# Supplementary material for: In silico abstraction of zinc finger nuclease cleavage profiles reveals an expanded landscape of off-target sites
Source: Nucleic Acids Res. 2013 Aug 14;41(19):e181. doi: 10.1093/nar/gkt716 (PMC3799455; doi:10.1093/nar/gkt716)
Supplement: Supplementary Data [file supp_gkt716_nar-00933-h-2013-File005.xlsx]

## Sheet: Supplemental Table 1
Supplemental Table 1: Off-targets for ZFNs targeted to CCR5 scoring better (lower) than 0.75
Chromosome	Position in HG36.53	Left (not RC)	Right	Flanking 5' nt	1	2	3	4	5	6	7	8	9	10	11	12	Spacer 1st nt	Spacer Last nt	13	14	15	16	17	18	19	20	21	22	23	24	Flanking 3' nt	Score	Identity (out of 24)	Mismatches (out of 24)
3	46389547	GGTCATCCTCATCC	TAAACTGCAAAAGG	G	G	T	C	A	T	C	C	T	C	A	T	C	C	T	A	A	A	C	T	G	C	A	A	A	A	G	G	0.02796	24	0
3	46374208	GGTCGTCCTCATCT	TAAACTGCAAAAAG	G	G	T	C	G	T	C	C	T	C	A	T	C	T	T	A	A	A	C	T	G	C	A	A	A	A	A	G	0.118423	22	2
4	23242456	CTGCTTCCTCACCC	TAAACTGGAACAGG	C	T	G	C	T	T	C	C	T	C	A	C	C	C	T	A	A	A	C	T	G	G	A	A	C	A	G	G	0.132674	18	6
12	93460494	GAACATGGGCAGCC	TAAACTGGAAAAGG	G	A	A	C	A	T	G	G	G	C	A	G	C	C	T	A	A	A	C	T	G	G	A	A	A	A	G	G	0.165565	17	7
18	36237936	AGGTATACTCACCA	TAAATTGGAAAAGT	A	G	G	T	A	T	A	C	T	C	A	C	C	A	T	A	A	A	T	T	G	G	A	A	A	A	G	T	0.176274	18	6
7	154044696	ATTTCTTCTTTTCC	TAAACTGGAAAAGT	A	T	T	T	C	T	T	C	T	T	T	T	C	C	T	A	A	A	C	T	G	G	A	A	A	A	G	T	0.190197	17	7
4	126451822	GGTTGTACACATTA	TAAACTGCAAAAGT	G	G	T	T	G	T	A	C	A	C	A	T	T	A	T	A	A	A	C	T	G	C	A	A	A	A	G	T	0.201801	19	5
7	35545296	CCTCTCCCTCATCT	GCAACTGTAAAAGG	C	C	T	C	T	C	C	C	T	C	A	T	C	T	G	C	A	A	C	T	G	T	A	A	A	A	G	G	0.203973	19	5
11	126631050	TGCCAGCCTCAGCT	TCAACTGGAAAAGG	T	G	C	C	A	G	C	C	T	C	A	G	C	T	T	C	A	A	C	T	G	G	A	A	A	A	G	G	0.208739	19	5
15	85640303	ATTCCTGGACAGCA	TAAACTGGAAAAGG	A	T	T	C	C	T	G	G	A	C	A	G	C	A	T	A	A	A	C	T	G	G	A	A	A	A	G	G	0.211342	17	7
13	38062877	ATGTATTCTCATCA	TAAACTGGAAAAAT	A	T	G	T	A	T	T	C	T	C	A	T	C	A	T	A	A	A	C	T	G	G	A	A	A	A	A	T	0.215338	18	6
6	91307219	TCTCTTACTCTACA	TAAACTGAAAAAGG	T	C	T	C	T	T	A	C	T	C	T	A	C	A	T	A	A	A	C	T	G	A	A	A	A	A	G	G	0.21544	18	6
3	146896195	TTTCATTTGCATCC	TAAACTGGAAAAGA	T	T	T	C	A	T	T	T	G	C	A	T	C	C	T	A	A	A	C	T	G	G	A	A	A	A	G	A	0.215858	19	5
2	230174027	CCTGGGGCTCAGCA	TCAACTGTAAAAGG	C	C	T	G	G	G	G	C	T	C	A	G	C	A	T	C	A	A	C	T	G	T	A	A	A	A	G	G	0.217043	16	8
18	55046149	GGCAGTCCTTATCC	TGAACTGAAAAAGG	G	G	C	A	G	T	C	C	T	T	A	T	C	C	T	G	A	A	C	T	G	A	A	A	A	A	G	G	0.219049	18	6
1	238548831	AGTGATCCTCATTC	TAAACTGGAAAACT	A	G	T	G	A	T	C	C	T	C	A	T	T	C	T	A	A	A	C	T	G	G	A	A	A	A	C	T	0.22321	20	4
7	31830807	ATCCGTACTCTCCA	TAAACTGTAAAGGG	A	T	C	C	G	T	A	C	T	C	T	C	C	A	T	A	A	A	C	T	G	T	A	A	A	G	G	G	0.224775	16	8
12	90548178	TCTCTTCCTCAGCA	TTAACTGTAATAGG	T	C	T	C	T	T	C	C	T	C	A	G	C	A	T	T	A	A	C	T	G	T	A	A	T	A	G	G	0.22776	18	6
19	40691506	GTCCAGATGCATCC	TAAACTGAAAAAGT	G	T	C	C	A	G	A	T	G	C	A	T	C	C	T	A	A	A	C	T	G	A	A	A	A	A	G	T	0.241152	17	7
8	106643993	GGCCACGGGCAGCC	GAAACTGGAAAAGG	G	G	C	C	A	C	G	G	G	C	A	G	C	C	G	A	A	A	C	T	G	G	A	A	A	A	G	G	0.242946	17	7
2	176590735	CTACATGCTCAACA	TTAACTGGAAAAGT	C	T	A	C	A	T	G	C	T	C	A	A	C	A	T	T	A	A	C	T	G	G	A	A	A	A	G	T	0.24476	18	6
8	135136640	ACACAGCCTCAGCA	TAAACTGGAAAGGT	A	C	A	C	A	G	C	C	T	C	A	G	C	A	T	A	A	A	C	T	G	G	A	A	A	G	G	T	0.246775	18	6
9	14290846	GCTCTCACTCAGCC	TAAACTGAAAAACT	G	C	T	C	T	C	A	C	T	C	A	G	C	C	T	A	A	A	C	T	G	A	A	A	A	A	C	T	0.250478	17	7
18	41752413	AGGGATACTCAACC	TAAACTGCAAAATT	A	G	G	G	A	T	A	C	T	C	A	A	C	C	T	A	A	A	C	T	G	C	A	A	A	A	T	T	0.253155	19	5
8	139401418	GGATGCAGGCAGCC	TAAACTGGAAAAGA	G	G	A	T	G	C	A	G	G	C	A	G	C	C	T	A	A	A	C	T	G	G	A	A	A	A	G	A	0.254281	15	9
20	40047094	GAATGTGGGCATCC	GAAACTGGAAAAGG	G	A	A	T	G	T	G	G	G	C	A	T	C	C	G	A	A	A	C	T	G	G	A	A	A	A	G	G	0.258989	16	8
4	67140468	GGTGACTCTCTTCC	GAAACTGAAAAAGT	G	G	T	G	A	C	T	C	T	C	T	T	C	C	G	A	A	A	C	T	G	A	A	A	A	A	G	T	0.259104	19	5
10	124901931	AAATATACACATCA	CAAACTGGAAAAGG	A	A	A	T	A	T	A	C	A	C	A	T	C	A	C	A	A	A	C	T	G	G	A	A	A	A	G	G	0.262046	18	6
11	37152750	TTTCATACTCTCCC	GAAACCGTAAAAGT	T	T	T	C	A	T	A	C	T	C	T	C	C	C	G	A	A	A	C	C	G	T	A	A	A	A	G	T	0.26221	18	6
12	128922800	ATTTGTCCTCCCCC	TAAACTGGATTAGG	A	T	T	T	G	T	C	C	T	C	C	C	C	C	T	A	A	A	C	T	G	G	A	T	T	A	G	G	0.263963	16	8
6	52114314	TGTCCTGCTCAGCA	GAAACTGAAAAAGA	T	G	T	C	C	T	G	C	T	C	A	G	C	A	G	A	A	A	C	T	G	A	A	A	A	A	G	A	0.264208	20	4
8	110438793	CATCCTTCTCTTCA	TAAACTGAAATAGG	C	A	T	C	C	T	T	C	T	C	T	T	C	A	T	A	A	A	C	T	G	A	A	A	T	A	G	G	0.264536	18	6
1	90899051	AGAAATGCTCATTT	TAAACTGGAAAAGC	A	G	A	A	A	T	G	C	T	C	A	T	T	T	T	A	A	A	C	T	G	G	A	A	A	A	G	C	0.265617	19	5
4	41511563	GAATGTCCGCAGCC	GAAACTGGAAGAGG	G	A	A	T	G	T	C	C	G	C	A	G	C	C	G	A	A	A	C	T	G	G	A	A	G	A	G	G	0.268268	16	8
10	25432810	AGTAGTCCTCCTCC	TAAACTGCAATGGA	A	G	T	A	G	T	C	C	T	C	C	T	C	C	T	A	A	A	C	T	G	C	A	A	T	G	G	A	0.269787	19	5
13	65060051	AGCACTCCTCAGCA	TAAAATGTAAAAGA	A	G	C	A	C	T	C	C	T	C	A	G	C	A	T	A	A	A	A	T	G	T	A	A	A	A	G	A	0.271662	18	6
3	2236176	AGGGGGCCTCAACA	TAAACAGGAAAAGG	A	G	G	G	G	G	C	C	T	C	A	A	C	A	T	A	A	A	C	A	G	G	A	A	A	A	G	G	0.272755	17	7
8	8101094	AGTGGTCTTCCTCC	TCAACTGCAAGAGG	A	G	T	G	G	T	C	T	T	C	C	T	C	C	T	C	A	A	C	T	G	C	A	A	G	A	G	G	0.273218	18	6
3	45869248	GTTTTCTCTTTTCA	TAAACTGTAAAAGT	G	T	T	T	T	C	T	C	T	T	T	T	C	A	T	A	A	A	C	T	G	T	A	A	A	A	G	T	0.27379	16	8
2	231257500	GATCACATGCCCCA	TAAACTGTAAAAGG	G	A	T	C	A	C	A	T	G	C	C	C	C	A	T	A	A	A	C	T	G	T	A	A	A	A	G	G	0.275435	16	8
5	147121135	CCCCAGACTCCTCA	TAAAATGGAAAAGG	C	C	C	C	A	G	A	C	T	C	C	T	C	A	T	A	A	A	A	T	G	G	A	A	A	A	G	G	0.275796	17	7
12	92495545	ACTGCTGTTCAACC	TCAACTGGAAAAGT	A	C	T	G	C	T	G	T	T	C	A	A	C	C	T	C	A	A	C	T	G	G	A	A	A	A	G	T	0.279899	16	8
3	116887235	GCGCTTTCTTAGCC	TAAACTGGAATAGA	G	C	G	C	T	T	T	C	T	T	A	G	C	C	T	A	A	A	C	T	G	G	A	A	T	A	G	A	0.282182	16	8
12	22675292	ATTCTAACTCATCT	TAAACTGTAATGGT	A	T	T	C	T	A	A	C	T	C	A	T	C	T	T	A	A	A	C	T	G	T	A	A	T	G	G	T	0.282667	17	7
4	180158276	GCTCTAATTCATCC	TCAACTGAAAAAGT	G	C	T	C	T	A	A	T	T	C	A	T	C	C	T	C	A	A	C	T	G	A	A	A	A	A	G	T	0.28312	17	7
1	93909747	GGTGTTTCGCAGCT	TCAACTGGAAGAGT	G	G	T	G	T	T	T	C	G	C	A	G	C	T	T	C	A	A	C	T	G	G	A	A	G	A	G	T	0.283385	16	8
1	174390889	TTTAATCCTCTTCA	TAAAATGTAAAAGG	T	T	T	A	A	T	C	C	T	C	T	T	C	A	T	A	A	A	A	T	G	T	A	A	A	A	G	G	0.28476	19	5
1	32466460	AGGTTCACTCTCCA	TAAACTGCAAAAGC	A	G	G	T	T	C	A	C	T	C	T	C	C	A	T	A	A	A	C	T	G	C	A	A	A	A	G	C	0.285857	17	7
13	56212596	AGGTAGACACATTC	TAAACCGGAAAAGA	A	G	G	T	A	G	A	C	A	C	A	T	T	C	T	A	A	A	C	C	G	G	A	A	A	A	G	A	0.286733	16	8
8	123906292	GAACATGGGCAGCC	GAAACTGGAAAAGG	G	A	A	C	A	T	G	G	G	C	A	G	C	C	G	A	A	A	C	T	G	G	A	A	A	A	G	G	0.287228	17	7
2	50866617	CCCCACCCTCCTCT	TCAACTGGAATAGG	C	C	C	C	A	C	C	C	T	C	C	T	C	T	T	C	A	A	C	T	G	G	A	A	T	A	G	G	0.287653	17	7
8	77759541	ATTTGGGCTCATCT	AAAACTGCAAAAGA	A	T	T	T	G	G	G	C	T	C	A	T	C	T	A	A	A	A	C	T	G	C	A	A	A	A	G	A	0.288889	19	5
6	135293757	ACTTTTTCTCCTAC	TAAACTGGAAAAGC	A	C	T	T	T	T	T	C	T	C	C	T	A	C	T	A	A	A	C	T	G	G	A	A	A	A	G	C	0.289094	17	7
8	94203050	AGGCCTGCTCTCCC	TAGACTGTAAAAGC	A	G	G	C	C	T	G	C	T	C	T	C	C	C	T	A	G	A	C	T	G	T	A	A	A	A	G	C	0.292216	17	7
X	35469447	ATGATCACTCATCA	TAAAATGTAAAAGC	A	T	G	A	T	C	A	C	T	C	A	T	C	A	T	A	A	A	A	T	G	T	A	A	A	A	G	C	0.292827	16	8
7	26673780	GGACTCCCTCTCCT	TTAACTGTAAAAGG	G	G	A	C	T	C	C	C	T	C	T	C	C	T	T	T	A	A	C	T	G	T	A	A	A	A	G	G	0.293809	17	7
15	96714951	GGAAGTCCTCATCC	GAAACTGAAAGAGA	G	G	A	A	G	T	C	C	T	C	A	T	C	C	G	A	A	A	C	T	G	A	A	A	G	A	G	A	0.293892	19	5
17	78212578	ATCCCTGCTCTTCC	TCAACTGTAAGAGC	A	T	C	C	C	T	G	C	T	C	T	T	C	C	T	C	A	A	C	T	G	T	A	A	G	A	G	C	0.294805	16	8
18	74095273	AGTCACCTACACCC	GAAACTGGAAAAGG	A	G	T	C	A	C	C	T	A	C	A	C	C	C	G	A	A	A	C	T	G	G	A	A	A	A	G	G	0.295077	19	5
4	48415424	AGACACCTTCAACT	TAAACTGAAAAAGG	A	G	A	C	A	C	C	T	T	C	A	A	C	T	T	A	A	A	C	T	G	A	A	A	A	A	G	G	0.295127	19	5
9	2869108	GCACATATTCCTCC	TAAAATGTAAAAGG	G	C	A	C	A	T	A	T	T	C	C	T	C	C	T	A	A	A	A	T	G	T	A	A	A	A	G	G	0.296027	17	7
4	115597120	TGCTTTTTTCTTCC	TAAACTGGAAAAGT	T	G	C	T	T	T	T	T	T	C	T	T	C	C	T	A	A	A	C	T	G	G	A	A	A	A	G	T	0.296203	17	7
18	27589907	AATCCTACGCATCA	CAAAATGTAAAAGT	A	A	T	C	C	T	A	C	G	C	A	T	C	A	C	A	A	A	A	T	G	T	A	A	A	A	G	T	0.297747	18	6
21	45269109	TTGAATGCTCATCC	TAGACTGGATAAGG	T	T	G	A	A	T	G	C	T	C	A	T	C	C	T	A	G	A	C	T	G	G	A	T	A	A	G	G	0.298511	17	7
7	131951947	AGACATACTCAAAA	GAAACTGTAAAAGG	A	G	A	C	A	T	A	C	T	C	A	A	A	A	G	A	A	A	C	T	G	T	A	A	A	A	G	G	0.298853	19	5
4	18454598	GATGATCTGCATCT	TGAACTGTAAAAGG	G	A	T	G	A	T	C	T	G	C	A	T	C	T	T	G	A	A	C	T	G	T	A	A	A	A	G	G	0.29957	18	6
8	47302328	AGTGACCTTCCTCT	TCAACTGCAAAAGG	A	G	T	G	A	C	C	T	T	C	C	T	C	T	T	C	A	A	C	T	G	C	A	A	A	A	G	G	0.302101	19	5
18	32678725	CCTCATATACATCA	TAAACTGGAATAGT	C	C	T	C	A	T	A	T	A	C	A	T	C	A	T	A	A	A	C	T	G	G	A	A	T	A	G	T	0.303809	18	6
2	117537275	ACAATCACTCTTTC	TAAACTGTAAAAGT	A	C	A	A	T	C	A	C	T	C	T	T	T	C	T	A	A	A	C	T	G	T	A	A	A	A	G	T	0.304557	15	9
19	18030277	AACTCCCCTCCTCT	GAAACCGGAAAAGT	A	A	C	T	C	C	C	C	T	C	C	T	C	T	G	A	A	A	C	C	G	G	A	A	A	A	G	T	0.305088	16	8
8	55416279	CTTCTCTCGGCTCC	TAAACTGGAAAAGT	C	T	T	C	T	C	T	C	G	G	C	T	C	C	T	A	A	A	C	T	G	G	A	A	A	A	G	T	0.305248	16	8
1	7408814	AGGTGCCCTCACCT	TAAACTGTTAAAGT	A	G	G	T	G	C	C	C	T	C	A	C	C	T	T	A	A	A	C	T	G	T	T	A	A	A	G	T	0.306359	17	7
14	69175867	TTTCCCCCTCAGTA	TAAACTGGAAAAGA	T	T	T	C	C	C	C	C	T	C	A	G	T	A	T	A	A	A	C	T	G	G	A	A	A	A	G	A	0.30684	18	6
7	70557253	CGTTATCCTCAGCA	AAAACTGGAACAGA	C	G	T	T	A	T	C	C	T	C	A	G	C	A	A	A	A	A	C	T	G	G	A	A	C	A	G	A	0.307206	20	4
16	60891025	ATTTATACTTATCA	TAAACTGCAAAGGC	A	T	T	T	A	T	A	C	T	T	A	T	C	A	T	A	A	A	C	T	G	C	A	A	A	G	G	C	0.310255	19	5
19	38963009	TGCCCTGCACATCC	TAAACTGCAAATGG	T	G	C	C	C	T	G	C	A	C	A	T	C	C	T	A	A	A	C	T	G	C	A	A	A	T	G	G	0.310747	19	5
9	80500746	AGCCATTGTCATCA	TAAACTGGAAAGGC	A	G	C	C	A	T	T	G	T	C	A	T	C	A	T	A	A	A	C	T	G	G	A	A	A	G	G	C	0.311332	19	5
2	166888331	AGTTGTGCCCATTA	TAGACTGGAAAAGG	A	G	T	T	G	T	G	C	C	C	A	T	T	A	T	A	G	A	C	T	G	G	A	A	A	A	G	G	0.311923	17	7
5	33757208	ATGTGTACTTCTCA	TCAACTGAAAAAGT	A	T	G	T	G	T	A	C	T	T	C	T	C	A	T	C	A	A	C	T	G	A	A	A	A	A	G	T	0.312601	15	9
14	90394219	AGCTGTACTTTTTT	TAAACCGGAAAAGG	A	G	C	T	G	T	A	C	T	T	T	T	T	T	T	A	A	A	C	C	G	G	A	A	A	A	G	G	0.31277	15	9
3	19748960	TGGTATCAGCATCC	GAAACCGGAAAAGG	T	G	G	T	A	T	C	A	G	C	A	T	C	C	G	A	A	A	C	C	G	G	A	A	A	A	G	G	0.315675	18	6
17	27578519	AAGCTTGCATCTCC	TAAACTGTAAAAGC	A	A	G	C	T	T	G	C	A	T	C	T	C	C	T	A	A	A	C	T	G	T	A	A	A	A	G	C	0.316861	16	8
16	76172105	AAACTTTCCCAGCA	TCAACTGGAAAAGG	A	A	A	C	T	T	T	C	C	C	A	G	C	A	T	C	A	A	C	T	G	G	A	A	A	A	G	G	0.317016	16	8
17	73572388	ATTTCTCCCCAGCC	GAAACTGAAAAAGG	A	T	T	T	C	T	C	C	C	C	A	G	C	C	G	A	A	A	C	T	G	A	A	A	A	A	G	G	0.318652	18	6
5	14228052	GTTCATGCTCATCA	AAAACTGTAGAAGT	G	T	T	C	A	T	G	C	T	C	A	T	C	A	A	A	A	A	C	T	G	T	A	G	A	A	G	T	0.319073	20	4
1	247168236	AGTGGCCTTCATCT	TCAACTGCAAGAGG	A	G	T	G	G	C	C	T	T	C	A	T	C	T	T	C	A	A	C	T	G	C	A	A	G	A	G	G	0.3191	18	6
4	118245607	ATTTGTCCTTTTCA	TAAACTGAAATAGT	A	T	T	T	G	T	C	C	T	T	T	T	C	A	T	A	A	A	C	T	G	A	A	A	T	A	G	T	0.319138	17	7
1	40700122	GGAGGAGCTCATCC	TGAACTGCAAGAGG	G	G	A	G	G	A	G	C	T	C	A	T	C	C	T	G	A	A	C	T	G	C	A	A	G	A	G	G	0.320556	17	7
7	153615754	AATCCCACTTTCCC	TAAACCGGAACAGG	A	A	T	C	C	C	A	C	T	T	T	C	C	C	T	A	A	A	C	C	G	G	A	A	C	A	G	G	0.321559	14	10
6	140091859	AGTAACATTCAGCC	TAAAACGCAAAAGG	A	G	T	A	A	C	A	T	T	C	A	G	C	C	T	A	A	A	A	C	G	C	A	A	A	A	G	G	0.321865	17	7
12	74249716	TGGCCTCCTCATCT	TAAACTGGAAATGC	T	G	G	C	C	T	C	C	T	C	A	T	C	T	T	A	A	A	C	T	G	G	A	A	A	T	G	C	0.321871	20	4
11	3425739	AGTGGCCTTCCTCC	TCAACTGCAAGAGG	A	G	T	G	G	C	C	T	T	C	C	T	C	C	T	C	A	A	C	T	G	C	A	A	G	A	G	G	0.32225	17	7
11	67354539	AGTGGCCTTCCTCC	TCAACTGCAAGAGG	A	G	T	G	G	C	C	T	T	C	C	T	C	C	T	C	A	A	C	T	G	C	A	A	G	A	G	G	0.32225	17	7
12	8309057	AGTGGCCTTCCTCC	TCAACTGCAAGAGG	A	G	T	G	G	C	C	T	T	C	C	T	C	C	T	C	A	A	C	T	G	C	A	A	G	A	G	G	0.32225	17	7
3	131325379	AGTGGCCTTCCTCC	TCAACTGCAAGAGG	A	G	T	G	G	C	C	T	T	C	C	T	C	C	T	C	A	A	C	T	G	C	A	A	G	A	G	G	0.32225	17	7
3	143954087	AGTGGCCTTCCTCC	TCAACTGCAAGAGG	A	G	T	G	G	C	C	T	T	C	C	T	C	C	T	C	A	A	C	T	G	C	A	A	G	A	G	G	0.32225	17	7
4	4030457	AGTGGCCTTCCTCC	TCAACTGCAAGAGG	A	G	T	G	G	C	C	T	T	C	C	T	C	C	T	C	A	A	C	T	G	C	A	A	G	A	G	G	0.32225	17	7
4	4039035	AGTGGCCTTCCTCC	TCAACTGCAAGAGG	A	G	T	G	G	C	C	T	T	C	C	T	C	C	T	C	A	A	C	T	G	C	A	A	G	A	G	G	0.32225	17	7
7	38237478	AGTGGCCTTCCTCC	TCAACTGCAAGAGG	A	G	T	G	G	C	C	T	T	C	C	T	C	C	T	C	A	A	C	T	G	C	A	A	G	A	G	G	0.32225	17	7
8	12369859	AGTGGCCTTCCTCC	TCAACTGCAAGAGG	A	G	T	G	G	C	C	T	T	C	C	T	C	C	T	C	A	A	C	T	G	C	A	A	G	A	G	G	0.32225	17	7
10	82556106	AGTGGCCTTCCTCC	TCAACTGCAAGAGG	A	G	T	G	G	C	C	T	T	C	C	T	C	C	T	C	A	A	C	T	G	C	A	A	G	A	G	G	0.32225	17	7
12	8264529	AGTGGCCTTCCTCC	TCAACTGCAAGAGG	A	G	T	G	G	C	C	T	T	C	C	T	C	C	T	C	A	A	C	T	G	C	A	A	G	A	G	G	0.32225	17	7
2	105408405	AGTGGCCTTCCTCC	TCAACTGCAAGAGG	A	G	T	G	G	C	C	T	T	C	C	T	C	C	T	C	A	A	C	T	G	C	A	A	G	A	G	G	0.32225	17	7
4	9269163	AGTGGCCTTCCTCC	TCAACTGCAAGAGG	A	G	T	G	G	C	C	T	T	C	C	T	C	C	T	C	A	A	C	T	G	C	A	A	G	A	G	G	0.32225	17	7
4	9277735	AGTGGCCTTCCTCC	TCAACTGCAAGAGG	A	G	T	G	G	C	C	T	T	C	C	T	C	C	T	C	A	A	C	T	G	C	A	A	G	A	G	G	0.32225	17	7
8	8092599	AGTGGCCTTCCTCC	TCAACTGCAAGAGG	A	G	T	G	G	C	C	T	T	C	C	T	C	C	T	C	A	A	C	T	G	C	A	A	G	A	G	G	0.32225	17	7
8	12066533	AGTGGCCTTCCTCC	TCAACTGCAAGAGG	A	G	T	G	G	C	C	T	T	C	C	T	C	C	T	C	A	A	C	T	G	C	A	A	G	A	G	G	0.32225	17	7
8	12315814	AGTGGCCTTCCTCC	TCAACTGCAAGAGG	A	G	T	G	G	C	C	T	T	C	C	T	C	C	T	C	A	A	C	T	G	C	A	A	G	A	G	G	0.32225	17	7
4	75454701	GAAAGTACTCATCC	AAGACTGAAAAAGG	G	A	A	A	G	T	A	C	T	C	A	T	C	C	A	A	G	A	C	T	G	A	A	A	A	A	G	G	0.32233	17	7
1	40231302	TTTCACACTCTTCC	GAAACTGCAACAGG	T	T	T	C	A	C	A	C	T	C	T	T	C	C	G	A	A	A	C	T	G	C	A	A	C	A	G	G	0.323184	19	5
8	127335220	GAATGTAGGCAGCC	GAAACTGGAAAAGG	G	A	A	T	G	T	A	G	G	C	A	G	C	C	G	A	A	A	C	T	G	G	A	A	A	A	G	G	0.323931	15	9
5	160529137	TCTGTTCCTCATTT	TCAACTGCAAAAGG	T	C	T	G	T	T	C	C	T	C	A	T	T	T	T	C	A	A	C	T	G	C	A	A	A	A	G	G	0.326149	19	5
20	9249313	TTTAATCCTCAGTT	TAAACTGCAAAAGG	T	T	T	A	A	T	C	C	T	C	A	G	T	T	T	A	A	A	C	T	G	C	A	A	A	A	G	G	0.326594	20	4
3	159647313	GCATTTACTCTCCA	TAAACTGTAAAGGG	G	C	A	T	T	T	A	C	T	C	T	C	C	A	T	A	A	A	C	T	G	T	A	A	A	G	G	G	0.32774	15	9
5	2740285	AGCCGTGCTCCTCC	GAAACTGTACAAGG	A	G	C	C	G	T	G	C	T	C	C	T	C	C	G	A	A	A	C	T	G	T	A	C	A	A	G	G	0.328258	18	6
6	156166913	ACTTTTGCTCATCA	GAAACTGTTAAAGA	A	C	T	T	T	T	G	C	T	C	A	T	C	A	G	A	A	A	C	T	G	T	T	A	A	A	G	A	0.328483	18	6
6	156776560	AAATATGGGCAGCC	GAAACTGGAAAAGG	A	A	A	T	A	T	G	G	G	C	A	G	C	C	G	A	A	A	C	T	G	G	A	A	A	A	G	G	0.328651	16	8
X	31631629	GTCCTTCCTACCCA	TAAACTGTAAAAGT	G	T	C	C	T	T	C	C	T	A	C	C	C	A	T	A	A	A	C	T	G	T	A	A	A	A	G	T	0.329072	17	7
5	96000580	AGACTTACTCATCC	TCATCTGAAAAAGA	A	G	A	C	T	T	A	C	T	C	A	T	C	C	T	C	A	T	C	T	G	A	A	A	A	A	G	A	0.329707	18	6
1	73540700	CACTCTGCTCCACC	TAAACTGGAATAGT	C	A	C	T	C	T	G	C	T	C	C	A	C	C	T	A	A	A	C	T	G	G	A	A	T	A	G	T	0.329787	15	9
10	13940111	ATTGTTCCTCTTTA	TCAACTGGAAAAGA	A	T	T	G	T	T	C	C	T	C	T	T	T	A	T	C	A	A	C	T	G	G	A	A	A	A	G	A	0.330447	17	7
9	15277629	ATGTAAGCTCCTCT	TAAACTGTAAAGGG	A	T	G	T	A	A	G	C	T	C	C	T	C	T	T	A	A	A	C	T	G	T	A	A	A	G	G	G	0.331536	16	8
5	92673301	ATGTGTGCCCATCC	TAAACCGCTAAAGG	A	T	G	T	G	T	G	C	C	C	A	T	C	C	T	A	A	A	C	C	G	C	T	A	A	A	G	G	0.331776	16	8
4	64145597	GGTTTCCCTATTCA	TAAACTGGAATAGT	G	G	T	T	T	C	C	C	T	A	T	T	C	A	T	A	A	A	C	T	G	G	A	A	T	A	G	T	0.332142	17	7
8	84603077	ATTTGCTCTCACCT	TTAACTGTAAAAGA	A	T	T	T	G	C	T	C	T	C	A	C	C	T	T	T	A	A	C	T	G	T	A	A	A	A	G	A	0.333186	16	8
5	81336563	ACCCTGACTCAAAC	TCAACTGTAAAAGG	A	C	C	C	T	G	A	C	T	C	A	A	A	C	T	C	A	A	C	T	G	T	A	A	A	A	G	G	0.334112	15	9
4	183060021	ATTCCCCCCCACCC	AAAACTGCAAAAGG	A	T	T	C	C	C	C	C	C	C	A	C	C	C	A	A	A	A	C	T	G	C	A	A	A	A	G	G	0.334236	19	5
17	36786236	GCTTTGTCTCATCC	TAAACTGTAAAACA	G	C	T	T	T	G	T	C	T	C	A	T	C	C	T	A	A	A	C	T	G	T	A	A	A	A	C	A	0.334512	17	7
18	66297826	GGTGGCCTTCCTCC	TCAACTGCAAGAGG	G	G	T	G	G	C	C	T	T	C	C	T	C	C	T	C	A	A	C	T	G	C	A	A	G	A	G	G	0.336051	17	7
15	46650116	TAGGGTGCTCACTA	TAAACTGGAAAAGT	T	A	G	G	G	T	G	C	T	C	A	C	T	A	T	A	A	A	C	T	G	G	A	A	A	A	G	T	0.336798	16	8
11	117848032	GGGTCTCCTCATTA	TGAACTGGAAAAGC	G	G	G	T	C	T	C	C	T	C	A	T	T	A	T	G	A	A	C	T	G	G	A	A	A	A	G	C	0.33697	18	6
1	155031071	CTTGCCCTGCAGCC	TAAACTGGAAAAGA	C	T	T	G	C	C	C	T	G	C	A	G	C	C	T	A	A	A	C	T	G	G	A	A	A	A	G	A	0.337368	16	8
6	85232434	ATTCTCACTGAACC	AAAACTGTAAAAGT	A	T	T	C	T	C	A	C	T	G	A	A	C	C	A	A	A	A	C	T	G	T	A	A	A	A	G	T	0.337587	17	7
9	106457398	GGCCAGTCTCAGCA	GAAACTGCAAAAGA	G	G	C	C	A	G	T	C	T	C	A	G	C	A	G	A	A	A	C	T	G	C	A	A	A	A	G	A	0.337968	20	4
11	29258614	CTTTTCCCTGATCA	TTAACTGGAAAAGT	C	T	T	T	T	C	C	C	T	G	A	T	C	A	T	T	A	A	C	T	G	G	A	A	A	A	G	T	0.338323	17	7
9	85521452	GAATGTGGGCAGCC	GAAACTGGAAAAGG	G	A	A	T	G	T	G	G	G	C	A	G	C	C	G	A	A	A	C	T	G	G	A	A	A	A	G	G	0.340776	15	9
10	60751106	GAATGTGGGCAGCC	GAAACTGGAAAAGG	G	A	A	T	G	T	G	G	G	C	A	G	C	C	G	A	A	A	C	T	G	G	A	A	A	A	G	G	0.340776	15	9
3	185337256	AGTTACATTCATCC	AAAACTGGAAAAAG	A	G	T	T	A	C	A	T	T	C	A	T	C	C	A	A	A	A	C	T	G	G	A	A	A	A	A	G	0.340994	18	6
5	61283218	TACATTGCTCATCA	GTAACTGTAAAAGG	T	A	C	A	T	T	G	C	T	C	A	T	C	A	G	T	A	A	C	T	G	T	A	A	A	A	G	G	0.341675	17	7
13	74936097	AAACCAACTCAACT	TAAACTGAAAAAGT	A	A	A	C	C	A	A	C	T	C	A	A	C	T	T	A	A	A	C	T	G	A	A	A	A	A	G	T	0.34207	17	7
3	22606346	TACTTTAATCATCA	TAAACTGTAAAAGA	T	A	C	T	T	T	A	A	T	C	A	T	C	A	T	A	A	A	C	T	G	T	A	A	A	A	G	A	0.343726	17	7
15	72451241	CCTCTCCCTCCTCC	TAAACTGTTAGAGT	C	C	T	C	T	C	C	C	T	C	C	T	C	C	T	A	A	A	C	T	G	T	T	A	G	A	G	T	0.344449	17	7
4	137320654	AATTTTGCTGTCCC	TAAACTGCAAAAGT	A	A	T	T	T	T	G	C	T	G	T	C	C	C	T	A	A	A	C	T	G	C	A	A	A	A	G	T	0.345418	17	7
8	113811193	ATGCTGGGGCAACC	TAAACTGGAAGAGG	A	T	G	C	T	G	G	G	G	C	A	A	C	C	T	A	A	A	C	T	G	G	A	A	G	A	G	G	0.347365	14	10
10	123673244	GGAAATCCTTATCC	TAAACTGTTAAAGA	G	G	A	A	A	T	C	C	T	T	A	T	C	C	T	A	A	A	C	T	G	T	T	A	A	A	G	A	0.347793	19	5
8	4865885	AGTCTTCCTGATGC	CAAACTGGAAAAGG	A	G	T	C	T	T	C	C	T	G	A	T	G	C	C	A	A	A	C	T	G	G	A	A	A	A	G	G	0.347816	20	4
7	35684952	AATCTCCATTTTCC	TAAACTGTAAAAGT	A	A	T	C	T	C	C	A	T	T	T	T	C	C	T	A	A	A	C	T	G	T	A	A	A	A	G	T	0.348395	17	7
9	5445239	ACTCCCCTACTTCA	TAAACTGCAAAAGG	A	C	T	C	C	C	C	T	A	C	T	T	C	A	T	A	A	A	C	T	G	C	A	A	A	A	G	G	0.348999	18	6
8	69155266	CCATTTCCTCATCC	AAAAACGGAAAAGT	C	C	A	T	T	T	C	C	T	C	A	T	C	C	A	A	A	A	A	C	G	G	A	A	A	A	G	T	0.349336	17	7
7	48255698	GTTTGAACTTAACC	GAAACTGGAAAAGG	G	T	T	T	G	A	A	C	T	T	A	A	C	C	G	A	A	A	C	T	G	G	A	A	A	A	G	G	0.349376	16	8
19	32497940	ATATTTCCTTTTCC	TAAACTGCAAAGGG	A	T	A	T	T	T	C	C	T	T	T	T	C	C	T	A	A	A	C	T	G	C	A	A	A	G	G	G	0.349385	17	7
14	43029516	AAACTTACAGATCA	TAAACTGAAAAAGT	A	A	A	C	T	T	A	C	A	G	A	T	C	A	T	A	A	A	C	T	G	A	A	A	A	A	G	T	0.349861	17	7
5	66498880	CATTTTCCTCAACA	TCAACTGTAAAGGT	C	A	T	T	T	T	C	C	T	C	A	A	C	A	T	C	A	A	C	T	G	T	A	A	A	G	G	T	0.350095	17	7
17	8011844	AACCCTCCTCAAAC	TAAACCGAAAAAGA	A	A	C	C	C	T	C	C	T	C	A	A	A	C	T	A	A	A	C	C	G	A	A	A	A	A	G	A	0.352396	17	7
21	32319966	AGTTTTGCTGTTTC	TAAACTGCAAAAGT	A	G	T	T	T	T	G	C	T	G	T	T	T	C	T	A	A	A	C	T	G	C	A	A	A	A	G	T	0.352418	18	6
X	40934070	GATCTTTATTATCA	TAAACTGCAAAAGT	G	A	T	C	T	T	T	A	T	T	A	T	C	A	T	A	A	A	C	T	G	C	A	A	A	A	G	T	0.353519	19	5
12	119047275	ATATTCCCTTATCC	AAAACTGAAAAAGT	A	T	A	T	T	C	C	C	T	T	A	T	C	C	A	A	A	A	C	T	G	A	A	A	A	A	G	T	0.353745	17	7
X	115681551	GGCCTCCCTCTTCC	CAAACTGGAAAAAG	G	G	C	C	T	C	C	C	T	C	T	T	C	C	C	A	A	A	C	T	G	G	A	A	A	A	A	G	0.354654	18	6
11	42948930	GTTTGTAGTCATCA	TAAACTGTAAATGA	G	T	T	T	G	T	A	G	T	C	A	T	C	A	T	A	A	A	C	T	G	T	A	A	A	T	G	A	0.354917	17	7
3	79274826	TGCCTTACGTCTTC	TAAACCGTAAAAGT	T	G	C	C	T	T	A	C	G	T	C	T	T	C	T	A	A	A	C	C	G	T	A	A	A	A	G	T	0.355684	15	9
1	228694864	CTGGTTGCTCATCT	GAAACTGGAAAGGT	C	T	G	G	T	T	G	C	T	C	A	T	C	T	G	A	A	A	C	T	G	G	A	A	A	G	G	T	0.356604	17	7
2	205101562	GAATGTGGGCAGCC	GAAACTGTAAAAGG	G	A	A	T	G	T	G	G	G	C	A	G	C	C	G	A	A	A	C	T	G	T	A	A	A	A	G	G	0.357011	15	9
10	42032243	ATGTTTCCTCTTCC	AAAACTGTAAAAAG	A	T	G	T	T	T	C	C	T	C	T	T	C	C	A	A	A	A	C	T	G	T	A	A	A	A	A	G	0.357824	17	7
3	38646771	GGGGGTACTCAGCA	TTAACTGCAAAGGA	G	G	G	G	G	T	A	C	T	C	A	G	C	A	T	T	A	A	C	T	G	C	A	A	A	G	G	A	0.35844	17	7
4	125354624	CTAAATGCTCATCA	TAGACTGGATAAGG	C	T	A	A	A	T	G	C	T	C	A	T	C	A	T	A	G	A	C	T	G	G	A	T	A	A	G	G	0.359516	17	7
7	77789612	CTAAATGCTCATCA	TAGACTGGATAAGG	C	T	A	A	A	T	G	C	T	C	A	T	C	A	T	A	G	A	C	T	G	G	A	T	A	A	G	G	0.359516	17	7
14	100151299	GAGGTCCCTCAGCT	GAAACTGAAAAAGT	G	A	G	G	T	C	C	C	T	C	A	G	C	T	G	A	A	A	C	T	G	A	A	A	A	A	G	T	0.360703	17	7
4	177534875	TATTGTACTCATCA	TTAATTGCAAAAGT	T	A	T	T	G	T	A	C	T	C	A	T	C	A	T	T	A	A	T	T	G	C	A	A	A	A	G	T	0.360891	18	6
Y	19952356	CCAAATGCTCATCA	TAGACTGGATAAGG	C	C	A	A	A	T	G	C	T	C	A	T	C	A	T	A	G	A	C	T	G	G	A	T	A	A	G	G	0.361019	17	7
1	192063700	CCAAATGCTCATCA	TAGACTGGATAAGG	C	C	A	A	A	T	G	C	T	C	A	T	C	A	T	A	G	A	C	T	G	G	A	T	A	A	G	G	0.361019	17	7
X	7851404	GAGTCTGGGCACCC	GAAACTGGAAAAGG	G	A	G	T	C	T	G	G	G	C	A	C	C	C	G	A	A	A	C	T	G	G	A	A	A	A	G	G	0.361069	15	9
14	20887806	AAACATGCTGATCT	CAAACTGTAAAAGG	A	A	A	C	A	T	G	C	T	G	A	T	C	T	C	A	A	A	C	T	G	T	A	A	A	A	G	G	0.362172	19	5
12	25445988	AGGCCTCCTCAGCC	GGAACTGTATAAGT	A	G	G	C	C	T	C	C	T	C	A	G	C	C	G	G	A	A	C	T	G	T	A	T	A	A	G	T	0.362995	18	6
14	22505623	GGATTCCCACAGCA	TAAACTGTAAAGGT	G	G	A	T	T	C	C	C	A	C	A	G	C	A	T	A	A	A	C	T	G	T	A	A	A	G	G	T	0.363053	16	8
1	116042279	TCCCCCCCTCATCC	TTAACTGTAAAATG	T	C	C	C	C	C	C	C	T	C	A	T	C	C	T	T	A	A	C	T	G	T	A	A	A	A	T	G	0.363907	17	7
5	13796191	ATTTTGCCTCATCA	TAATCTGAAAAAGT	A	T	T	T	T	G	C	C	T	C	A	T	C	A	T	A	A	T	C	T	G	A	A	A	A	A	G	T	0.363967	18	6
10	62507090	TCTCTCACTCATGG	TAAACTGCAAAAGG	T	C	T	C	T	C	A	C	T	C	A	T	G	G	T	A	A	A	C	T	G	C	A	A	A	A	G	G	0.364297	19	5
21	34098209	TCTCATGCTCATCA	TTAACTGCAAAATT	T	C	T	C	A	T	G	C	T	C	A	T	C	A	T	T	A	A	C	T	G	C	A	A	A	A	T	T	0.364885	20	4
18	31010083	TAACCTCAGCTTCC	TAAACTGGAAAAGG	T	A	A	C	C	T	C	A	G	C	T	T	C	C	T	A	A	A	C	T	G	G	A	A	A	A	G	G	0.364924	17	7
6	125953713	AGCTGCACTTTTTT	TAAACCGGAAAAGG	A	G	C	T	G	C	A	C	T	T	T	T	T	T	T	A	A	A	C	C	G	G	A	A	A	A	G	G	0.365332	14	10
21	27165082	AGCTGCACTTTTTT	TAAACCGGAAAAGG	A	G	C	T	G	C	A	C	T	T	T	T	T	T	T	A	A	A	C	C	G	G	A	A	A	A	G	G	0.365332	14	10
16	47407049	ATAAATGCTCATCA	TAAACTGGATAAAG	A	T	A	A	A	T	G	C	T	C	A	T	C	A	T	A	A	A	C	T	G	G	A	T	A	A	A	G	0.365399	17	7
2	200850955	AGTGGCACACATCC	ACAACTGTAACAGT	A	G	T	G	G	C	A	C	A	C	A	T	C	C	A	C	A	A	C	T	G	T	A	A	C	A	G	T	0.365413	16	8
17	67848593	ATCCATCCTCCTCC	TAAACTGAAAAGTG	A	T	C	C	A	T	C	C	T	C	C	T	C	C	T	A	A	A	C	T	G	A	A	A	A	G	T	G	0.366214	18	6
7	56166552	GGTTACACACAGCA	GAAACTGGATAAGG	G	G	T	T	A	C	A	C	A	C	A	G	C	A	G	A	A	A	C	T	G	G	A	T	A	A	G	G	0.366644	17	7
11	4438782	AGTGGTCTTCCTCT	TCAACTGCAAGAGG	A	G	T	G	G	T	C	T	T	C	C	T	C	T	T	C	A	A	C	T	G	C	A	A	G	A	G	G	0.36679	18	6
10	98153475	AGTGGTCTTCCTCT	TCAACTGCAAGAGG	A	G	T	G	G	T	C	T	T	C	C	T	C	T	T	C	A	A	C	T	G	C	A	A	G	A	G	G	0.36679	18	6
2	31343965	GAGGCTACTCAGCC	TCAACTGCAAAATG	G	A	G	G	C	T	A	C	T	C	A	G	C	C	T	C	A	A	C	T	G	C	A	A	A	A	T	G	0.36713	16	8
6	63765267	GGCTGTATTCACCC	AAAACTGAAAAAGT	G	G	C	T	G	T	A	T	T	C	A	C	C	C	A	A	A	A	C	T	G	A	A	A	A	A	G	T	0.368565	17	7
5	25774041	ATGCACCCTCAGAT	TGAACCGGAAAAGG	A	T	G	C	A	C	C	C	T	C	A	G	A	T	T	G	A	A	C	C	G	G	A	A	A	A	G	G	0.368611	16	8
6	18672009	AGTAGGACTTTTCA	AAAACTGGAAAAGT	A	G	T	A	G	G	A	C	T	T	T	T	C	A	A	A	A	A	C	T	G	G	A	A	A	A	G	T	0.368827	17	7
21	40995280	TGGTCTCAGCATCC	TAAACTGAAAAAGA	T	G	G	T	C	T	C	A	G	C	A	T	C	C	T	A	A	A	C	T	G	A	A	A	A	A	G	A	0.36883	18	6
11	113327494	GCTACTGCTCCTCT	ACAACTGCAAAAGG	G	C	T	A	C	T	G	C	T	C	C	T	C	T	A	C	A	A	C	T	G	C	A	A	A	A	G	G	0.368869	18	6
14	70052563	ATTGAGTCACAGCA	TCAACTGGAAAAGT	A	T	T	G	A	G	T	C	A	C	A	G	C	A	T	C	A	A	C	T	G	G	A	A	A	A	G	T	0.36995	16	8
3	63640174	CAGTTTCCTTATCT	TAAAATGGAAAAGT	C	A	G	T	T	T	C	C	T	T	A	T	C	T	T	A	A	A	A	T	G	G	A	A	A	A	G	T	0.371077	17	7
4	108869814	AGAGGCCCTCCTCT	TCAACTGCAAAGGG	A	G	A	G	G	C	C	C	T	C	C	T	C	T	T	C	A	A	C	T	G	C	A	A	A	G	G	G	0.37164	17	7
8	17059267	CCTCCTCCACATCC	TAAACTAGAAAAGT	C	C	T	C	C	T	C	C	A	C	A	T	C	C	T	A	A	A	C	T	A	G	A	A	A	A	G	T	0.372159	19	5
4	59279896	AGGGATTCTCTTCC	TAAACTGTAAAATC	A	G	G	G	A	T	T	C	T	C	T	T	C	C	T	A	A	A	C	T	G	T	A	A	A	A	T	C	0.37246	18	6
3	184370949	AGTGGCCTTCCTCT	TCAACTGTAAGAGG	A	G	T	G	G	C	C	T	T	C	C	T	C	T	T	C	A	A	C	T	G	T	A	A	G	A	G	G	0.373033	16	8
21	17157154	CTGCTTGCTCAGAC	TAAAATGGAAAAGT	C	T	G	C	T	T	G	C	T	C	A	G	A	C	T	A	A	A	A	T	G	G	A	A	A	A	G	T	0.373043	16	8
13	96555802	TGATGCCCTCATTC	TTAACTGGAAAAGA	T	G	A	T	G	C	C	C	T	C	A	T	T	C	T	T	A	A	C	T	G	G	A	A	A	A	G	A	0.373605	17	7
6	119232478	AAGTGGGCTCATCA	TCAACTGGAAATGT	A	A	G	T	G	G	G	C	T	C	A	T	C	A	T	C	A	A	C	T	G	G	A	A	A	T	G	T	0.373639	15	9
3	13531358	GTCCTTCCTCTTCC	CAAAATGTAAAAGT	G	T	C	C	T	T	C	C	T	C	T	T	C	C	C	A	A	A	A	T	G	T	A	A	A	A	G	T	0.374247	18	6
15	95687807	ATACACATTCATCA	AAAACTGAAAAAGT	A	T	A	C	A	C	A	T	T	C	A	T	C	A	A	A	A	A	C	T	G	A	A	A	A	A	G	T	0.375092	18	6
18	71546003	TAGTTTAATCAACA	TAAACTGTAAAAGG	T	A	G	T	T	T	A	A	T	C	A	A	C	A	T	A	A	A	C	T	G	T	A	A	A	A	G	G	0.375163	16	8
11	84921389	GAGAATACTCTTCC	TAGACAGTAAAAGG	G	A	G	A	A	T	A	C	T	C	T	T	C	C	T	A	G	A	C	A	G	T	A	A	A	A	G	G	0.375718	16	8
4	87326528	GATCTCTCTCATCT	TAAACTGTAATTGT	G	A	T	C	T	C	T	C	T	C	A	T	C	T	T	A	A	A	C	T	G	T	A	A	T	T	G	T	0.376224	17	7
15	19977448	ATTCATAATCATCT	TAAACTGGAAAAAA	A	T	T	C	A	T	A	A	T	C	A	T	C	T	T	A	A	A	C	T	G	G	A	A	A	A	A	A	0.376266	19	5
15	65870608	GAGGAGACTCTTCT	TAAACAGGAAAAGG	G	A	G	G	A	G	A	C	T	C	T	T	C	T	T	A	A	A	C	A	G	G	A	A	A	A	G	G	0.376524	16	8
14	20973932	AGTGTTTCTCATCC	TAAACAGTAAATGA	A	G	T	G	T	T	T	C	T	C	A	T	C	C	T	A	A	A	C	A	G	T	A	A	A	T	G	A	0.37657	18	6
5	107825814	AGTTTTGCTGTTGC	TAAACTGTAAAAGT	A	G	T	T	T	T	G	C	T	G	T	T	G	C	T	A	A	A	C	T	G	T	A	A	A	A	G	T	0.376959	17	7
10	90872602	AGATGTACGTAGCC	GAAACTGGAAAGGG	A	G	A	T	G	T	A	C	G	T	A	G	C	C	G	A	A	A	C	T	G	G	A	A	A	G	G	G	0.377301	15	9
19	5353780	TCTGAGCCTCAGTC	TCAACTGTAAAAGG	T	C	T	G	A	G	C	C	T	C	A	G	T	C	T	C	A	A	C	T	G	T	A	A	A	A	G	G	0.37761	17	7
1	201626282	GAATGTACGAAGCC	GAAACTGGAAAAGG	G	A	A	T	G	T	A	C	G	A	A	G	C	C	G	A	A	A	C	T	G	G	A	A	A	A	G	G	0.377671	15	9
9	107990421	CTAGGTGCCCATCA	TAGACTGTAAAAGG	C	T	A	G	G	T	G	C	C	C	A	T	C	A	T	A	G	A	C	T	G	T	A	A	A	A	G	G	0.378086	16	8
4	61537640	AGTCACACTCATCA	TGATCTGGAAAGGG	A	G	T	C	A	C	A	C	T	C	A	T	C	A	T	G	A	T	C	T	G	G	A	A	A	G	G	G	0.37901	18	6
4	36777905	GAATACAGGCAGCC	GAAACTGGAAAAGG	G	A	A	T	A	C	A	G	G	C	A	G	C	C	G	A	A	A	C	T	G	G	A	A	A	A	G	G	0.379232	15	9
7	90749545	GTTTTTATACCTCT	TAAACTGAAAAAGG	G	T	T	T	T	T	A	T	A	C	C	T	C	T	T	A	A	A	C	T	G	A	A	A	A	A	G	G	0.379636	16	8
9	67675443	GATCATTCTCAGCA	TAAACAGGAACAGA	G	A	T	C	A	T	T	C	T	C	A	G	C	A	T	A	A	A	C	A	G	G	A	A	C	A	G	A	0.379868	18	6
9	31093520	AGTTTTCTTCCTCA	TCAACTGCATAAGG	A	G	T	T	T	T	C	T	T	C	C	T	C	A	T	C	A	A	C	T	G	C	A	T	A	A	G	G	0.380205	18	6
18	19585380	CTACCTGCTGACCC	TAAACTGTAATAGG	C	T	A	C	C	T	G	C	T	G	A	C	C	C	T	A	A	A	C	T	G	T	A	A	T	A	G	G	0.380296	16	8
2	86342396	AGATGCCTTCCTCT	TCAACTGCAAAAGG	A	G	A	T	G	C	C	T	T	C	C	T	C	T	T	C	A	A	C	T	G	C	A	A	A	A	G	G	0.380452	17	7
5	57206060	AGTGAGGCTGAACC	TAAACTGAAAAAGA	A	G	T	G	A	G	G	C	T	G	A	A	C	C	T	A	A	A	C	T	G	A	A	A	A	A	G	A	0.380479	18	6
7	147214800	ATTCACCCTCTATA	TAAACTGAAAAAGT	A	T	T	C	A	C	C	C	T	C	T	A	T	A	T	A	A	A	C	T	G	A	A	A	A	A	G	T	0.380968	18	6
16	76526144	AGGTTTACTGTTCA	TAAAATGGAAAAGT	A	G	G	T	T	T	A	C	T	G	T	T	C	A	T	A	A	A	A	T	G	G	A	A	A	A	G	T	0.381647	16	8
3	157419465	ATTCCTTCTCATTT	TAGACTGTAAGAGG	A	T	T	C	C	T	T	C	T	C	A	T	T	T	T	A	G	A	C	T	G	T	A	A	G	A	G	G	0.382163	17	7
X	29889607	GGGTTCCCTCAAAC	GAAACTGTAAAAGT	G	G	G	T	T	C	C	C	T	C	A	A	A	C	G	A	A	A	C	T	G	T	A	A	A	A	G	T	0.382391	17	7
3	95792236	AAATATGGTCAGCC	GAAACTGGAAAAGA	A	A	A	T	A	T	G	G	T	C	A	G	C	C	G	A	A	A	C	T	G	G	A	A	A	A	G	A	0.382936	17	7
6	17429595	GACCTCACTCTTCC	TGAACCGTAACAGA	G	A	C	C	T	C	A	C	T	C	T	T	C	C	T	G	A	A	C	C	G	T	A	A	C	A	G	A	0.382957	14	10
6	110743445	TTGCTTCCCCATCC	AAAACCGTAATAGG	T	T	G	C	T	T	C	C	C	C	A	T	C	C	A	A	A	A	C	C	G	T	A	A	T	A	G	G	0.382964	17	7
12	93561834	CCTCAGCCTCCCCA	TAAAATGGAAAAGT	C	C	T	C	A	G	C	C	T	C	C	C	C	A	T	A	A	A	A	T	G	G	A	A	A	A	G	T	0.383994	18	6
11	127589845	ATTTACAATCCTCC	TAGACCGTAAAAGT	A	T	T	T	A	C	A	A	T	C	C	T	C	C	T	A	G	A	C	C	G	T	A	A	A	A	G	T	0.384119	15	9
2	78024973	GGAAGTCCTCAGCT	TAAATTGCAAAAGA	G	G	A	A	G	T	C	C	T	C	A	G	C	T	T	A	A	A	T	T	G	C	A	A	A	A	G	A	0.384456	19	5
2	118325290	AGACCTCTGCCTCC	GAAACTGAAAAAGT	A	G	A	C	C	T	C	T	G	C	C	T	C	C	G	A	A	A	C	T	G	A	A	A	A	A	G	T	0.384607	18	6
15	99821731	CTTCTTCCTCACCT	AAAACTGTAAGAGA	C	T	T	C	T	T	C	C	T	C	A	C	C	T	A	A	A	A	C	T	G	T	A	A	G	A	G	A	0.385016	19	5
15	99820807	CTTCTTCCTCACCT	AAAACTGTAAGAGA	C	T	T	C	T	T	C	C	T	C	A	C	C	T	A	A	A	A	C	T	G	T	A	A	G	A	G	A	0.385016	19	5
14	56627050	GTGTGTACTCAGTA	TAAACTGGAAAATG	G	T	G	T	G	T	A	C	T	C	A	G	T	A	T	A	A	A	C	T	G	G	A	A	A	A	T	G	0.386489	15	9
2	57440362	CTAAATGCCCATCA	TAGACTGGAAAAGG	C	T	A	A	A	T	G	C	C	C	A	T	C	A	T	A	G	A	C	T	G	G	A	A	A	A	G	G	0.38732	17	7
7	63266677	AGTTGGAAACATTC	TAAACTGGAAAAGG	A	G	T	T	G	G	A	A	A	C	A	T	T	C	T	A	A	A	C	T	G	G	A	A	A	A	G	G	0.387455	16	8
X	122940795	GGTAATATTAAGCA	TAAACTGAAAAAGG	G	G	T	A	A	T	A	T	T	A	A	G	C	A	T	A	A	A	C	T	G	A	A	A	A	A	G	G	0.388443	18	6
9	7527524	CCAAATGCCCATCA	TAGACTGGAAAAGG	C	C	A	A	A	T	G	C	C	C	A	T	C	A	T	A	G	A	C	T	G	G	A	A	A	A	G	G	0.388869	17	7
8	88871767	CCAAATGCCCATCA	TAGACTGGAAAAGG	C	C	A	A	A	T	G	C	C	C	A	T	C	A	T	A	G	A	C	T	G	G	A	A	A	A	G	G	0.388869	17	7
5	1610134	ATGCGTGCTAACCC	AAAACTGGAAGAGG	A	T	G	C	G	T	G	C	T	A	A	C	C	C	A	A	A	A	C	T	G	G	A	A	G	A	G	G	0.388888	16	8
1	238433331	CCAGTTGCCCATCA	TAAACTGGATAAGG	C	C	A	G	T	T	G	C	C	C	A	T	C	A	T	A	A	A	C	T	G	G	A	T	A	A	G	G	0.389092	16	8
16	12949697	GGACTTACTCACCC	AAAACTGGAAAATA	G	G	A	C	T	T	A	C	T	C	A	C	C	C	A	A	A	A	C	T	G	G	A	A	A	A	T	A	0.38912	18	6
6	103948042	AGTTAGTCTCATCC	TAAAATGGAAAACT	A	G	T	T	A	G	T	C	T	C	A	T	C	C	T	A	A	A	A	T	G	G	A	A	A	A	C	T	0.389527	18	6
11	107076597	TCTTACCCCCATCC	TGAACTGCAAAAGT	T	C	T	T	A	C	C	C	C	C	A	T	C	C	T	G	A	A	C	T	G	C	A	A	A	A	G	T	0.389706	19	5
9	89010236	CAGCCTTCTCTTCA	TAAACTGGAAAAAT	C	A	G	C	C	T	T	C	T	C	T	T	C	A	T	A	A	A	C	T	G	G	A	A	A	A	A	T	0.389727	17	7
8	15334019	AGTGTTCCTCCTCC	TCATCTGGAAGAGT	A	G	T	G	T	T	C	C	T	C	C	T	C	C	T	C	A	T	C	T	G	G	A	A	G	A	G	T	0.38981	17	7
2	87076127	ATTCCTACTTTTCC	GAAACCGTAATAGA	A	T	T	C	C	T	A	C	T	T	T	T	C	C	G	A	A	A	C	C	G	T	A	A	T	A	G	A	0.390228	16	8
2	107863493	ATTCCTACTTTTCC	GAAACCGTAATAGA	A	T	T	C	C	T	A	C	T	T	T	T	C	C	G	A	A	A	C	C	G	T	A	A	T	A	G	A	0.390228	16	8
2	109960598	ATTCCTACTTTTCC	GAAACCGTAATAGA	A	T	T	C	C	T	A	C	T	T	T	T	C	C	G	A	A	A	C	C	G	T	A	A	T	A	G	A	0.390228	16	8
2	87855035	ATTCCTACTTTTCC	GAAACCGTAATAGA	A	T	T	C	C	T	A	C	T	T	T	T	C	C	G	A	A	A	C	C	G	T	A	A	T	A	G	A	0.390228	16	8
2	106398211	ATTCCTACTTTTCC	GAAACCGTAATAGA	A	T	T	C	C	T	A	C	T	T	T	T	C	C	G	A	A	A	C	C	G	T	A	A	T	A	G	A	0.390228	16	8
2	110717859	ATTCCTACTTTTCC	GAAACCGTAATAGA	A	T	T	C	C	T	A	C	T	T	T	T	C	C	G	A	A	A	C	C	G	T	A	A	T	A	G	A	0.390228	16	8
2	112854347	ATTCCTACTTTTCC	GAAACCGTAATAGA	A	T	T	C	C	T	A	C	T	T	T	T	C	C	G	A	A	A	C	C	G	T	A	A	T	A	G	A	0.390228	16	8
9	30694039	CAGGGCCCTCATCT	TTGACTGGAAAAGT	C	A	G	G	G	C	C	C	T	C	A	T	C	T	T	T	G	A	C	T	G	G	A	A	A	A	G	T	0.39027	16	8
10	11097563	GGTTTTGCTTATAT	TAAACTGCAAAAGC	G	G	T	T	T	T	G	C	T	T	A	T	A	T	T	A	A	A	C	T	G	C	A	A	A	A	G	C	0.390647	19	5
9	118529431	ACTGTGCCACATCA	TAAAATGTAAAAGA	A	C	T	G	T	G	C	C	A	C	A	T	C	A	T	A	A	A	A	T	G	T	A	A	A	A	G	A	0.391213	17	7
4	91116445	CACCTTCCTCAGCC	TGAAATGGAAAAGA	C	A	C	C	T	T	C	C	T	C	A	G	C	C	T	G	A	A	A	T	G	G	A	A	A	A	G	A	0.391484	17	7
2	225953212	AGGATTACTCATCA	TAAAATGTGAAAGA	A	G	G	A	T	T	A	C	T	C	A	T	C	A	T	A	A	A	A	T	G	T	G	A	A	A	G	A	0.391849	17	7
X	67948463	AGTCATCCTCATTA	TAAAATGGAAAACT	A	G	T	C	A	T	C	C	T	C	A	T	T	A	T	A	A	A	A	T	G	G	A	A	A	A	C	T	0.392056	20	4
8	7105983	AGTGGCCTTCCTCC	TGAACTGCAAGAGG	A	G	T	G	G	C	C	T	T	C	C	T	C	C	T	G	A	A	C	T	G	C	A	A	G	A	G	G	0.392234	17	7
8	7113605	AGTGGCCTTCCTCC	TGAACTGCAAGAGG	A	G	T	G	G	C	C	T	T	C	C	T	C	C	T	G	A	A	C	T	G	C	A	A	G	A	G	G	0.392234	17	7
8	7121227	AGTGGCCTTCCTCC	TGAACTGCAAGAGG	A	G	T	G	G	C	C	T	T	C	C	T	C	C	T	G	A	A	C	T	G	C	A	A	G	A	G	G	0.392234	17	7
8	7128849	AGTGGCCTTCCTCC	TGAACTGCAAGAGG	A	G	T	G	G	C	C	T	T	C	C	T	C	C	T	G	A	A	C	T	G	C	A	A	G	A	G	G	0.392234	17	7
8	7136471	AGTGGCCTTCCTCC	TGAACTGCAAGAGG	A	G	T	G	G	C	C	T	T	C	C	T	C	C	T	G	A	A	C	T	G	C	A	A	G	A	G	G	0.392234	17	7
8	7614522	AGTGGCCTTCCTCC	TGAACTGCAAGAGG	A	G	T	G	G	C	C	T	T	C	C	T	C	C	T	G	A	A	C	T	G	C	A	A	G	A	G	G	0.392234	17	7
8	7622170	AGTGGCCTTCCTCC	TGAACTGCAAGAGG	A	G	T	G	G	C	C	T	T	C	C	T	C	C	T	G	A	A	C	T	G	C	A	A	G	A	G	G	0.392234	17	7
8	7629818	AGTGGCCTTCCTCC	TGAACTGCAAGAGG	A	G	T	G	G	C	C	T	T	C	C	T	C	C	T	G	A	A	C	T	G	C	A	A	G	A	G	G	0.392234	17	7
8	7637465	AGTGGCCTTCCTCC	TGAACTGCAAGAGG	A	G	T	G	G	C	C	T	T	C	C	T	C	C	T	G	A	A	C	T	G	C	A	A	G	A	G	G	0.392234	17	7
8	7645113	AGTGGCCTTCCTCC	TGAACTGCAAGAGG	A	G	T	G	G	C	C	T	T	C	C	T	C	C	T	G	A	A	C	T	G	C	A	A	G	A	G	G	0.392234	17	7
8	7652761	AGTGGCCTTCCTCC	TGAACTGCAAGAGG	A	G	T	G	G	C	C	T	T	C	C	T	C	C	T	G	A	A	C	T	G	C	A	A	G	A	G	G	0.392234	17	7
8	7660410	AGTGGCCTTCCTCC	TGAACTGCAAGAGG	A	G	T	G	G	C	C	T	T	C	C	T	C	C	T	G	A	A	C	T	G	C	A	A	G	A	G	G	0.392234	17	7
8	7668066	AGTGGCCTTCCTCC	TGAACTGCAAGAGG	A	G	T	G	G	C	C	T	T	C	C	T	C	C	T	G	A	A	C	T	G	C	A	A	G	A	G	G	0.392234	17	7
8	7392809	AGTGGCCTTCCTCC	TGAACTGCAAGAGG	A	G	T	G	G	C	C	T	T	C	C	T	C	C	T	G	A	A	C	T	G	C	A	A	G	A	G	G	0.392234	17	7
8	7415760	AGTGGCCTTCCTCC	TGAACTGCAAGAGG	A	G	T	G	G	C	C	T	T	C	C	T	C	C	T	G	A	A	C	T	G	C	A	A	G	A	G	G	0.392234	17	7
8	7423409	AGTGGCCTTCCTCC	TGAACTGCAAGAGG	A	G	T	G	G	C	C	T	T	C	C	T	C	C	T	G	A	A	C	T	G	C	A	A	G	A	G	G	0.392234	17	7
8	7913753	AGTGGCCTTCCTCC	TGAACTGCAAGAGG	A	G	T	G	G	C	C	T	T	C	C	T	C	C	T	G	A	A	C	T	G	C	A	A	G	A	G	G	0.392234	17	7
8	7921399	AGTGGCCTTCCTCC	TGAACTGCAAGAGG	A	G	T	G	G	C	C	T	T	C	C	T	C	C	T	G	A	A	C	T	G	C	A	A	G	A	G	G	0.392234	17	7
11	131943717	GGACGGCCGCAGCC	GAAACTGGGAAAGG	G	G	A	C	G	G	C	C	G	C	A	G	C	C	G	A	A	A	C	T	G	G	G	A	A	A	G	G	0.392236	17	7
4	71974034	AAGTTTAGGCAGCC	TAAAGTGGAAAAGG	A	A	G	T	T	T	A	G	G	C	A	G	C	C	T	A	A	A	G	T	G	G	A	A	A	A	G	G	0.392424	14	10
11	25519312	AATGGCCTTCCTCC	TCAACTGCAAGAGG	A	A	T	G	G	C	C	T	T	C	C	T	C	C	T	C	A	A	C	T	G	C	A	A	G	A	G	G	0.392525	16	8
4	138845125	AAGGCCACTAATCC	TAAAATGTAAAAGT	A	A	G	G	C	C	A	C	T	A	A	T	C	C	T	A	A	A	A	T	G	T	A	A	A	A	G	T	0.393325	15	9
12	2071764	ATTTGAGCTTATCA	TGAACTGGAAGAGG	A	T	T	T	G	A	G	C	T	T	A	T	C	A	T	G	A	A	C	T	G	G	A	A	G	A	G	G	0.393811	15	9
13	97605096	CAAAGTCCTCACCC	GAAACTGCAAAAGA	C	A	A	A	G	T	C	C	T	C	A	C	C	C	G	A	A	A	C	T	G	C	A	A	A	A	G	A	0.39414	19	5
15	36640495	AGCAACACTCATCA	TAAACCATAAAAGA	A	G	C	A	A	C	A	C	T	C	A	T	C	A	T	A	A	A	C	C	A	T	A	A	A	A	G	A	0.394244	17	7
14	28516177	GAATGCAGGCAGCC	GAAACTGTAAAAGG	G	A	A	T	G	C	A	G	G	C	A	G	C	C	G	A	A	A	C	T	G	T	A	A	A	A	G	G	0.394273	14	10
3	186573706	ATTATTTTTCATCA	GAAACTGAAAAAGT	A	T	T	A	T	T	T	T	T	C	A	T	C	A	G	A	A	A	C	T	G	A	A	A	A	A	G	T	0.394852	18	6
4	65234812	GGATTTAGTCATCT	TAAACTGTAAATGT	G	G	A	T	T	T	A	G	T	C	A	T	C	T	T	A	A	A	C	T	G	T	A	A	A	T	G	T	0.394927	17	7
2	18286814	GTTGCTTCTCATCA	GAAATTGGAAAAGA	G	T	T	G	C	T	T	C	T	C	A	T	C	A	G	A	A	A	T	T	G	G	A	A	A	A	G	A	0.395103	18	6
13	28106647	AATCTGTTTCATCC	TAAAATGTAAAAGA	A	A	T	C	T	G	T	T	T	C	A	T	C	C	T	A	A	A	A	T	G	T	A	A	A	A	G	A	0.39551	17	7
10	127620587	TGTGGACCCCATCC	TAAAATGTAAAAGG	T	G	T	G	G	A	C	C	C	C	A	T	C	C	T	A	A	A	A	T	G	T	A	A	A	A	G	G	0.395521	18	6
2	6235056	CCTCCTCCTCAGCT	TCAACAGGAAAAGA	C	C	T	C	C	T	C	C	T	C	A	G	C	T	T	C	A	A	C	A	G	G	A	A	A	A	G	A	0.396576	18	6
17	7029104	CCCTTTTCTCCTCC	CAAACTGGAAGAGG	C	C	C	T	T	T	T	C	T	C	C	T	C	C	C	A	A	A	C	T	G	G	A	A	G	A	G	G	0.396865	16	8
3	192234889	AGTTTTGCTGCTGC	TAAACTGCAAAAGT	A	G	T	T	T	T	G	C	T	G	C	T	G	C	T	A	A	A	C	T	G	C	A	A	A	A	G	T	0.397378	18	6
7	139512204	AGTTTTGCTGCTGC	TAAACTGCAAAAGT	A	G	T	T	T	T	G	C	T	G	C	T	G	C	T	A	A	A	C	T	G	C	A	A	A	A	G	T	0.397378	18	6
7	10629519	AACCTTAGTTGGCC	TAAACTGTAAAAGG	A	A	C	C	T	T	A	G	T	T	G	G	C	C	T	A	A	A	C	T	G	T	A	A	A	A	G	G	0.397937	15	9
4	166116446	CGTGGCCTTCCTCC	TCAACTGCAAGAGG	C	G	T	G	G	C	C	T	T	C	C	T	C	C	T	C	A	A	C	T	G	C	A	A	G	A	G	G	0.398544	17	7
19	45615850	CCTCGGGGTCCTCA	TAAACTGGAACAGT	C	C	T	C	G	G	G	G	T	C	C	T	C	A	T	A	A	A	C	T	G	G	A	A	C	A	G	T	0.398887	16	8
3	152720829	GTTCTCTTTCATTC	TAAACTGCAATAGG	G	T	T	C	T	C	T	T	T	C	A	T	T	C	T	A	A	A	C	T	G	C	A	A	T	A	G	G	0.399108	17	7
6	161289864	ATAAGACCTCATCA	GCAACTGTAAAAGT	A	T	A	A	G	A	C	C	T	C	A	T	C	A	G	C	A	A	C	T	G	T	A	A	A	A	G	T	0.399133	17	7
8	18191542	GTGATTCCTCTACC	TCAACTGCAATAGG	G	T	G	A	T	T	C	C	T	C	T	A	C	C	T	C	A	A	C	T	G	C	A	A	T	A	G	G	0.399328	16	8
21	22200787	GTGCATCGTCATCT	TGAAATGGAAAAGG	G	T	G	C	A	T	C	G	T	C	A	T	C	T	T	G	A	A	A	T	G	G	A	A	A	A	G	G	0.399333	18	6
1	245939244	GGGGCCAAGCAGCA	TCAACTGTAAAAGG	G	G	G	G	C	C	A	A	G	C	A	G	C	A	T	C	A	A	C	T	G	T	A	A	A	A	G	G	0.399473	14	10
1	183767364	GACACACCTCTTCC	TAAACTGGAAGAGA	G	A	C	A	C	A	C	C	T	C	T	T	C	C	T	A	A	A	C	T	G	G	A	A	G	A	G	A	0.399566	16	8
3	82351506	CTAGGTACTCATCA	TAAACTGGATAAAG	C	T	A	G	G	T	A	C	T	C	A	T	C	A	T	A	A	A	C	T	G	G	A	T	A	A	A	G	0.399731	16	8
22	19125010	CCCCATGCTCTGCC	TCAACTGGGAAAGG	C	C	C	C	A	T	G	C	T	C	T	G	C	C	T	C	A	A	C	T	G	G	G	A	A	A	G	G	0.400019	16	8
1	85610680	GGGCATCCTCAGCT	AAGACTGGAACAGT	G	G	G	C	A	T	C	C	T	C	A	G	C	T	A	A	G	A	C	T	G	G	A	A	C	A	G	T	0.400098	19	5
5	110955307	CTATGTGCTCATCA	TAAACTGGATAAAG	C	T	A	T	G	T	G	C	T	C	A	T	C	A	T	A	A	A	C	T	G	G	A	T	A	A	A	G	0.400172	16	8
11	123907737	AATGTATCTCAACA	AAAACCGTAAAAGG	A	A	T	G	T	A	T	C	T	C	A	A	C	A	A	A	A	A	C	C	G	T	A	A	A	A	G	G	0.400554	16	8
5	73848037	TTTCCTCCTCCTCC	GAAAATGTAAAAGA	T	T	T	C	C	T	C	C	T	C	C	T	C	C	G	A	A	A	A	T	G	T	A	A	A	A	G	A	0.400637	19	5
13	96477364	CTTCTTCCTGCTTA	TAAACTGCAAAAGG	C	T	T	C	T	T	C	C	T	G	C	T	T	A	T	A	A	A	C	T	G	C	A	A	A	A	G	G	0.400649	19	5
X	136017980	CATCATCCTCAGCA	AAAACAGGAAAAGA	C	A	T	C	A	T	C	C	T	C	A	G	C	A	A	A	A	A	C	A	G	G	A	A	A	A	G	A	0.400675	20	4
11	86313295	AGTGACTCTCAGTT	TCAACTGGAAAAGA	A	G	T	G	A	C	T	C	T	C	A	G	T	T	T	C	A	A	C	T	G	G	A	A	A	A	G	A	0.400737	17	7
20	18606337	CTGTGTCCTCTGCA	TAAACTGAAACAGT	C	T	G	T	G	T	C	C	T	C	T	G	C	A	T	A	A	A	C	T	G	A	A	A	C	A	G	T	0.400931	16	8
19	37475428	GGTGTTGCTTCTCC	TCAACAGGAAAAGA	G	G	T	G	T	T	G	C	T	T	C	T	C	C	T	C	A	A	C	A	G	G	A	A	A	A	G	A	0.400973	16	8
2	237914375	GTACTTCTTCATCT	TGAACTGGAACAGG	G	T	A	C	T	T	C	T	T	C	A	T	C	T	T	G	A	A	C	T	G	G	A	A	C	A	G	G	0.40114	17	7
12	108361168	ATTTCCCCACAGCA	TAAACTGGAATGGG	A	T	T	T	C	C	C	C	A	C	A	G	C	A	T	A	A	A	C	T	G	G	A	A	T	G	G	G	0.401329	15	9
1	15970628	AGGAGAATGCAGCT	TAAACTGCAAAAGG	A	G	G	A	G	A	A	T	G	C	A	G	C	T	T	A	A	A	C	T	G	C	A	A	A	A	G	G	0.401485	16	8
3	74507913	GAACACGGGCAGCC	GAAACTGCAAAAGG	G	A	A	C	A	C	G	G	G	C	A	G	C	C	G	A	A	A	C	T	G	C	A	A	A	A	G	G	0.402663	17	7
11	105573330	AGACTTCCTGACCT	TAAACTGTAAAGGT	A	G	A	C	T	T	C	C	T	G	A	C	C	T	T	A	A	A	C	T	G	T	A	A	A	G	G	T	0.403091	18	6
11	72363730	ATTAATGCTTAGCC	AAAACCGAAAAAGA	A	T	T	A	A	T	G	C	T	T	A	G	C	C	A	A	A	A	C	C	G	A	A	A	A	A	G	A	0.404071	17	7
1	192006757	GAATTCGGGCAGCC	GAAACTGGAAAAGG	G	A	A	T	T	C	G	G	G	C	A	G	C	C	G	A	A	A	C	T	G	G	A	A	A	A	G	G	0.404365	14	10
2	17634427	GACCACCCTCTCCA	TCAACTGGAACAGT	G	A	C	C	A	C	C	C	T	C	T	C	C	A	T	C	A	A	C	T	G	G	A	A	C	A	G	T	0.404514	16	8
2	178807200	CTCCATATTCATTC	TCAACTGCAAAAGT	C	T	C	C	A	T	A	T	T	C	A	T	T	C	T	C	A	A	C	T	G	C	A	A	A	A	G	T	0.40456	18	6
11	66720355	GTGAGACCTCATCT	AAAACTGTAATAGG	G	T	G	A	G	A	C	C	T	C	A	T	C	T	A	A	A	A	C	T	G	T	A	A	T	A	G	G	0.404665	17	7
6	75345947	TCTCCAACTCATTT	TAAACTGTAATAGG	T	C	T	C	C	A	A	C	T	C	A	T	T	T	T	A	A	A	C	T	G	T	A	A	T	A	G	G	0.404792	17	7
5	62494911	CTAAATGCCCATCA	TAAACTGGATAAGG	C	T	A	A	A	T	G	C	C	C	A	T	C	A	T	A	A	A	C	T	G	G	A	T	A	A	G	G	0.404993	17	7
4	107271224	ACACACACACACCA	GAAACTGCAAAAGT	A	C	A	C	A	C	A	C	A	C	A	C	C	A	G	A	A	A	C	T	G	C	A	A	A	A	G	T	0.405069	18	6
5	82270555	ATGAACACTCACCT	ATAACTGGAAAAGG	A	T	G	A	A	C	A	C	T	C	A	C	C	T	A	T	A	A	C	T	G	G	A	A	A	A	G	G	0.405277	16	8
15	85281636	CTAAATGCTCATCA	TAGACTGGATAAGT	C	T	A	A	A	T	G	C	T	C	A	T	C	A	T	A	G	A	C	T	G	G	A	T	A	A	G	T	0.405368	17	7
3	157212280	GGATGTTGGCAGCC	CAAACTGGAAAAGG	G	G	A	T	G	T	T	G	G	C	A	G	C	C	C	A	A	A	C	T	G	G	A	A	A	A	G	G	0.405905	16	8
6	79794644	CACACCACTTTTCT	TAAACCGTAAAAGG	C	A	C	A	C	C	A	C	T	T	T	T	C	T	T	A	A	A	C	C	G	T	A	A	A	A	G	G	0.406326	14	10
14	21226284	CCAAATGCCCATCA	TAAACTGGATAAGG	C	C	A	A	A	T	G	C	C	C	A	T	C	A	T	A	A	A	C	T	G	G	A	T	A	A	G	G	0.406565	17	7
11	3743640	GATTCTTCACAGCA	TTAACTGCAAAAGT	G	A	T	T	C	T	T	C	A	C	A	G	C	A	T	T	A	A	C	T	G	C	A	A	A	A	G	T	0.406627	17	7
6	48012909	CTGGCTGCTTTTCA	TAAACTGTAACAGG	C	T	G	G	C	T	G	C	T	T	T	T	C	A	T	A	A	A	C	T	G	T	A	A	C	A	G	G	0.408068	15	9
2	72461860	CTTCATATTCATAA	TCAACTGAAAAAGG	C	T	T	C	A	T	A	T	T	C	A	T	A	A	T	C	A	A	C	T	G	A	A	A	A	A	G	G	0.408092	18	6
3	12978943	AGTCCTCCTCATTC	CAAACTGGAAGGGT	A	G	T	C	C	T	C	C	T	C	A	T	T	C	C	A	A	A	C	T	G	G	A	A	G	G	G	T	0.408182	19	5
4	129444251	ATTTTACCTCATCT	TAAAATGCAACAGG	A	T	T	T	T	A	C	C	T	C	A	T	C	T	T	A	A	A	A	T	G	C	A	A	C	A	G	G	0.408327	18	6
5	44231158	CTTAATGCTCATCA	TAGACTGGATCAGG	C	T	T	A	A	T	G	C	T	C	A	T	C	A	T	A	G	A	C	T	G	G	A	T	C	A	G	G	0.409103	17	7
10	113697412	TGGCATGCCCATCA	TAGACTGGATAAGG	T	G	G	C	A	T	G	C	C	C	A	T	C	A	T	A	G	A	C	T	G	G	A	T	A	A	G	G	0.409298	18	6
22	24975346	GTTCTCACTCATCT	GAAACTGAAAAGGC	G	T	T	C	T	C	A	C	T	C	A	T	C	T	G	A	A	A	C	T	G	A	A	A	A	G	G	C	0.409398	18	6
2	86932883	GAGCCACCACATCT	AAAACTGGAAAAGT	G	A	G	C	C	A	C	C	A	C	A	T	C	T	A	A	A	A	C	T	G	G	A	A	A	A	G	T	0.410415	18	6
5	169642530	GACCACCCTCAGCT	TAAACTATAAAAGG	G	A	C	C	A	C	C	C	T	C	A	G	C	T	T	A	A	A	C	T	A	T	A	A	A	A	G	G	0.41144	18	6
11	49561912	ATTTTTCCTCATCT	TTAACTGGAAGTGT	A	T	T	T	T	T	C	C	T	C	A	T	C	T	T	T	A	A	C	T	G	G	A	A	G	T	G	T	0.411899	17	7
9	128192426	AATTTCTCTGAGTC	TAAACTGTAAAAGG	A	A	T	T	T	C	T	C	T	G	A	G	T	C	T	A	A	A	C	T	G	T	A	A	A	A	G	G	0.411948	15	9
20	17655674	ATTCACACACACAG	TAAACTGGAAAAGG	A	T	T	C	A	C	A	C	A	C	A	C	A	G	T	A	A	A	C	T	G	G	A	A	A	A	G	G	0.41225	17	7
8	18923622	AAATCTTCTCCTCT	TCAACTGGAAGAGT	A	A	A	T	C	T	T	C	T	C	C	T	C	T	T	C	A	A	C	T	G	G	A	A	G	A	G	T	0.413207	15	9
3	23545777	ATGAGTGCACATAA	GAAACTGGAAAAGG	A	T	G	A	G	T	G	C	A	C	A	T	A	A	G	A	A	A	C	T	G	G	A	A	A	A	G	G	0.413282	16	8
2	120967509	AATTGTGCACCTCC	TAAAATGCAACAGG	A	A	T	T	G	T	G	C	A	C	C	T	C	C	T	A	A	A	A	T	G	C	A	A	C	A	G	G	0.413583	16	8
9	81014565	CATTCTCCTCAACC	TTAACTGTTAAAGG	C	A	T	T	C	T	C	C	T	C	A	A	C	C	T	T	A	A	C	T	G	T	T	A	A	A	G	G	0.413653	17	7
5	39244108	ATTCATTCTCCTCT	TTAATTGCAAAAGT	A	T	T	C	A	T	T	C	T	C	C	T	C	T	T	T	A	A	T	T	G	C	A	A	A	A	G	T	0.413736	19	5
2	123412495	AATAATGCTCTGCC	AAAACTGCAATAGT	A	A	T	A	A	T	G	C	T	C	T	G	C	C	A	A	A	A	C	T	G	C	A	A	T	A	G	T	0.413778	18	6
1	98699354	ATCTAGCCTCATCT	TTGACTGAAAAAGG	A	T	C	T	A	G	C	C	T	C	A	T	C	T	T	T	G	A	C	T	G	A	A	A	A	A	G	G	0.414349	17	7
7	155476218	AACCATTCTCCTCA	GTAACTGAAAAAGT	A	A	C	C	A	T	T	C	T	C	C	T	C	A	G	T	A	A	C	T	G	A	A	A	A	A	G	T	0.414446	18	6
10	113416495	ATTCTCCTGCCTCA	TGAACTGTAAAAGA	A	T	T	C	T	C	C	T	G	C	C	T	C	A	T	G	A	A	C	T	G	T	A	A	A	A	G	A	0.41445	16	8
11	46114181	GCTGACTCTGCTCC	TAAACTGGAACAGT	G	C	T	G	A	C	T	C	T	G	C	T	C	C	T	A	A	A	C	T	G	G	A	A	C	A	G	T	0.414573	16	8
1	77089089	AATCTAACTCAGCT	TCAACTGTAAAATG	A	A	T	C	T	A	A	C	T	C	A	G	C	T	T	C	A	A	C	T	G	T	A	A	A	A	T	G	0.414987	16	8
2	60921737	GTTAACAATCATCT	TCAACCGCAAAAGT	G	T	T	A	A	C	A	A	T	C	A	T	C	T	T	C	A	A	C	C	G	C	A	A	A	A	G	T	0.415073	17	7
19	60460792	CCTCCTACTCATCC	TAGACAGAAAAAGC	C	C	T	C	C	T	A	C	T	C	A	T	C	C	T	A	G	A	C	A	G	A	A	A	A	A	G	C	0.41515	18	6
1	91348066	GTTCTTACTTTTCA	ATAACCGTAAAAGT	G	T	T	C	T	T	A	C	T	T	T	T	C	A	A	T	A	A	C	C	G	T	A	A	A	A	G	T	0.415496	16	8
17	48637488	TGTATGTTTCAGCA	TAAACTGTAAAAGT	T	G	T	A	T	G	T	T	T	C	A	G	C	A	T	A	A	A	C	T	G	T	A	A	A	A	G	T	0.416013	17	7
4	28715938	GTGTACACGCCCCC	TAAACTGGAAATGT	G	T	G	T	A	C	A	C	G	C	C	C	C	C	T	A	A	A	C	T	G	G	A	A	A	T	G	T	0.416529	14	10
9	27782480	AATTATTCTTTTAC	TAAACTGAAAAAGG	A	A	T	T	A	T	T	C	T	T	T	T	A	C	T	A	A	A	C	T	G	A	A	A	A	A	G	G	0.416981	17	7
3	79274827	GCCTTACGTCTTCA	TAAACCGTAAAAGT	G	C	C	T	T	A	C	G	T	C	T	T	C	A	T	A	A	A	C	C	G	T	A	A	A	A	G	T	0.417825	15	9
22	27882873	CAATTTCCTCATCT	AAAACTGGAATAGA	C	A	A	T	T	T	C	C	T	C	A	T	C	T	A	A	A	A	C	T	G	G	A	A	T	A	G	A	0.417967	18	6
7	97613045	ACTGGACTTCATCA	TAAAACGGAAAAGT	A	C	T	G	G	A	C	T	T	C	A	T	C	A	T	A	A	A	A	C	G	G	A	A	A	A	G	T	0.418561	16	8
7	56727553	ATTGCTGCTCTTCA	CAAAATGTAAAAGG	A	T	T	G	C	T	G	C	T	C	T	T	C	A	C	A	A	A	A	T	G	T	A	A	A	A	G	G	0.418701	17	7
1	100908878	GTTGACACTCTTCA	TAAACTGTAAATGC	G	T	T	G	A	C	A	C	T	C	T	T	C	A	T	A	A	A	C	T	G	T	A	A	A	T	G	C	0.418807	17	7
4	164670089	TCCCACCCTCATTT	TAAAATGTAAAAGG	T	C	C	C	A	C	C	C	T	C	A	T	T	T	T	A	A	A	A	T	G	T	A	A	A	A	G	G	0.41899	18	6
3	106048428	AAATGTACTAATCA	TAAACTGGAAAAAT	A	A	A	T	G	T	A	C	T	A	A	T	C	A	T	A	A	A	C	T	G	G	A	A	A	A	A	T	0.419055	16	8
1	183724381	GTTTCTCCTCTGCA	TAAACTGCATGAGG	G	T	T	T	C	T	C	C	T	C	T	G	C	A	T	A	A	A	C	T	G	C	A	T	G	A	G	G	0.419129	17	7
8	101088985	ACTGAAACTCATCT	TAAAATGAAATAGG	A	C	T	G	A	A	A	C	T	C	A	T	C	T	T	A	A	A	A	T	G	A	A	A	T	A	G	G	0.419146	17	7
16	83492529	TTCTTTCCACATCA	TAAAATGGAAAAGA	T	T	C	T	T	T	C	C	A	C	A	T	C	A	T	A	A	A	A	T	G	G	A	A	A	A	G	A	0.419498	17	7
12	74125331	AGAGGTCTTCCTCT	TCAACTGTAAGAGG	A	G	A	G	G	T	C	T	T	C	C	T	C	T	T	C	A	A	C	T	G	T	A	A	G	A	G	G	0.420114	16	8
20	33321162	GACCTCCTTTTTCC	TAAACTGGAAGAGG	G	A	C	C	T	C	C	T	T	T	T	T	C	C	T	A	A	A	C	T	G	G	A	A	G	A	G	G	0.420116	15	9
11	14478335	TCTTGTCCACACCC	TAAACTGGGAAAGT	T	C	T	T	G	T	C	C	A	C	A	C	C	C	T	A	A	A	C	T	G	G	G	A	A	A	G	T	0.420193	17	7
12	55669451	CTTTTTCCTTATCC	TGAAGTGGAAAAGG	C	T	T	T	T	T	C	C	T	T	A	T	C	C	T	G	A	A	G	T	G	G	A	A	A	A	G	G	0.420242	17	7
7	85941806	ATTCATCCTGCTCC	TAAACTGGGAAAGC	A	T	T	C	A	T	C	C	T	G	C	T	C	C	T	A	A	A	C	T	G	G	G	A	A	A	G	C	0.420282	19	5
6	130292150	AGTTTTATTCTGCA	AAAACTGCAAAAGT	A	G	T	T	T	T	A	T	T	C	T	G	C	A	A	A	A	A	C	T	G	C	A	A	A	A	G	T	0.420696	18	6
16	86056712	CAGAGGCCTCCTCT	TAAACTGTAACAGT	C	A	G	A	G	G	C	C	T	C	C	T	C	T	T	A	A	A	C	T	G	T	A	A	C	A	G	T	0.420787	16	8
5	122088041	CTTTTCCCTCATCT	TTAACTGGAAAATT	C	T	T	T	T	C	C	C	T	C	A	T	C	T	T	T	A	A	C	T	G	G	A	A	A	A	T	T	0.421289	17	7
6	52413275	CTGAATGCCCATCA	TAAACTGGAAAAAG	C	T	G	A	A	T	G	C	C	C	A	T	C	A	T	A	A	A	C	T	G	G	A	A	A	A	A	G	0.421329	17	7
10	109384921	ATGTAATCTCATCT	GAAACTGGAAAAGC	A	T	G	T	A	A	T	C	T	C	A	T	C	T	G	A	A	A	C	T	G	G	A	A	A	A	G	C	0.421341	18	6
7	138992953	CTTCACACACCTTC	TAAACTGTAAGAGT	C	T	T	C	A	C	A	C	A	C	C	T	T	C	T	A	A	A	C	T	G	T	A	A	G	A	G	T	0.42169	16	8
22	27630048	GCTTGTTCTTATCT	TAAACTGGAAAAAA	G	C	T	T	G	T	T	C	T	T	A	T	C	T	T	A	A	A	C	T	G	G	A	A	A	A	A	A	0.42221	17	7
14	96076721	AATAATGCTGAGCA	TAAACTGGTAAAGG	A	A	T	A	A	T	G	C	T	G	A	G	C	A	T	A	A	A	C	T	G	G	T	A	A	A	G	G	0.422259	17	7
8	97386897	TGTGCTACTCATCA	TGAACTGCATGAGG	T	G	T	G	C	T	A	C	T	C	A	T	C	A	T	G	A	A	C	T	G	C	A	T	G	A	G	G	0.422698	18	6
7	153506768	AATCTGAATCCTTC	TAAACTGCAAAAGG	A	A	T	C	T	G	A	A	T	C	C	T	T	C	T	A	A	A	C	T	G	C	A	A	A	A	G	G	0.422698	17	7
1	53407007	AGTGGCCTTCCTCT	TCAACTGCAAGAGG	A	G	T	G	G	C	C	T	T	C	C	T	C	T	T	C	A	A	C	T	G	C	A	A	G	A	G	G	0.422844	17	7
1	145648672	AGTGGCCTTCCTCT	TCAACTGCAAGAGG	A	G	T	G	G	C	C	T	T	C	C	T	C	T	T	C	A	A	C	T	G	C	A	A	G	A	G	G	0.422844	17	7
1	196365945	AGTGGCCTTCCTCT	TCAACTGCAAGAGG	A	G	T	G	G	C	C	T	T	C	C	T	C	T	T	C	A	A	C	T	G	C	A	A	G	A	G	G	0.422844	17	7
1	232214689	AGTGGCCTTCCTCT	TCAACTGCAAGAGG	A	G	T	G	G	C	C	T	T	C	C	T	C	T	T	C	A	A	C	T	G	C	A	A	G	A	G	G	0.422844	17	7
10	26210545	AGTGGCCTTCCTCT	TCAACTGCAAGAGG	A	G	T	G	G	C	C	T	T	C	C	T	C	T	T	C	A	A	C	T	G	C	A	A	G	A	G	G	0.422844	17	7
10	96947450	AGTGGCCTTCCTCT	TCAACTGCAAGAGG	A	G	T	G	G	C	C	T	T	C	C	T	C	T	T	C	A	A	C	T	G	C	A	A	G	A	G	G	0.422844	17	7
10	102783790	AGTGGCCTTCCTCT	TCAACTGCAAGAGG	A	G	T	G	G	C	C	T	T	C	C	T	C	T	T	C	A	A	C	T	G	C	A	A	G	A	G	G	0.422844	17	7
11	3571975	AGTGGCCTTCCTCT	TCAACTGCAAGAGG	A	G	T	G	G	C	C	T	T	C	C	T	C	T	T	C	A	A	C	T	G	C	A	A	G	A	G	G	0.422844	17	7
11	23071135	AGTGGCCTTCCTCT	TCAACTGCAAGAGG	A	G	T	G	G	C	C	T	T	C	C	T	C	T	T	C	A	A	C	T	G	C	A	A	G	A	G	G	0.422844	17	7
11	50047395	AGTGGCCTTCCTCT	TCAACTGCAAGAGG	A	G	T	G	G	C	C	T	T	C	C	T	C	T	T	C	A	A	C	T	G	C	A	A	G	A	G	G	0.422844	17	7
11	56027133	AGTGGCCTTCCTCT	TCAACTGCAAGAGG	A	G	T	G	G	C	C	T	T	C	C	T	C	T	T	C	A	A	C	T	G	C	A	A	G	A	G	G	0.422844	17	7
11	71062864	AGTGGCCTTCCTCT	TCAACTGCAAGAGG	A	G	T	G	G	C	C	T	T	C	C	T	C	T	T	C	A	A	C	T	G	C	A	A	G	A	G	G	0.422844	17	7
12	106915453	AGTGGCCTTCCTCT	TCAACTGCAAGAGG	A	G	T	G	G	C	C	T	T	C	C	T	C	T	T	C	A	A	C	T	G	C	A	A	G	A	G	G	0.422844	17	7
12	126009681	AGTGGCCTTCCTCT	TCAACTGCAAGAGG	A	G	T	G	G	C	C	T	T	C	C	T	C	T	T	C	A	A	C	T	G	C	A	A	G	A	G	G	0.422844	17	7
12	132177701	AGTGGCCTTCCTCT	TCAACTGCAAGAGG	A	G	T	G	G	C	C	T	T	C	C	T	C	T	T	C	A	A	C	T	G	C	A	A	G	A	G	G	0.422844	17	7
12	132182636	AGTGGCCTTCCTCT	TCAACTGCAAGAGG	A	G	T	G	G	C	C	T	T	C	C	T	C	T	T	C	A	A	C	T	G	C	A	A	G	A	G	G	0.422844	17	7
13	113965996	AGTGGCCTTCCTCT	TCAACTGCAAGAGG	A	G	T	G	G	C	C	T	T	C	C	T	C	T	T	C	A	A	C	T	G	C	A	A	G	A	G	G	0.422844	17	7
14	19780065	AGTGGCCTTCCTCT	TCAACTGCAAGAGG	A	G	T	G	G	C	C	T	T	C	C	T	C	T	T	C	A	A	C	T	G	C	A	A	G	A	G	G	0.422844	17	7
14	23521050	AGTGGCCTTCCTCT	TCAACTGCAAGAGG	A	G	T	G	G	C	C	T	T	C	C	T	C	T	T	C	A	A	C	T	G	C	A	A	G	A	G	G	0.422844	17	7
14	23549250	AGTGGCCTTCCTCT	TCAACTGCAAGAGG	A	G	T	G	G	C	C	T	T	C	C	T	C	T	T	C	A	A	C	T	G	C	A	A	G	A	G	G	0.422844	17	7
14	23563847	AGTGGCCTTCCTCT	TCAACTGCAAGAGG	A	G	T	G	G	C	C	T	T	C	C	T	C	T	T	C	A	A	C	T	G	C	A	A	G	A	G	G	0.422844	17	7
14	54289571	AGTGGCCTTCCTCT	TCAACTGCAAGAGG	A	G	T	G	G	C	C	T	T	C	C	T	C	T	T	C	A	A	C	T	G	C	A	A	G	A	G	G	0.422844	17	7
14	105559015	AGTGGCCTTCCTCT	TCAACTGCAAGAGG	A	G	T	G	G	C	C	T	T	C	C	T	C	T	T	C	A	A	C	T	G	C	A	A	G	A	G	G	0.422844	17	7
15	38723942	AGTGGCCTTCCTCT	TCAACTGCAAGAGG	A	G	T	G	G	C	C	T	T	C	C	T	C	T	T	C	A	A	C	T	G	C	A	A	G	A	G	G	0.422844	17	7
15	88691307	AGTGGCCTTCCTCT	TCAACTGCAAGAGG	A	G	T	G	G	C	C	T	T	C	C	T	C	T	T	C	A	A	C	T	G	C	A	A	G	A	G	G	0.422844	17	7
2	73200325	AGTGGCCTTCCTCT	TCAACTGCAAGAGG	A	G	T	G	G	C	C	T	T	C	C	T	C	T	T	C	A	A	C	T	G	C	A	A	G	A	G	G	0.422844	17	7
2	109752212	AGTGGCCTTCCTCT	TCAACTGCAAGAGG	A	G	T	G	G	C	C	T	T	C	C	T	C	T	T	C	A	A	C	T	G	C	A	A	G	A	G	G	0.422844	17	7
2	132649570	AGTGGCCTTCCTCT	TCAACTGCAAGAGG	A	G	T	G	G	C	C	T	T	C	C	T	C	T	T	C	A	A	C	T	G	C	A	A	G	A	G	G	0.422844	17	7
2	153334347	AGTGGCCTTCCTCT	TCAACTGCAAGAGG	A	G	T	G	G	C	C	T	T	C	C	T	C	T	T	C	A	A	C	T	G	C	A	A	G	A	G	G	0.422844	17	7
20	23758467	AGTGGCCTTCCTCT	TCAACTGCAAGAGG	A	G	T	G	G	C	C	T	T	C	C	T	C	T	T	C	A	A	C	T	G	C	A	A	G	A	G	G	0.422844	17	7
22	14505677	AGTGGCCTTCCTCT	TCAACTGCAAGAGG	A	G	T	G	G	C	C	T	T	C	C	T	C	T	T	C	A	A	C	T	G	C	A	A	G	A	G	G	0.422844	17	7
3	15162542	AGTGGCCTTCCTCT	TCAACTGCAAGAGG	A	G	T	G	G	C	C	T	T	C	C	T	C	T	T	C	A	A	C	T	G	C	A	A	G	A	G	G	0.422844	17	7
3	75506515	AGTGGCCTTCCTCT	TCAACTGCAAGAGG	A	G	T	G	G	C	C	T	T	C	C	T	C	T	T	C	A	A	C	T	G	C	A	A	G	A	G	G	0.422844	17	7
3	127001292	AGTGGCCTTCCTCT	TCAACTGCAAGAGG	A	G	T	G	G	C	C	T	T	C	C	T	C	T	T	C	A	A	C	T	G	C	A	A	G	A	G	G	0.422844	17	7
3	131240330	AGTGGCCTTCCTCT	TCAACTGCAAGAGG	A	G	T	G	G	C	C	T	T	C	C	T	C	T	T	C	A	A	C	T	G	C	A	A	G	A	G	G	0.422844	17	7
3	196941151	AGTGGCCTTCCTCT	TCAACTGCAAGAGG	A	G	T	G	G	C	C	T	T	C	C	T	C	T	T	C	A	A	C	T	G	C	A	A	G	A	G	G	0.422844	17	7
4	3855384	AGTGGCCTTCCTCT	TCAACTGCAAGAGG	A	G	T	G	G	C	C	T	T	C	C	T	C	T	T	C	A	A	C	T	G	C	A	A	G	A	G	G	0.422844	17	7
4	9178544	AGTGGCCTTCCTCT	TCAACTGCAAGAGG	A	G	T	G	G	C	C	T	T	C	C	T	C	T	T	C	A	A	C	T	G	C	A	A	G	A	G	G	0.422844	17	7
4	29844114	AGTGGCCTTCCTCT	TCAACTGCAAGAGG	A	G	T	G	G	C	C	T	T	C	C	T	C	T	T	C	A	A	C	T	G	C	A	A	G	A	G	G	0.422844	17	7
4	42698916	AGTGGCCTTCCTCT	TCAACTGCAAGAGG	A	G	T	G	G	C	C	T	T	C	C	T	C	T	T	C	A	A	C	T	G	C	A	A	G	A	G	G	0.422844	17	7
4	122587133	AGTGGCCTTCCTCT	TCAACTGCAAGAGG	A	G	T	G	G	C	C	T	T	C	C	T	C	T	T	C	A	A	C	T	G	C	A	A	G	A	G	G	0.422844	17	7
5	152157550	AGTGGCCTTCCTCT	TCAACTGCAAGAGG	A	G	T	G	G	C	C	T	T	C	C	T	C	T	T	C	A	A	C	T	G	C	A	A	G	A	G	G	0.422844	17	7
5	177416135	AGTGGCCTTCCTCT	TCAACTGCAAGAGG	A	G	T	G	G	C	C	T	T	C	C	T	C	T	T	C	A	A	C	T	G	C	A	A	G	A	G	G	0.422844	17	7
6	52721543	AGTGGCCTTCCTCT	TCAACTGCAAGAGG	A	G	T	G	G	C	C	T	T	C	C	T	C	T	T	C	A	A	C	T	G	C	A	A	G	A	G	G	0.422844	17	7
6	52920965	AGTGGCCTTCCTCT	TCAACTGCAAGAGG	A	G	T	G	G	C	C	T	T	C	C	T	C	T	T	C	A	A	C	T	G	C	A	A	G	A	G	G	0.422844	17	7
6	76471024	AGTGGCCTTCCTCT	TCAACTGCAAGAGG	A	G	T	G	G	C	C	T	T	C	C	T	C	T	T	C	A	A	C	T	G	C	A	A	G	A	G	G	0.422844	17	7
6	141459549	AGTGGCCTTCCTCT	TCAACTGCAAGAGG	A	G	T	G	G	C	C	T	T	C	C	T	C	T	T	C	A	A	C	T	G	C	A	A	G	A	G	G	0.422844	17	7
7	30725229	AGTGGCCTTCCTCT	TCAACTGCAAGAGG	A	G	T	G	G	C	C	T	T	C	C	T	C	T	T	C	A	A	C	T	G	C	A	A	G	A	G	G	0.422844	17	7
8	6972421	AGTGGCCTTCCTCT	TCAACTGCAAGAGG	A	G	T	G	G	C	C	T	T	C	C	T	C	T	T	C	A	A	C	T	G	C	A	A	G	A	G	G	0.422844	17	7
8	39624175	AGTGGCCTTCCTCT	TCAACTGCAAGAGG	A	G	T	G	G	C	C	T	T	C	C	T	C	T	T	C	A	A	C	T	G	C	A	A	G	A	G	G	0.422844	17	7
8	47295327	AGTGGCCTTCCTCT	TCAACTGCAAGAGG	A	G	T	G	G	C	C	T	T	C	C	T	C	T	T	C	A	A	C	T	G	C	A	A	G	A	G	G	0.422844	17	7
8	47462273	AGTGGCCTTCCTCT	TCAACTGCAAGAGG	A	G	T	G	G	C	C	T	T	C	C	T	C	T	T	C	A	A	C	T	G	C	A	A	G	A	G	G	0.422844	17	7
8	47486803	AGTGGCCTTCCTCT	TCAACTGCAAGAGG	A	G	T	G	G	C	C	T	T	C	C	T	C	T	T	C	A	A	C	T	G	C	A	A	G	A	G	G	0.422844	17	7
8	67388351	AGTGGCCTTCCTCT	TCAACTGCAAGAGG	A	G	T	G	G	C	C	T	T	C	C	T	C	T	T	C	A	A	C	T	G	C	A	A	G	A	G	G	0.422844	17	7
8	146217944	AGTGGCCTTCCTCT	TCAACTGCAAGAGG	A	G	T	G	G	C	C	T	T	C	C	T	C	T	T	C	A	A	C	T	G	C	A	A	G	A	G	G	0.422844	17	7
9	66474849	AGTGGCCTTCCTCT	TCAACTGCAAGAGG	A	G	T	G	G	C	C	T	T	C	C	T	C	T	T	C	A	A	C	T	G	C	A	A	G	A	G	G	0.422844	17	7
9	69205034	AGTGGCCTTCCTCT	TCAACTGCAAGAGG	A	G	T	G	G	C	C	T	T	C	C	T	C	T	T	C	A	A	C	T	G	C	A	A	G	A	G	G	0.422844	17	7
9	79108669	AGTGGCCTTCCTCT	TCAACTGCAAGAGG	A	G	T	G	G	C	C	T	T	C	C	T	C	T	T	C	A	A	C	T	G	C	A	A	G	A	G	G	0.422844	17	7
1	40710478	AGTGGCCTTCCTCT	TCAACTGCAAGAGG	A	G	T	G	G	C	C	T	T	C	C	T	C	T	T	C	A	A	C	T	G	C	A	A	G	A	G	G	0.422844	17	7
1	60153088	AGTGGCCTTCCTCT	TCAACTGCAAGAGG	A	G	T	G	G	C	C	T	T	C	C	T	C	T	T	C	A	A	C	T	G	C	A	A	G	A	G	G	0.422844	17	7
1	148948775	AGTGGCCTTCCTCT	TCAACTGCAAGAGG	A	G	T	G	G	C	C	T	T	C	C	T	C	T	T	C	A	A	C	T	G	C	A	A	G	A	G	G	0.422844	17	7
1	224220641	AGTGGCCTTCCTCT	TCAACTGCAAGAGG	A	G	T	G	G	C	C	T	T	C	C	T	C	T	T	C	A	A	C	T	G	C	A	A	G	A	G	G	0.422844	17	7
1	234734910	AGTGGCCTTCCTCT	TCAACTGCAAGAGG	A	G	T	G	G	C	C	T	T	C	C	T	C	T	T	C	A	A	C	T	G	C	A	A	G	A	G	G	0.422844	17	7
10	29756135	AGTGGCCTTCCTCT	TCAACTGCAAGAGG	A	G	T	G	G	C	C	T	T	C	C	T	C	T	T	C	A	A	C	T	G	C	A	A	G	A	G	G	0.422844	17	7
10	33223879	AGTGGCCTTCCTCT	TCAACTGCAAGAGG	A	G	T	G	G	C	C	T	T	C	C	T	C	T	T	C	A	A	C	T	G	C	A	A	G	A	G	G	0.422844	17	7
10	71687442	AGTGGCCTTCCTCT	TCAACTGCAAGAGG	A	G	T	G	G	C	C	T	T	C	C	T	C	T	T	C	A	A	C	T	G	C	A	A	G	A	G	G	0.422844	17	7
10	99450053	AGTGGCCTTCCTCT	TCAACTGCAAGAGG	A	G	T	G	G	C	C	T	T	C	C	T	C	T	T	C	A	A	C	T	G	C	A	A	G	A	G	G	0.422844	17	7
10	135273961	AGTGGCCTTCCTCT	TCAACTGCAAGAGG	A	G	T	G	G	C	C	T	T	C	C	T	C	T	T	C	A	A	C	T	G	C	A	A	G	A	G	G	0.422844	17	7
11	37909181	AGTGGCCTTCCTCT	TCAACTGCAAGAGG	A	G	T	G	G	C	C	T	T	C	C	T	C	T	T	C	A	A	C	T	G	C	A	A	G	A	G	G	0.422844	17	7
11	50262659	AGTGGCCTTCCTCT	TCAACTGCAAGAGG	A	G	T	G	G	C	C	T	T	C	C	T	C	T	T	C	A	A	C	T	G	C	A	A	G	A	G	G	0.422844	17	7
11	67445795	AGTGGCCTTCCTCT	TCAACTGCAAGAGG	A	G	T	G	G	C	C	T	T	C	C	T	C	T	T	C	A	A	C	T	G	C	A	A	G	A	G	G	0.422844	17	7
11	70988543	AGTGGCCTTCCTCT	TCAACTGCAAGAGG	A	G	T	G	G	C	C	T	T	C	C	T	C	T	T	C	A	A	C	T	G	C	A	A	G	A	G	G	0.422844	17	7
11	76100265	AGTGGCCTTCCTCT	TCAACTGCAAGAGG	A	G	T	G	G	C	C	T	T	C	C	T	C	T	T	C	A	A	C	T	G	C	A	A	G	A	G	G	0.422844	17	7
12	47796183	AGTGGCCTTCCTCT	TCAACTGCAAGAGG	A	G	T	G	G	C	C	T	T	C	C	T	C	T	T	C	A	A	C	T	G	C	A	A	G	A	G	G	0.422844	17	7
12	55502648	AGTGGCCTTCCTCT	TCAACTGCAAGAGG	A	G	T	G	G	C	C	T	T	C	C	T	C	T	T	C	A	A	C	T	G	C	A	A	G	A	G	G	0.422844	17	7
13	42183399	AGTGGCCTTCCTCT	TCAACTGCAAGAGG	A	G	T	G	G	C	C	T	T	C	C	T	C	T	T	C	A	A	C	T	G	C	A	A	G	A	G	G	0.422844	17	7
13	98215066	AGTGGCCTTCCTCT	TCAACTGCAAGAGG	A	G	T	G	G	C	C	T	T	C	C	T	C	T	T	C	A	A	C	T	G	C	A	A	G	A	G	G	0.422844	17	7
14	18787593	AGTGGCCTTCCTCT	TCAACTGCAAGAGG	A	G	T	G	G	C	C	T	T	C	C	T	C	T	T	C	A	A	C	T	G	C	A	A	G	A	G	G	0.422844	17	7
14	94162699	AGTGGCCTTCCTCT	TCAACTGCAAGAGG	A	G	T	G	G	C	C	T	T	C	C	T	C	T	T	C	A	A	C	T	G	C	A	A	G	A	G	G	0.422844	17	7
14	105092662	AGTGGCCTTCCTCT	TCAACTGCAAGAGG	A	G	T	G	G	C	C	T	T	C	C	T	C	T	T	C	A	A	C	T	G	C	A	A	G	A	G	G	0.422844	17	7
15	18331842	AGTGGCCTTCCTCT	TCAACTGCAAGAGG	A	G	T	G	G	C	C	T	T	C	C	T	C	T	T	C	A	A	C	T	G	C	A	A	G	A	G	G	0.422844	17	7
16	33854527	AGTGGCCTTCCTCT	TCAACTGCAAGAGG	A	G	T	G	G	C	C	T	T	C	C	T	C	T	T	C	A	A	C	T	G	C	A	A	G	A	G	G	0.422844	17	7
16	34245788	AGTGGCCTTCCTCT	TCAACTGCAAGAGG	A	G	T	G	G	C	C	T	T	C	C	T	C	T	T	C	A	A	C	T	G	C	A	A	G	A	G	G	0.422844	17	7
17	16244630	AGTGGCCTTCCTCT	TCAACTGCAAGAGG	A	G	T	G	G	C	C	T	T	C	C	T	C	T	T	C	A	A	C	T	G	C	A	A	G	A	G	G	0.422844	17	7
17	21680859	AGTGGCCTTCCTCT	TCAACTGCAAGAGG	A	G	T	G	G	C	C	T	T	C	C	T	C	T	T	C	A	A	C	T	G	C	A	A	G	A	G	G	0.422844	17	7
19	60263341	AGTGGCCTTCCTCT	TCAACTGCAAGAGG	A	G	T	G	G	C	C	T	T	C	C	T	C	T	T	C	A	A	C	T	G	C	A	A	G	A	G	G	0.422844	17	7
2	84521	AGTGGCCTTCCTCT	TCAACTGCAAGAGG	A	G	T	G	G	C	C	T	T	C	C	T	C	T	T	C	A	A	C	T	G	C	A	A	G	A	G	G	0.422844	17	7
2	95597129	AGTGGCCTTCCTCT	TCAACTGCAAGAGG	A	G	T	G	G	C	C	T	T	C	C	T	C	T	T	C	A	A	C	T	G	C	A	A	G	A	G	G	0.422844	17	7
2	130175882	AGTGGCCTTCCTCT	TCAACTGCAAGAGG	A	G	T	G	G	C	C	T	T	C	C	T	C	T	T	C	A	A	C	T	G	C	A	A	G	A	G	G	0.422844	17	7
2	241259924	AGTGGCCTTCCTCT	TCAACTGCAAGAGG	A	G	T	G	G	C	C	T	T	C	C	T	C	T	T	C	A	A	C	T	G	C	A	A	G	A	G	G	0.422844	17	7
21	38867136	AGTGGCCTTCCTCT	TCAACTGCAAGAGG	A	G	T	G	G	C	C	T	T	C	C	T	C	T	T	C	A	A	C	T	G	C	A	A	G	A	G	G	0.422844	17	7
22	15920512	AGTGGCCTTCCTCT	TCAACTGCAAGAGG	A	G	T	G	G	C	C	T	T	C	C	T	C	T	T	C	A	A	C	T	G	C	A	A	G	A	G	G	0.422844	17	7
3	7958850	AGTGGCCTTCCTCT	TCAACTGCAAGAGG	A	G	T	G	G	C	C	T	T	C	C	T	C	T	T	C	A	A	C	T	G	C	A	A	G	A	G	G	0.422844	17	7
3	27548225	AGTGGCCTTCCTCT	TCAACTGCAAGAGG	A	G	T	G	G	C	C	T	T	C	C	T	C	T	T	C	A	A	C	T	G	C	A	A	G	A	G	G	0.422844	17	7
3	57352741	AGTGGCCTTCCTCT	TCAACTGCAAGAGG	A	G	T	G	G	C	C	T	T	C	C	T	C	T	T	C	A	A	C	T	G	C	A	A	G	A	G	G	0.422844	17	7
4	9076506	AGTGGCCTTCCTCT	TCAACTGCAAGAGG	A	G	T	G	G	C	C	T	T	C	C	T	C	T	T	C	A	A	C	T	G	C	A	A	G	A	G	G	0.422844	17	7
4	15489737	AGTGGCCTTCCTCT	TCAACTGCAAGAGG	A	G	T	G	G	C	C	T	T	C	C	T	C	T	T	C	A	A	C	T	G	C	A	A	G	A	G	G	0.422844	17	7
4	64904648	AGTGGCCTTCCTCT	TCAACTGCAAGAGG	A	G	T	G	G	C	C	T	T	C	C	T	C	T	T	C	A	A	C	T	G	C	A	A	G	A	G	G	0.422844	17	7
4	105312062	AGTGGCCTTCCTCT	TCAACTGCAAGAGG	A	G	T	G	G	C	C	T	T	C	C	T	C	T	T	C	A	A	C	T	G	C	A	A	G	A	G	G	0.422844	17	7
4	122537619	AGTGGCCTTCCTCT	TCAACTGCAAGAGG	A	G	T	G	G	C	C	T	T	C	C	T	C	T	T	C	A	A	C	T	G	C	A	A	G	A	G	G	0.422844	17	7
5	26233759	AGTGGCCTTCCTCT	TCAACTGCAAGAGG	A	G	T	G	G	C	C	T	T	C	C	T	C	T	T	C	A	A	C	T	G	C	A	A	G	A	G	G	0.422844	17	7
5	56878710	AGTGGCCTTCCTCT	TCAACTGCAAGAGG	A	G	T	G	G	C	C	T	T	C	C	T	C	T	T	C	A	A	C	T	G	C	A	A	G	A	G	G	0.422844	17	7
5	78241404	AGTGGCCTTCCTCT	TCAACTGCAAGAGG	A	G	T	G	G	C	C	T	T	C	C	T	C	T	T	C	A	A	C	T	G	C	A	A	G	A	G	G	0.422844	17	7
5	98692485	AGTGGCCTTCCTCT	TCAACTGCAAGAGG	A	G	T	G	G	C	C	T	T	C	C	T	C	T	T	C	A	A	C	T	G	C	A	A	G	A	G	G	0.422844	17	7
5	99970115	AGTGGCCTTCCTCT	TCAACTGCAAGAGG	A	G	T	G	G	C	C	T	T	C	C	T	C	T	T	C	A	A	C	T	G	C	A	A	G	A	G	G	0.422844	17	7
5	114812439	AGTGGCCTTCCTCT	TCAACTGCAAGAGG	A	G	T	G	G	C	C	T	T	C	C	T	C	T	T	C	A	A	C	T	G	C	A	A	G	A	G	G	0.422844	17	7
5	161730175	AGTGGCCTTCCTCT	TCAACTGCAAGAGG	A	G	T	G	G	C	C	T	T	C	C	T	C	T	T	C	A	A	C	T	G	C	A	A	G	A	G	G	0.422844	17	7
6	52856480	AGTGGCCTTCCTCT	TCAACTGCAAGAGG	A	G	T	G	G	C	C	T	T	C	C	T	C	T	T	C	A	A	C	T	G	C	A	A	G	A	G	G	0.422844	17	7
6	57731178	AGTGGCCTTCCTCT	TCAACTGCAAGAGG	A	G	T	G	G	C	C	T	T	C	C	T	C	T	T	C	A	A	C	T	G	C	A	A	G	A	G	G	0.422844	17	7
6	81401566	AGTGGCCTTCCTCT	TCAACTGCAAGAGG	A	G	T	G	G	C	C	T	T	C	C	T	C	T	T	C	A	A	C	T	G	C	A	A	G	A	G	G	0.422844	17	7
7	104576808	AGTGGCCTTCCTCT	TCAACTGCAAGAGG	A	G	T	G	G	C	C	T	T	C	C	T	C	T	T	C	A	A	C	T	G	C	A	A	G	A	G	G	0.422844	17	7
8	193243	AGTGGCCTTCCTCT	TCAACTGCAAGAGG	A	G	T	G	G	C	C	T	T	C	C	T	C	T	T	C	A	A	C	T	G	C	A	A	G	A	G	G	0.422844	17	7
8	144154034	AGTGGCCTTCCTCT	TCAACTGCAAGAGG	A	G	T	G	G	C	C	T	T	C	C	T	C	T	T	C	A	A	C	T	G	C	A	A	G	A	G	G	0.422844	17	7
8	145273081	AGTGGCCTTCCTCT	TCAACTGCAAGAGG	A	G	T	G	G	C	C	T	T	C	C	T	C	T	T	C	A	A	C	T	G	C	A	A	G	A	G	G	0.422844	17	7
8	145417109	AGTGGCCTTCCTCT	TCAACTGCAAGAGG	A	G	T	G	G	C	C	T	T	C	C	T	C	T	T	C	A	A	C	T	G	C	A	A	G	A	G	G	0.422844	17	7
8	146146105	AGTGGCCTTCCTCT	TCAACTGCAAGAGG	A	G	T	G	G	C	C	T	T	C	C	T	C	T	T	C	A	A	C	T	G	C	A	A	G	A	G	G	0.422844	17	7
9	28870678	AGTGGCCTTCCTCT	TCAACTGCAAGAGG	A	G	T	G	G	C	C	T	T	C	C	T	C	T	T	C	A	A	C	T	G	C	A	A	G	A	G	G	0.422844	17	7
9	128519087	AGTGGCCTTCCTCT	TCAACTGCAAGAGG	A	G	T	G	G	C	C	T	T	C	C	T	C	T	T	C	A	A	C	T	G	C	A	A	G	A	G	G	0.422844	17	7
X	153403053	AGTGGCCTTCCTCT	TCAACTGCAAGAGG	A	G	T	G	G	C	C	T	T	C	C	T	C	T	T	C	A	A	C	T	G	C	A	A	G	A	G	G	0.422844	17	7
Y	10623988	AGTGGCCTTCCTCT	TCAACTGCAAGAGG	A	G	T	G	G	C	C	T	T	C	C	T	C	T	T	C	A	A	C	T	G	C	A	A	G	A	G	G	0.422844	17	7
4	15127206	GTACTTCCTCCCCC	AGAACTGTAAAAGT	G	T	A	C	T	T	C	C	T	C	C	C	C	C	A	G	A	A	C	T	G	T	A	A	A	A	G	T	0.42305	17	7
7	111570536	AGACCTCCACAGCA	GAAACAGGAAAAGG	A	G	A	C	C	T	C	C	A	C	A	G	C	A	G	A	A	A	C	A	G	G	A	A	A	A	G	G	0.423143	18	6
13	36111650	GGGTGAACGCTACT	TAAACTGGAATAGG	G	G	G	T	G	A	A	C	G	C	T	A	C	T	T	A	A	A	C	T	G	G	A	A	T	A	G	G	0.423204	14	10
13	19204016	GTATGCCCTCCACC	AAAACTGCAAAAGT	G	T	A	T	G	C	C	C	T	C	C	A	C	C	A	A	A	A	C	T	G	C	A	A	A	A	G	T	0.423511	17	7
Y	14771248	ACTGTTACTCTGCA	TCAAATGGAAAAGA	A	C	T	G	T	T	A	C	T	C	T	G	C	A	T	C	A	A	A	T	G	G	A	A	A	A	G	A	0.423683	15	9
17	39761725	GCAGAAACTCTCCC	TTAACTGTAAAAGG	G	C	A	G	A	A	A	C	T	C	T	C	C	C	T	T	A	A	C	T	G	T	A	A	A	A	G	G	0.423828	15	9
12	48394166	CCAAATGCCCATCA	TAAACTGTATAAGG	C	C	A	A	A	T	G	C	C	C	A	T	C	A	T	A	A	A	C	T	G	T	A	T	A	A	G	G	0.423919	17	7
X	137383864	GGTCCGATGCAGCC	GAAACTGGAAGAGT	G	G	T	C	C	G	A	T	G	C	A	G	C	C	G	A	A	A	C	T	G	G	A	A	G	A	G	T	0.424284	16	8
16	82438539	AGTCTACCTCCTCA	TAAACCGGGAAGGT	A	G	T	C	T	A	C	C	T	C	C	T	C	A	T	A	A	A	C	C	G	G	G	A	A	G	G	T	0.424285	17	7
1	184489990	GAATGTAGGCAGCT	GAAACTGGAAAAGG	G	A	A	T	G	T	A	G	G	C	A	G	C	T	G	A	A	A	C	T	G	G	A	A	A	A	G	G	0.424721	15	9
11	3434266	AGTGGCCTTCCTCC	TCAACTGCAAGAGA	A	G	T	G	G	C	C	T	T	C	C	T	C	C	T	C	A	A	C	T	G	C	A	A	G	A	G	A	0.424763	17	7
8	43438598	ATAAATGCTCATAA	AAAACTGAAAAAGG	A	T	A	A	A	T	G	C	T	C	A	T	A	A	A	A	A	A	C	T	G	A	A	A	A	A	G	G	0.424916	18	6
2	63463297	TATCATCATCATCA	TTAACTGGAATAGT	T	A	T	C	A	T	C	A	T	C	A	T	C	A	T	T	A	A	C	T	G	G	A	A	T	A	G	T	0.425302	19	5
7	47534266	ACCCACACTCAGGC	TGAACTGTAAAAGA	A	C	C	C	A	C	A	C	T	C	A	G	G	C	T	G	A	A	C	T	G	T	A	A	A	A	G	A	0.425307	16	8
13	48869406	AGTTATTCTTAGTC	TTAACTGAAAAAGG	A	G	T	T	A	T	T	C	T	T	A	G	T	C	T	T	A	A	C	T	G	A	A	A	A	A	G	G	0.425632	17	7
2	195076221	GTGATCACACATCC	TTAACTGGAACAGA	G	T	G	A	T	C	A	C	A	C	A	T	C	C	T	T	A	A	C	T	G	G	A	A	C	A	G	A	0.425746	14	10
6	54438584	GGCTTTTCTCAGTC	TCAACTGCAACAGG	G	G	C	T	T	T	T	C	T	C	A	G	T	C	T	C	A	A	C	T	G	C	A	A	C	A	G	G	0.426855	16	8
5	82657267	CTAAATGCTCATCA	TAGACTGGAAAAAG	C	T	A	A	A	T	G	C	T	C	A	T	C	A	T	A	G	A	C	T	G	G	A	A	A	A	A	G	0.427031	17	7
12	3249575	GGCCTTCTTCCTCC	GGAACTGGAAAAGA	G	G	C	C	T	T	C	T	T	C	C	T	C	C	G	G	A	A	C	T	G	G	A	A	A	A	G	A	0.427247	18	6
3	76976881	AGTTGTGGTCATCA	TGAAACGTAAAAGA	A	G	T	T	G	T	G	G	T	C	A	T	C	A	T	G	A	A	A	C	G	T	A	A	A	A	G	A	0.427363	16	8
4	33044494	TGACATGGATATCC	TAAACTGGAAAAGA	T	G	A	C	A	T	G	G	A	T	A	T	C	C	T	A	A	A	C	T	G	G	A	A	A	A	G	A	0.427385	18	6
7	147328639	GGTCTGGTGCAGCC	TAAACTGTAAAGGC	G	G	T	C	T	G	G	T	G	C	A	G	C	C	T	A	A	A	C	T	G	T	A	A	A	G	G	C	0.427445	16	8
12	40815039	TTATTCACTCCCCA	TTAACTGTAAAAGG	T	T	A	T	T	C	A	C	T	C	C	C	C	A	T	T	A	A	C	T	G	T	A	A	A	A	G	G	0.427597	14	10
11	129967261	AGTGCTGCTTAGAC	CAAACTGGAAAAGG	A	G	T	G	C	T	G	C	T	T	A	G	A	C	C	A	A	A	C	T	G	G	A	A	A	A	G	G	0.427609	17	7
21	21001371	GGACTTACTCATCT	ATAACTGAAACAGT	G	G	A	C	T	T	A	C	T	C	A	T	C	T	A	T	A	A	C	T	G	A	A	A	C	A	G	T	0.427714	18	6
5	96427376	CTGCATCCTCAATT	TAAACTGAAAAAGA	C	T	G	C	A	T	C	C	T	C	A	A	T	T	T	A	A	A	C	T	G	A	A	A	A	A	G	A	0.42792	19	5
X	39390193	AGTTTTAGGCCTTA	TAAACTGGAAAGGG	A	G	T	T	T	T	A	G	G	C	C	T	T	A	T	A	A	A	C	T	G	G	A	A	A	G	G	G	0.427936	15	9
6	151691900	GATCATCCCCTTCC	TCAACTGTAAATGG	G	A	T	C	A	T	C	C	C	C	T	T	C	C	T	C	A	A	C	T	G	T	A	A	A	T	G	G	0.427986	18	6
7	26673779	AGGACTCCCTCTCC	TTAACTGTAAAAGG	A	G	G	A	C	T	C	C	C	T	C	T	C	C	T	T	A	A	C	T	G	T	A	A	A	A	G	G	0.428074	16	8
11	87694481	CCAAATGCTCATCA	TAGACTGGAAAAAG	C	C	A	A	A	T	G	C	T	C	A	T	C	A	T	A	G	A	C	T	G	G	A	A	A	A	A	G	0.428628	17	7
10	69522577	AGTTTTCCTCATTT	TTAACTGAAAAGGT	A	G	T	T	T	T	C	C	T	C	A	T	T	T	T	T	A	A	C	T	G	A	A	A	A	G	G	T	0.429181	18	6
2	123700065	ACATATGCTCACAA	TAAACTGAAAAAGA	A	C	A	T	A	T	G	C	T	C	A	C	A	A	T	A	A	A	C	T	G	A	A	A	A	A	G	A	0.429366	17	7
9	3247366	AGAAATACTCATCC	AAAACTGATAAAGA	A	G	A	A	A	T	A	C	T	C	A	T	C	C	A	A	A	A	C	T	G	A	T	A	A	A	G	A	0.429424	19	5
10	98154129	ATACACGCTCATCA	AAAACTGGAAAATA	A	T	A	C	A	C	G	C	T	C	A	T	C	A	A	A	A	A	C	T	G	G	A	A	A	A	T	A	0.429588	18	6
6	129315840	ATTTTTCCTCCTCC	TAAACTGCTAAGGA	A	T	T	T	T	T	C	C	T	C	C	T	C	C	T	A	A	A	C	T	G	C	T	A	A	G	G	A	0.430725	18	6
15	54193605	AGGCATGAGCCACC	TCAACTGGAAAAGA	A	G	G	C	A	T	G	A	G	C	C	A	C	C	T	C	A	A	C	T	G	G	A	A	A	A	G	A	0.430845	16	8
8	15844337	CTGCATTCATCTCA	TCAACTGGAAAAGG	C	T	G	C	A	T	T	C	A	T	C	T	C	A	T	C	A	A	C	T	G	G	A	A	A	A	G	G	0.431282	16	8
6	170627575	AGGGACACTCAGCA	TAAAGCGAAAGAGG	A	G	G	G	A	C	A	C	T	C	A	G	C	A	T	A	A	A	G	C	G	A	A	A	G	A	G	G	0.431356	15	9
8	56339645	ACTGGCTCTTCTCC	TAAACTGGTAAAGT	A	C	T	G	G	C	T	C	T	T	C	T	C	C	T	A	A	A	C	T	G	G	T	A	A	A	G	T	0.4314	15	9
3	115993476	AAGCACCGTTCTCT	TCAACTGGAAAAGG	A	A	G	C	A	C	C	G	T	T	C	T	C	T	T	C	A	A	C	T	G	G	A	A	A	A	G	G	0.431542	16	8
18	20494400	CTCCCCAGGCATCT	TTAACTGCAAAAGG	C	T	C	C	C	C	A	G	G	C	A	T	C	T	T	T	A	A	C	T	G	C	A	A	A	A	G	G	0.431717	16	8
4	93087918	AATATATTTCAACA	TAAACTGTAAAAGG	A	A	T	A	T	A	T	T	T	C	A	A	C	A	T	A	A	A	C	T	G	T	A	A	A	A	G	G	0.431735	16	8
1	89118927	TCTCCCACTTTTCA	TAAACTGGATAAGT	T	C	T	C	C	C	A	C	T	T	T	T	C	A	T	A	A	A	C	T	G	G	A	T	A	A	G	T	0.432277	16	8
1	9132249	AATTGTCCTCCTCA	TCACCTGTAAAAGT	A	A	T	T	G	T	C	C	T	C	C	T	C	A	T	C	A	C	C	T	G	T	A	A	A	A	G	T	0.432487	17	7
X	39784046	ACTCTTATGCAGCC	GTAACTGGAATAGG	A	C	T	C	T	T	A	T	G	C	A	G	C	C	G	T	A	A	C	T	G	G	A	A	T	A	G	G	0.432569	15	9
8	32389132	AGTGGACCTCATCC	AAGACCGGAATAGA	A	G	T	G	G	A	C	C	T	C	A	T	C	C	A	A	G	A	C	C	G	G	A	A	T	A	G	A	0.43283	17	7
7	19143919	GAACCCACTCAGCC	TCAACTGGAAATGA	G	A	A	C	C	C	A	C	T	C	A	G	C	C	T	C	A	A	C	T	G	G	A	A	A	T	G	A	0.432859	15	9
12	77251545	GAATGCCCACTGCC	GAAACTGGAAAAGG	G	A	A	T	G	C	C	C	A	C	T	G	C	C	G	A	A	A	C	T	G	G	A	A	A	A	G	G	0.433004	15	9
9	124305969	AGCCACCCTGATCA	TGAACTGGAACAGA	A	G	C	C	A	C	C	C	T	G	A	T	C	A	T	G	A	A	C	T	G	G	A	A	C	A	G	A	0.433251	18	6
7	106029845	GTTCACACTCAGCC	TGAACTGCTAGAGG	G	T	T	C	A	C	A	C	T	C	A	G	C	C	T	G	A	A	C	T	G	C	T	A	G	A	G	G	0.433546	17	7
21	25674855	GTGGCTGTTCAGCA	CAAACTGTAAAAGG	G	T	G	G	C	T	G	T	T	C	A	G	C	A	C	A	A	A	C	T	G	T	A	A	A	A	G	G	0.433618	16	8
7	136493740	TGTTATTTTCCTCT	AAAACTGGAAAAGG	T	G	T	T	A	T	T	T	T	C	C	T	C	T	A	A	A	A	C	T	G	G	A	A	A	A	G	G	0.433712	19	5
4	163404346	ATATGGGGGCAGCC	GAAACTGGAAAAGG	A	T	A	T	G	G	G	G	G	C	A	G	C	C	G	A	A	A	C	T	G	G	A	A	A	A	G	G	0.433778	14	10
15	41232290	TGTATTACTTTTCA	TAAATTGTAAAAGT	T	G	T	A	T	T	A	C	T	T	T	T	C	A	T	A	A	A	T	T	G	T	A	A	A	A	G	T	0.433797	17	7
2	114656028	CATTGTTCATAGCA	TAAACTGGAAAAGA	C	A	T	T	G	T	T	C	A	T	A	G	C	A	T	A	A	A	C	T	G	G	A	A	A	A	G	A	0.433989	16	8
4	31976646	GATTGTGAGCAGCC	AAAACTGAAAAAGG	G	A	T	T	G	T	G	A	G	C	A	G	C	C	A	A	A	A	C	T	G	A	A	A	A	A	G	G	0.434188	16	8
2	153095392	ATACATACACTTAA	TAAACTGTAAAAGA	A	T	A	C	A	T	A	C	A	C	T	T	A	A	T	A	A	A	C	T	G	T	A	A	A	A	G	A	0.434412	17	7
12	114496011	CATGGCCCTCCCCA	GAAACTGTAAAAGA	C	A	T	G	G	C	C	C	T	C	C	C	C	A	G	A	A	A	C	T	G	T	A	A	A	A	G	A	0.434458	17	7
7	88892272	GAATATGGGCAACC	TAAACTGAAAAAGA	G	A	A	T	A	T	G	G	G	C	A	A	C	C	T	A	A	A	C	T	G	A	A	A	A	A	G	A	0.434571	16	8
5	137193744	ATTTGGACTCCTTA	TAAAATGGAAAAGT	A	T	T	T	G	G	A	C	T	C	C	T	T	A	T	A	A	A	A	T	G	G	A	A	A	A	G	T	0.434739	15	9
4	38434455	GGGCATGCTCATCT	ATAAATGGAAGAGG	G	G	G	C	A	T	G	C	T	C	A	T	C	T	A	T	A	A	A	T	G	G	A	A	G	A	G	G	0.43505	18	6
14	37626753	GTTTGAGCTGATCA	TAAACTGTAAGAGA	G	T	T	T	G	A	G	C	T	G	A	T	C	A	T	A	A	A	C	T	G	T	A	A	G	A	G	A	0.435317	16	8
14	76853398	AAGCAACATCAGCA	TAAACTGAAAAAGT	A	A	G	C	A	A	C	A	T	C	A	G	C	A	T	A	A	A	C	T	G	A	A	A	A	A	G	T	0.43551	18	6
3	162340837	GACTTTTCTCTTCC	TGAACTGCAAAGGG	G	A	C	T	T	T	T	C	T	C	T	T	C	C	T	G	A	A	C	T	G	C	A	A	A	G	G	G	0.435521	16	8
7	29408186	GTGGTCACTAATCC	TAAACCGGAACGGG	G	T	G	G	T	C	A	C	T	A	A	T	C	C	T	A	A	A	C	C	G	G	A	A	C	G	G	G	0.435574	13	11
1	183603150	GGATGAGGGCAGCC	GAAACTGGAAAAGG	G	G	A	T	G	A	G	G	G	C	A	G	C	C	G	A	A	A	C	T	G	G	A	A	A	A	G	G	0.435962	15	9
12	63523761	AGTCATTAGCAGCA	TAAACTGGAAAAAT	A	G	T	C	A	T	T	A	G	C	A	G	C	A	T	A	A	A	C	T	G	G	A	A	A	A	A	T	0.436939	18	6
X	97629008	ATGTTTCTTTAGCC	TCAACTGCAAAAGT	A	T	G	T	T	T	C	T	T	T	A	G	C	C	T	C	A	A	C	T	G	C	A	A	A	A	G	T	0.436951	16	8
7	12402394	AGTCTTGGTCATTA	TAAACTGGAAAATA	A	G	T	C	T	T	G	G	T	C	A	T	T	A	T	A	A	A	C	T	G	G	A	A	A	A	T	A	0.437059	18	6
7	96111709	AGGCTACCTCATGA	TCAACTGCAAGAGG	A	G	G	C	T	A	C	C	T	C	A	T	G	A	T	C	A	A	C	T	G	C	A	A	G	A	G	G	0.437382	18	6
14	63038244	AACCATACTCAGCA	AAAAGTGGAAAAGA	A	A	C	C	A	T	A	C	T	C	A	G	C	A	A	A	A	A	G	T	G	G	A	A	A	A	G	A	0.437552	18	6
3	99564600	GGTGGCCTTCCTCT	TCAACTGCAAGAGG	G	G	T	G	G	C	C	T	T	C	C	T	C	T	T	C	A	A	C	T	G	C	A	A	G	A	G	G	0.438168	17	7
8	146224524	GGTGGCCTTCCTCT	TCAACTGCAAGAGG	G	G	T	G	G	C	C	T	T	C	C	T	C	T	T	C	A	A	C	T	G	C	A	A	G	A	G	G	0.438168	17	7
20	5814109	GGTGGCCTTCCTCT	TCAACTGCAAGAGG	G	G	T	G	G	C	C	T	T	C	C	T	C	T	T	C	A	A	C	T	G	C	A	A	G	A	G	G	0.438168	17	7
4	9491	GGTGGCCTTCCTCT	TCAACTGCAAGAGG	G	G	T	G	G	C	C	T	T	C	C	T	C	T	T	C	A	A	C	T	G	C	A	A	G	A	G	G	0.438168	17	7
5	24502093	GGTGGCCTTCCTCT	TCAACTGCAAGAGG	G	G	T	G	G	C	C	T	T	C	C	T	C	T	T	C	A	A	C	T	G	C	A	A	G	A	G	G	0.438168	17	7
11	16882024	CCATGTTCTCTTCC	GAGACTGGAAAAGG	C	C	A	T	G	T	T	C	T	C	T	T	C	C	G	A	G	A	C	T	G	G	A	A	A	A	G	G	0.438339	16	8
3	26837594	GGCCTCTCTCTTCC	CAAACTGGTAAAGG	G	G	C	C	T	C	T	C	T	C	T	T	C	C	C	A	A	A	C	T	G	G	T	A	A	A	G	G	0.438429	17	7
X	41348664	GATTGCAGGCAACC	GAAACTGGAAAAGA	G	A	T	T	G	C	A	G	G	C	A	A	C	C	G	A	A	A	C	T	G	G	A	A	A	A	G	A	0.438601	15	9
6	44469264	ACTTACCCTCATCC	TCAATTGGATCAGG	A	C	T	T	A	C	C	C	T	C	A	T	C	C	T	C	A	A	T	T	G	G	A	T	C	A	G	G	0.438604	16	8
5	35750652	AGCCATAGGCATTT	TTAACTGAAAAAGG	A	G	C	C	A	T	A	G	G	C	A	T	T	T	T	T	A	A	C	T	G	A	A	A	A	A	G	G	0.438705	17	7
14	29271878	AGTGAACCTCAACC	TAAACTGAAAAAAA	A	G	T	G	A	A	C	C	T	C	A	A	C	C	T	A	A	A	C	T	G	A	A	A	A	A	A	A	0.439011	19	5
1	20127056	CTTTACACTCCTCT	CAAACTGCAAAAGA	C	T	T	T	A	C	A	C	T	C	C	T	C	T	C	A	A	A	C	T	G	C	A	A	A	A	G	A	0.439183	19	5
13	59883428	GTCCATTCTCATTA	GTAACTGTAAAAGT	G	T	C	C	A	T	T	C	T	C	A	T	T	A	G	T	A	A	C	T	G	T	A	A	A	A	G	T	0.439191	18	6
14	48500572	CATATCCCGCAACA	ACAACTGGAAAAGG	C	A	T	A	T	C	C	C	G	C	A	A	C	A	A	C	A	A	C	T	G	G	A	A	A	A	G	G	0.439607	16	8
12	127601579	CTCCCCACGCACCA	GAAACTGGAAAGGG	C	T	C	C	C	C	A	C	G	C	A	C	C	A	G	A	A	A	C	T	G	G	A	A	A	G	G	G	0.440347	15	9
3	64113772	AACCCAACTCATGC	TTAACTGAAAAAGG	A	A	C	C	C	A	A	C	T	C	A	T	G	C	T	T	A	A	C	T	G	A	A	A	A	A	G	G	0.440353	16	8
3	173489666	GGATGCAGGCTGCC	GAAACTGGAAAAGG	G	G	A	T	G	C	A	G	G	C	T	G	C	C	G	A	A	A	C	T	G	G	A	A	A	A	G	G	0.440593	14	10
6	140651652	AGACTTACGCAGCC	TCATCTGGAAGAGT	A	G	A	C	T	T	A	C	G	C	A	G	C	C	T	C	A	T	C	T	G	G	A	A	G	A	G	T	0.440793	15	9
1	167471664	CCTGCTACTCTTCA	AGAACTGTAAAAGT	C	C	T	G	C	T	A	C	T	C	T	T	C	A	A	G	A	A	C	T	G	T	A	A	A	A	G	T	0.440861	17	7
16	78792549	GTTTATTCTCAGCT	TCAACTGCAAAATG	G	T	T	T	A	T	T	C	T	C	A	G	C	T	T	C	A	A	C	T	G	C	A	A	A	A	T	G	0.441209	18	6
15	37706534	AAAGATGCTCAACC	GGAACTGGAAAAGA	A	A	A	G	A	T	G	C	T	C	A	A	C	C	G	G	A	A	C	T	G	G	A	A	A	A	G	A	0.441259	17	7
20	35865778	GGAGAGACTAAGCC	TCAACTGGAAAAGA	G	G	A	G	A	G	A	C	T	A	A	G	C	C	T	C	A	A	C	T	G	G	A	A	A	A	G	A	0.441523	16	8
12	95001383	AGGGTTCCTCCCCT	TAGACTGTATAAGG	A	G	G	G	T	T	C	C	T	C	C	C	C	T	T	A	G	A	C	T	G	T	A	T	A	A	G	G	0.441669	16	8
6	95577120	AGGTTTGCTCCTCT	AAAACTGTAAATGT	A	G	G	T	T	T	G	C	T	C	C	T	C	T	A	A	A	A	C	T	G	T	A	A	A	T	G	T	0.441699	17	7
7	39146546	ATTTCTACTTCTCA	TAAACTGTGAAAGA	A	T	T	T	C	T	A	C	T	T	C	T	C	A	T	A	A	A	C	T	G	T	G	A	A	A	G	A	0.44175	16	8
9	102003810	GCTAGCACTCCTTT	TAAACTGGAAAGGT	G	C	T	A	G	C	A	C	T	C	C	T	T	T	T	A	A	A	C	T	G	G	A	A	A	G	G	T	0.442092	15	9
3	117298468	GTTGTTTCTCATCC	TCAACTGTATACGG	G	T	T	G	T	T	T	C	T	C	A	T	C	C	T	C	A	A	C	T	G	T	A	T	A	C	G	G	0.442181	16	8
18	49168266	AAAATCGCTTTTCA	GAAACTGGAAAAGG	A	A	A	A	T	C	G	C	T	T	T	T	C	A	G	A	A	A	C	T	G	G	A	A	A	A	G	G	0.443025	15	9
13	59801939	GGTTTCTCTCTCCC	TAAACAGGAACAGG	G	G	T	T	T	C	T	C	T	C	T	C	C	C	T	A	A	A	C	A	G	G	A	A	C	A	G	G	0.443072	15	9
9	132959604	AGGTGTGCTCCTCC	AAAACTGTAAAATC	A	G	G	T	G	T	G	C	T	C	C	T	C	C	A	A	A	A	C	T	G	T	A	A	A	A	T	C	0.443157	17	7
X	7733225	ACTCTTACTCTGCA	TCAAATGAAAAAGA	A	C	T	C	T	T	A	C	T	C	T	G	C	A	T	C	A	A	A	T	G	A	A	A	A	A	G	A	0.443332	16	8
20	6326411	GGAGCAATTCACCC	TAAACTGTAAGAGG	G	G	A	G	C	A	A	T	T	C	A	C	C	C	T	A	A	A	C	T	G	T	A	A	G	A	G	G	0.443446	15	9
8	134502928	GAGTGCAGGCAGCT	GAAACCGGAAAAGG	G	A	G	T	G	C	A	G	G	C	A	G	C	T	G	A	A	A	C	C	G	G	A	A	A	A	G	G	0.443746	13	11
20	17776084	GTGCATGCTCCTCA	AAAACTGGAAAATA	G	T	G	C	A	T	G	C	T	C	C	T	C	A	A	A	A	A	C	T	G	G	A	A	A	A	T	A	0.443928	18	6
X	84239627	GTCCTTCCTCATCA	TTAAATGTAAATGG	G	T	C	C	T	T	C	C	T	C	A	T	C	A	T	T	A	A	A	T	G	T	A	A	A	T	G	G	0.444077	17	7
1	92624661	GTTTTAACTGATCA	TCAACTGGAAAAGC	G	T	T	T	T	A	A	C	T	G	A	T	C	A	T	C	A	A	C	T	G	G	A	A	A	A	G	C	0.444106	16	8
13	29713855	AGTCAATCTCCTAA	TCAACCGGAAAAGA	A	G	T	C	A	A	T	C	T	C	C	T	A	A	T	C	A	A	C	C	G	G	A	A	A	A	G	A	0.444116	17	7
8	92653893	GCCCTTTGTCAGAC	TAAACTGCAAAAGT	G	C	C	C	T	T	T	G	T	C	A	G	A	C	T	A	A	A	C	T	G	C	A	A	A	A	G	T	0.444222	17	7
10	85775692	CCAAGTGCTCATCA	TAAACTGGATAAAG	C	C	A	A	G	T	G	C	T	C	A	T	C	A	T	A	A	A	C	T	G	G	A	T	A	A	A	G	0.444821	16	8
14	59615630	CATCATTCTCAGCA	TAAACAGGAACAGA	C	A	T	C	A	T	T	C	T	C	A	G	C	A	T	A	A	A	C	A	G	G	A	A	C	A	G	A	0.445048	18	6
11	96691127	CTAAATGCTCATCA	TAAACTGGATAAAG	C	T	A	A	A	T	G	C	T	C	A	T	C	A	T	A	A	A	C	T	G	G	A	T	A	A	A	G	0.445199	17	7
1	50198039	CTAAATGCTCATCA	TAAACTGGATAAAG	C	T	A	A	A	T	G	C	T	C	A	T	C	A	T	A	A	A	C	T	G	G	A	T	A	A	A	G	0.445199	17	7
2	230130936	CTAAATGCTCATCA	TAAACTGGATAAAG	C	T	A	A	A	T	G	C	T	C	A	T	C	A	T	A	A	A	C	T	G	G	A	T	A	A	A	G	0.445199	17	7
6	28083152	CTCCTGCCTCAGCC	GAGACTGAAAAAGG	C	T	C	C	T	G	C	C	T	C	A	G	C	C	G	A	G	A	C	T	G	A	A	A	A	A	G	G	0.445214	17	7
2	35573126	TATTCCAGTCTTCC	TAAACTGAAAAAGA	T	A	T	T	C	C	A	G	T	C	T	T	C	C	T	A	A	A	C	T	G	A	A	A	A	A	G	A	0.445354	16	8
4	16730809	TCTTTTGCTTCTCC	TAAACTGTAAAATT	T	C	T	T	T	T	G	C	T	T	C	T	C	C	T	A	A	A	C	T	G	T	A	A	A	A	T	T	0.445472	16	8
2	211072323	AAGTCTCCTCATCC	GAAACTGGATGAGC	A	A	G	T	C	T	C	C	T	C	A	T	C	C	G	A	A	A	C	T	G	G	A	T	G	A	G	C	0.44555	17	7
2	223824153	AGGCTGGCTCAGAC	TAAACTGGAGAAGG	A	G	G	C	T	G	G	C	T	C	A	G	A	C	T	A	A	A	C	T	G	G	A	G	A	A	G	G	0.445662	16	8
1	186176705	ATGTTTACTTATCT	TTAACTGGAAAATG	A	T	G	T	T	T	A	C	T	T	A	T	C	T	T	T	A	A	C	T	G	G	A	A	A	A	T	G	0.445685	15	9
8	142683301	TGCCCGGCTCATCC	TGAACAGGAAAAGA	T	G	C	C	C	G	G	C	T	C	A	T	C	C	T	G	A	A	C	A	G	G	A	A	A	A	G	A	0.445727	17	7
1	67050533	AATCTTCCTTTTCT	TCAACTGGAAGAGC	A	A	T	C	T	T	C	C	T	T	T	T	C	T	T	C	A	A	C	T	G	G	A	A	G	A	G	C	0.446163	17	7
16	33533159	AGTAATTCTTTTCT	AAAACTGGAAAAGA	A	G	T	A	A	T	T	C	T	T	T	T	C	T	A	A	A	A	C	T	G	G	A	A	A	A	G	A	0.446235	19	5
20	58230980	AGCATCACTCATCA	ACAACAGTAAAAGT	A	G	C	A	T	C	A	C	T	C	A	T	C	A	A	C	A	A	C	A	G	T	A	A	A	A	G	T	0.446389	16	8
X	102553559	AGAAATGCCCATCA	TAGACTGGATAAGG	A	G	A	A	A	T	G	C	C	C	A	T	C	A	T	A	G	A	C	T	G	G	A	T	A	A	G	G	0.446416	17	7
9	74066945	ACTCATCCTGTCCT	TAAACTGTAAAGGG	A	C	T	C	A	T	C	C	T	G	T	C	C	T	T	A	A	A	C	T	G	T	A	A	A	G	G	G	0.446481	18	6
11	24384793	ATGATTGCTCTTCA	GAAACAGGAAAAGT	A	T	G	A	T	T	G	C	T	C	T	T	C	A	G	A	A	A	C	A	G	G	A	A	A	A	G	T	0.446551	16	8
10	95825454	TGATATCCTCTTCC	TGAACTGGGAAAGG	T	G	A	T	A	T	C	C	T	C	T	T	C	C	T	G	A	A	C	T	G	G	G	A	A	A	G	G	0.446577	18	6
11	38704580	CCAAATGCTCATCA	TAAACTGGATAAAG	C	C	A	A	A	T	G	C	T	C	A	T	C	A	T	A	A	A	C	T	G	G	A	T	A	A	A	G	0.446811	17	7
4	60962086	CCAAATGCTCATCA	TAAACTGGATAAAG	C	C	A	A	A	T	G	C	T	C	A	T	C	A	T	A	A	A	C	T	G	G	A	T	A	A	A	G	0.446811	17	7
4	161013396	CCAAATGCTCATCA	TAAACTGGATAAAG	C	C	A	A	A	T	G	C	T	C	A	T	C	A	T	A	A	A	C	T	G	G	A	T	A	A	A	G	0.446811	17	7
8	88547102	CCAAATGCTCATCA	TAAACTGGATAAAG	C	C	A	A	A	T	G	C	T	C	A	T	C	A	T	A	A	A	C	T	G	G	A	T	A	A	A	G	0.446811	17	7
11	118097407	AGACGCCTTCCTCT	TCAACTGCAAGAGG	A	G	A	C	G	C	C	T	T	C	C	T	C	T	T	C	A	A	C	T	G	C	A	A	G	A	G	G	0.447575	17	7
11	118105599	AGACGCCTTCCTCT	TCAACTGCAAGAGG	A	G	A	C	G	C	C	T	T	C	C	T	C	T	T	C	A	A	C	T	G	C	A	A	G	A	G	G	0.447575	17	7
2	231417070	AGACGCCTTCCTCT	TCAACTGCAAGAGG	A	G	A	C	G	C	C	T	T	C	C	T	C	T	T	C	A	A	C	T	G	C	A	A	G	A	G	G	0.447575	17	7
3	126187610	GTCCTTGCTCCTTA	GAAACTGGAAAGGG	G	T	C	C	T	T	G	C	T	C	C	T	T	A	G	A	A	A	C	T	G	G	A	A	A	G	G	G	0.447828	16	8
1	51051080	CTAAATGCTCATCA	TGGACTGGAAAAGA	C	T	A	A	A	T	G	C	T	C	A	T	C	A	T	G	G	A	C	T	G	G	A	A	A	A	G	A	0.447855	17	7
13	71375316	CCTCATGCTCATTT	AAAACTGAAATAGG	C	C	T	C	A	T	G	C	T	C	A	T	T	T	A	A	A	A	C	T	G	A	A	A	T	A	G	G	0.447932	19	5
15	95973846	AGTAGCCTTCCTCT	TCAACTGCAAGAGG	A	G	T	A	G	C	C	T	T	C	C	T	C	T	T	C	A	A	C	T	G	C	A	A	G	A	G	G	0.44804	17	7
8	104496093	AACGCTCCTCCTCC	TAGAACGGAAAAGA	A	A	C	G	C	T	C	C	T	C	C	T	C	C	T	A	G	A	A	C	G	G	A	A	A	A	G	A	0.448458	15	9
7	104609145	AGCAATGCTCATCA	TAGACTGGATAAAG	A	G	C	A	A	T	G	C	T	C	A	T	C	A	T	A	G	A	C	T	G	G	A	T	A	A	A	G	0.448577	17	7
20	15634795	TCGTTTACTCAGCT	GTAACTGCAAAAGG	T	C	G	T	T	T	A	C	T	C	A	G	C	T	G	T	A	A	C	T	G	C	A	A	A	A	G	G	0.448696	17	7
12	98783393	GTACCGAGGCATCC	TAGACTGTAAAAGA	G	T	A	C	C	G	A	G	G	C	A	T	C	C	T	A	G	A	C	T	G	T	A	A	A	A	G	A	0.448826	15	9
17	78033068	AGTTTTTTTCATTC	TAAAATGAAAAAGG	A	G	T	T	T	T	T	T	T	C	A	T	T	C	T	A	A	A	A	T	G	A	A	A	A	A	G	G	0.448928	17	7
1	192067360	CTAGATGCCCATCA	TAAACTGGAAAAAG	C	T	A	G	A	T	G	C	C	C	A	T	C	A	T	A	A	A	C	T	G	G	A	A	A	A	A	G	0.449244	17	7
8	100614978	GGTTATATTCCTCA	TCAACTGTTAAAGT	G	G	T	T	A	T	A	T	T	C	C	T	C	A	T	C	A	A	C	T	G	T	T	A	A	A	G	T	0.449763	17	7
3	48434489	AGGACTGCTCACCT	TCAACTGGAAAGGC	A	G	G	A	C	T	G	C	T	C	A	C	C	T	T	C	A	A	C	T	G	G	A	A	A	G	G	C	0.449795	16	8
1	15991343	ACGGGTCCTCAACT	CAAACTGCAAGAGG	A	C	G	G	G	T	C	C	T	C	A	A	C	T	C	A	A	A	C	T	G	C	A	A	G	A	G	G	0.450005	18	6
3	108473270	GAAAGGACTCTTCA	TGAACTGGAAAAGA	G	A	A	A	G	G	A	C	T	C	T	T	C	A	T	G	A	A	C	T	G	G	A	A	A	A	G	A	0.45014	15	9
5	146816094	GGCTTTAGGTATCT	TAAACTGAAAGAGG	G	G	C	T	T	T	A	G	G	T	A	T	C	T	T	A	A	A	C	T	G	A	A	A	G	A	G	G	0.450171	15	9
5	49517594	ATATTTCCTTTTCC	TAAACTGCAAATGG	A	T	A	T	T	T	C	C	T	T	T	T	C	C	T	A	A	A	C	T	G	C	A	A	A	T	G	G	0.450201	17	7
6	67441169	AGTCTCCTTAATCC	CAAACTGCAAAAGT	A	G	T	C	T	C	C	T	T	A	A	T	C	C	C	A	A	A	C	T	G	C	A	A	A	A	G	T	0.45021	20	4
6	73331506	TAGCTTGCTCATCC	CAAACTGAAAAATG	T	A	G	C	T	T	G	C	T	C	A	T	C	C	C	A	A	A	C	T	G	A	A	A	A	A	T	G	0.450409	18	6
1	100956913	ATGCTTGCCCATCA	GAAACCGGAATAGC	A	T	G	C	T	T	G	C	C	C	A	T	C	A	G	A	A	A	C	C	G	G	A	A	T	A	G	C	0.450824	16	8
11	35053219	TTCCAAACTCATCA	TAAATTGTAATAGT	T	T	C	C	A	A	A	C	T	C	A	T	C	A	T	A	A	A	T	T	G	T	A	A	T	A	G	T	0.450979	17	7
9	124061524	ACTCACCCTCAAAA	TGAACCGTAAAAGA	A	C	T	C	A	C	C	C	T	C	A	A	A	A	T	G	A	A	C	C	G	T	A	A	A	A	G	A	0.45131	17	7
3	34300047	GTTTTTCCTTTTCA	AAAACTGCAATAGG	G	T	T	T	T	T	C	C	T	T	T	T	C	A	A	A	A	A	C	T	G	C	A	A	T	A	G	G	0.451334	18	6
5	16642967	GGCCCTGCTCATCA	TCAACTGGAAGGTG	G	G	C	C	C	T	G	C	T	C	A	T	C	A	T	C	A	A	C	T	G	G	A	A	G	G	T	G	0.451426	16	8
19	40049686	GGGTTTGTGCACCA	TAAACTGCAAGAGA	G	G	G	T	T	T	G	T	G	C	A	C	C	A	T	A	A	A	C	T	G	C	A	A	G	A	G	A	0.45146	16	8
14	90066783	AGCCAAGCACACCC	GAAACTGGAAAGGG	A	G	C	C	A	A	G	C	A	C	A	C	C	C	G	A	A	A	C	T	G	G	A	A	A	G	G	G	0.451506	17	7
17	74770249	GGCCTCCCTCCACC	GAGACTGGAATAGG	G	G	C	C	T	C	C	C	T	C	C	A	C	C	G	A	G	A	C	T	G	G	A	A	T	A	G	G	0.451576	16	8
X	145336782	GGAAACCCCCAACA	TTAACTGTAAAAGG	G	G	A	A	A	C	C	C	C	C	A	A	C	A	T	T	A	A	C	T	G	T	A	A	A	A	G	G	0.451646	17	7
2	219758259	AATTAGGCTAAACA	TCAACTGGAAAAGT	A	A	T	T	A	G	G	C	T	A	A	A	C	A	T	C	A	A	C	T	G	G	A	A	A	A	G	T	0.451661	16	8
X	16214990	ACTGTGACTCAACC	TAAACTGAAAAAAA	A	C	T	G	T	G	A	C	T	C	A	A	C	C	T	A	A	A	C	T	G	A	A	A	A	A	A	A	0.451764	16	8
2	21747522	CTGCTTCCTGCTCA	TAAACTGAAATAGT	C	T	G	C	T	T	C	C	T	G	C	T	C	A	T	A	A	A	C	T	G	A	A	A	T	A	G	T	0.451808	17	7
6	152568821	ACTTTGTCTTATCT	CAAACTGGAAAAGT	A	C	T	T	T	G	T	C	T	T	A	T	C	T	C	A	A	A	C	T	G	G	A	A	A	A	G	T	0.45181	17	7
17	9741717	GTGGCTGCTGGTCA	TCAACTGGAAAAGG	G	T	G	G	C	T	G	C	T	G	G	T	C	A	T	C	A	A	C	T	G	G	A	A	A	A	G	G	0.452017	15	9
1	20434597	CCTCCAGCTCCTCC	TAAATTGTAAGAGT	C	C	T	C	C	A	G	C	T	C	C	T	C	C	T	A	A	A	T	T	G	T	A	A	G	A	G	T	0.452201	16	8
1	211673097	GAACGTGGTTAACC	GAAACTGGAAAAGG	G	A	A	C	G	T	G	G	T	T	A	A	C	C	G	A	A	A	C	T	G	G	A	A	A	A	G	G	0.452285	16	8
11	23621848	ACATGACCTCATCA	TTAACTGAAAAGGG	A	C	A	T	G	A	C	C	T	C	A	T	C	A	T	T	A	A	C	T	G	A	A	A	A	G	G	G	0.452407	16	8
13	40449889	GGATATCCTCCTCC	CAAATTGGAATAGG	G	G	A	T	A	T	C	C	T	C	C	T	C	C	C	A	A	A	T	T	G	G	A	A	T	A	G	G	0.452414	18	6
8	78328786	AAAGTTGCTCTCCC	TCAACAGGAAAAGG	A	A	A	G	T	T	G	C	T	C	T	C	C	C	T	C	A	A	C	A	G	G	A	A	A	A	G	G	0.452634	14	10
1	166674659	AGTCTGCCTCATCC	TCATCTGTAAAATG	A	G	T	C	T	G	C	C	T	C	A	T	C	C	T	C	A	T	C	T	G	T	A	A	A	A	T	G	0.45276	18	6
2	15034402	GGGTGTCTACAGCC	GAAACTGGAAGAGG	G	G	G	T	G	T	C	T	A	C	A	G	C	C	G	A	A	A	C	T	G	G	A	A	G	A	G	G	0.452849	16	8
4	3877356	AGTGGCCTTCTTCT	TCAACTGCAAGAGG	A	G	T	G	G	C	C	T	T	C	T	T	C	T	T	C	A	A	C	T	G	C	A	A	G	A	G	G	0.452875	17	7
1	158935925	AGATGTCTTCCTCT	TCAACTGCAAGAGG	A	G	A	T	G	T	C	T	T	C	C	T	C	T	T	C	A	A	C	T	G	C	A	A	G	A	G	G	0.453069	17	7
8	43714313	AGATGTCTTCCTCT	TCAACTGCAAGAGG	A	G	A	T	G	T	C	T	T	C	C	T	C	T	T	C	A	A	C	T	G	C	A	A	G	A	G	G	0.453069	17	7
9	80258661	AGTTATAGACTCCT	TAAACTGGAAAAGA	A	G	T	T	A	T	A	G	A	C	T	C	C	T	T	A	A	A	C	T	G	G	A	A	A	A	G	A	0.453477	17	7
1	75369	AACCAAACTTTACT	TAAACCGTAAAAGG	A	A	C	C	A	A	A	C	T	T	T	A	C	T	T	A	A	A	C	C	G	T	A	A	A	A	G	G	0.453665	15	9
15	100264369	AACCAAACTTTACT	TAAACCGTAAAAGG	A	A	C	C	A	A	A	C	T	T	T	A	C	T	T	A	A	A	C	C	G	T	A	A	A	A	G	G	0.453665	15	9
17	61752922	GCCCTCACTCACCC	TAAATTGTAAAAAT	G	C	C	C	T	C	A	C	T	C	A	C	C	C	T	A	A	A	T	T	G	T	A	A	A	A	A	T	0.453692	15	9
5	20014533	TGCTTTGGTCAGCA	GAAACTGGAAAAGA	T	G	C	T	T	T	G	G	T	C	A	G	C	A	G	A	A	A	C	T	G	G	A	A	A	A	G	A	0.453874	17	7
11	209908	AAAACCTCTCATCA	TAAACTGCAAAAAT	A	A	A	A	C	C	T	C	T	C	A	T	C	A	T	A	A	A	C	T	G	C	A	A	A	A	A	T	0.453905	17	7
13	83727410	GGTCTCTCATATCT	TAAACAGTAAAAGT	G	G	T	C	T	C	T	C	A	T	A	T	C	T	T	A	A	A	C	A	G	T	A	A	A	A	G	T	0.454065	17	7
8	109465444	CCAAATGCCCATCA	TAAACTGGATAAGT	C	C	A	A	A	T	G	C	C	C	A	T	C	A	T	A	A	A	C	T	G	G	A	T	A	A	G	T	0.454163	17	7
10	86268727	GGACTATCGCATCT	TAAACTGTAAAACT	G	G	A	C	T	A	T	C	G	C	A	T	C	T	T	A	A	A	C	T	G	T	A	A	A	A	C	T	0.454182	17	7
1	32975353	CTTCCTGGTCTTCC	TAAAATGTAAGAGG	C	T	T	C	C	T	G	G	T	C	T	T	C	C	T	A	A	A	A	T	G	T	A	A	G	A	G	G	0.454239	16	8
15	87193143	GTAAGCCCTCCTCC	TAAACCGGATAGGT	G	T	A	A	G	C	C	C	T	C	C	T	C	C	T	A	A	A	C	C	G	G	A	T	A	G	G	T	0.454255	14	10
5	26419598	TTCTGGCTTCTTCA	TAAACCGGAAAAGT	T	T	C	T	G	G	C	T	T	C	T	T	C	A	T	A	A	A	C	C	G	G	A	A	A	A	G	T	0.454286	15	9
5	167732769	GGATGCACTCAGCA	GAAACAGGAAAAGA	G	G	A	T	G	C	A	C	T	C	A	G	C	A	G	A	A	A	C	A	G	G	A	A	A	A	G	A	0.454906	16	8
3	82164411	AGGTACTCTCATGA	TTAACTGTAATAGG	A	G	G	T	A	C	T	C	T	C	A	T	G	A	T	T	A	A	C	T	G	T	A	A	T	A	G	G	0.455035	16	8
7	42379507	TGCTATCCACAGCT	TAAACTGTAAAAAG	T	G	C	T	A	T	C	C	A	C	A	G	C	T	T	A	A	A	C	T	G	T	A	A	A	A	A	G	0.455092	18	6
4	141394488	AAACATGATGATCC	TTAACTGTAAAAGG	A	A	A	C	A	T	G	A	T	G	A	T	C	C	T	T	A	A	C	T	G	T	A	A	A	A	G	G	0.455159	17	7
3	63618669	GTCCATCCTCCTCA	TTAACTGAAAAATT	G	T	C	C	A	T	C	C	T	C	C	T	C	A	T	T	A	A	C	T	G	A	A	A	A	A	T	T	0.455164	18	6
X	65921315	AAAAGTGCTCAACA	TCAACTGGAAAATG	A	A	A	A	G	T	G	C	T	C	A	A	C	A	T	C	A	A	C	T	G	G	A	A	A	A	T	G	0.455191	15	9
3	32183957	AAAGATTCACAGCA	TGAACTGTAAAAGT	A	A	A	G	A	T	T	C	A	C	A	G	C	A	T	G	A	A	C	T	G	T	A	A	A	A	G	T	0.455245	16	8
20	876976	GGTACTACACAAAA	TAAACCGTAAAAGA	G	G	T	A	C	T	A	C	A	C	A	A	A	A	T	A	A	A	C	C	G	T	A	A	A	A	G	A	0.455502	16	8
3	183395002	TCCTTTACTTCTCC	TAAACTGGAAGGGG	T	C	C	T	T	T	A	C	T	T	C	T	C	C	T	A	A	A	C	T	G	G	A	A	G	G	G	G	0.455505	14	10
2	74958039	CTTTTGACTCTTCA	TAGACTGCAAGAGG	C	T	T	T	T	G	A	C	T	C	T	T	C	A	T	A	G	A	C	T	G	C	A	A	G	A	G	G	0.455527	16	8
7	5600705	GGGGCTCCTCTGCA	TGAACCGCAAAAGC	G	G	G	G	C	T	C	C	T	C	T	G	C	A	T	G	A	A	C	C	G	C	A	A	A	A	G	C	0.455582	17	7
19	13368637	GCTTCCCCTCAGCC	CAAACCGGAAACGG	G	C	T	T	C	C	C	C	T	C	A	G	C	C	C	A	A	A	C	C	G	G	A	A	A	C	G	G	0.455585	16	8
18	68381164	ATTTGAGCACCTCT	TAAAATGGAAAAGG	A	T	T	T	G	A	G	C	A	C	C	T	C	T	T	A	A	A	A	T	G	G	A	A	A	A	G	G	0.455685	15	9
19	4234308	AATTGGACTCTACT	TAAACTGAAACAGG	A	A	T	T	G	G	A	C	T	C	T	A	C	T	T	A	A	A	C	T	G	A	A	A	C	A	G	G	0.455776	15	9
2	152540990	TGCTGGACTCAGAA	TAAACTGTAAGAGG	T	G	C	T	G	G	A	C	T	C	A	G	A	A	T	A	A	A	C	T	G	T	A	A	G	A	G	G	0.455917	15	9
3	179457827	AATTGTACTTAGCA	AAAAATGGAAAAGT	A	A	T	T	G	T	A	C	T	T	A	G	C	A	A	A	A	A	A	T	G	G	A	A	A	A	G	T	0.455962	16	8
6	47809733	GAATGCATGTATCC	GAAACTGGAAAAGG	G	A	A	T	G	C	A	T	G	T	A	T	C	C	G	A	A	A	C	T	G	G	A	A	A	A	G	G	0.455963	14	10
2	106281937	CTACGTTCTCACCA	CAAACTGAAAAAGT	C	T	A	C	G	T	T	C	T	C	A	C	C	A	C	A	A	A	C	T	G	A	A	A	A	A	G	T	0.456092	18	6
5	158181717	AATCTTGCTGACCC	CAAACTGGAAAGGG	A	A	T	C	T	T	G	C	T	G	A	C	C	C	C	A	A	A	C	T	G	G	A	A	A	G	G	G	0.456471	17	7
7	77221836	ATTAACATTCATCC	GAAACTGAAACAGT	A	T	T	A	A	C	A	T	T	C	A	T	C	C	G	A	A	A	C	T	G	A	A	A	C	A	G	T	0.456683	17	7
3	62373924	GTACTTACTCAGGT	GAAACCGGAAAAGT	G	T	A	C	T	T	A	C	T	C	A	G	G	T	G	A	A	A	C	C	G	G	A	A	A	A	G	T	0.456691	16	8
15	46140242	GTTTTTGCTCAACC	AAAAATGTAAAAGC	G	T	T	T	T	T	G	C	T	C	A	A	C	C	A	A	A	A	A	T	G	T	A	A	A	A	G	C	0.457057	17	7
X	30808919	CCCATTCCTTATCC	TAAACTGTAAAATA	C	C	C	A	T	T	C	C	T	T	A	T	C	C	T	A	A	A	C	T	G	T	A	A	A	A	T	A	0.457259	17	7
2	198992955	AACCATTGACAACA	TAAACTGGAAAAGA	A	A	C	C	A	T	T	G	A	C	A	A	C	A	T	A	A	A	C	T	G	G	A	A	A	A	G	A	0.458141	17	7
7	70983137	AATTGAGCTCATCA	TAAAGTGAAAGAGG	A	A	T	T	G	A	G	C	T	C	A	T	C	A	T	A	A	A	G	T	G	A	A	A	G	A	G	G	0.458235	16	8
1	166728295	CTTTCCACTAAGCA	TAAACTGTAAAGGG	C	T	T	T	C	C	A	C	T	A	A	G	C	A	T	A	A	A	C	T	G	T	A	A	A	G	G	G	0.458278	15	9
2	120908456	AGTCAGTTTCTCCC	TAAAATGGAAAAGG	A	G	T	C	A	G	T	T	T	C	T	C	C	C	T	A	A	A	A	T	G	G	A	A	A	A	G	G	0.458343	17	7
5	67792133	CCCCAGCCTTATCC	GGAACTGGAAAAGT	C	C	C	C	A	G	C	C	T	T	A	T	C	C	G	G	A	A	C	T	G	G	A	A	A	A	G	T	0.458422	18	6
11	25675408	TGCTGTACTTAAAA	TAAACTGGAAAAGT	T	G	C	T	G	T	A	C	T	T	A	A	A	A	T	A	A	A	C	T	G	G	A	A	A	A	G	T	0.459021	16	8
6	139420782	GGTCATAATCCTCC	ACAACTGGAACAGT	G	G	T	C	A	T	A	A	T	C	C	T	C	C	A	C	A	A	C	T	G	G	A	A	C	A	G	T	0.459191	18	6
18	6135191	GATTGTACTTATCT	GAAAATGAAAAAGG	G	A	T	T	G	T	A	C	T	T	A	T	C	T	G	A	A	A	A	T	G	A	A	A	A	A	G	G	0.459334	17	7
10	63766921	GCCAATCCTCCTAC	ACAACTGGAAAAGG	G	C	C	A	A	T	C	C	T	C	C	T	A	C	A	C	A	A	C	T	G	G	A	A	A	A	G	G	0.45935	17	7
11	61719171	AGATGCCTTCCTCT	TCAACTGTAAGAGG	A	G	A	T	G	C	C	T	T	C	C	T	C	T	T	C	A	A	C	T	G	T	A	A	G	A	G	G	0.459714	15	9
14	64329871	GGTCATCCGCATCG	GGAACTGGAAAAAG	G	G	T	C	A	T	C	C	G	C	A	T	C	G	G	G	A	A	C	T	G	G	A	A	A	A	A	G	0.459794	20	4
19	53265561	AAATATACCCATCA	TAGACTGGATAAGG	A	A	A	T	A	T	A	C	C	C	A	T	C	A	T	A	G	A	C	T	G	G	A	T	A	A	G	G	0.459847	16	8
14	74360635	ATACATGCATATCA	TGAACTGGAAAAGC	A	T	A	C	A	T	G	C	A	T	A	T	C	A	T	G	A	A	C	T	G	G	A	A	A	A	G	C	0.460001	17	7
2	148903634	CCAAATGCTCATCA	TAGACTGAATAAGG	C	C	A	A	A	T	G	C	T	C	A	T	C	A	T	A	G	A	C	T	G	A	A	T	A	A	G	G	0.460153	17	7
20	586079	TGGATTTCTCAGCC	AAAACTGTAAGAGA	T	G	G	A	T	T	T	C	T	C	A	G	C	C	A	A	A	A	C	T	G	T	A	A	G	A	G	A	0.460228	17	7
5	5855012	GGTTGCCAGCAGCC	CAAACTGAAAAAGG	G	G	T	T	G	C	C	A	G	C	A	G	C	C	C	A	A	A	C	T	G	A	A	A	A	A	G	G	0.460254	17	7
15	79646383	GATGTTAGTTATCC	TAAAATGAAAAAGT	G	A	T	G	T	T	A	G	T	T	A	T	C	C	T	A	A	A	A	T	G	A	A	A	A	A	G	T	0.460621	16	8
4	105285240	TATTCCCCTCATAT	TAAACTGAAAAAGA	T	A	T	T	C	C	C	C	T	C	A	T	A	T	T	A	A	A	C	T	G	A	A	A	A	A	G	A	0.460654	18	6
8	70366695	GTATCCTCTCATTA	TAAACTGTAACAGT	G	T	A	T	C	C	T	C	T	C	A	T	T	A	T	A	A	A	C	T	G	T	A	A	C	A	G	T	0.460783	15	9
15	33958368	GCACATGCTCATCA	TAGACTGGATAAAG	G	C	A	C	A	T	G	C	T	C	A	T	C	A	T	A	G	A	C	T	G	G	A	T	A	A	A	G	0.460786	17	7
X	84048903	ACTCCTCCACATCA	ACAAATGTAAAAGT	A	C	T	C	C	T	C	C	A	C	A	T	C	A	A	C	A	A	A	T	G	T	A	A	A	A	G	T	0.460788	18	6
17	59113531	TGGACTCCTCACCC	GAAACTGGAAAATG	T	G	G	A	C	T	C	C	T	C	A	C	C	C	G	A	A	A	C	T	G	G	A	A	A	A	T	G	0.460821	18	6
10	54268728	CATCATCCTCAACA	AAAACAGGAAAAGA	C	A	T	C	A	T	C	C	T	C	A	A	C	A	A	A	A	A	C	A	G	G	A	A	A	A	G	A	0.460828	20	4
4	40362798	ACACTTGCTCTTCT	GAAACTGTAAAATG	A	C	A	C	T	T	G	C	T	C	T	T	C	T	G	A	A	A	C	T	G	T	A	A	A	A	T	G	0.460917	17	7
4	47190091	TCTCTTTTGCATCA	TAAACTGGAAAAAT	T	C	T	C	T	T	T	T	G	C	A	T	C	A	T	A	A	A	C	T	G	G	A	A	A	A	A	T	0.461114	17	7
3	76410180	AGAGTTTTGCATTC	TAAACTGGAAAAGC	A	G	A	G	T	T	T	T	G	C	A	T	T	C	T	A	A	A	C	T	G	G	A	A	A	A	G	C	0.46115	16	8
8	77151998	AAGTATTCTTCTCC	TTAACTGAAAAAGA	A	A	G	T	A	T	T	C	T	T	C	T	C	C	T	T	A	A	C	T	G	A	A	A	A	A	G	A	0.461197	16	8
7	7762534	AATCTAGCTTATCC	TTAAATGAAAAAGG	A	A	T	C	T	A	G	C	T	T	A	T	C	C	T	T	A	A	A	T	G	A	A	A	A	A	G	G	0.461338	16	8
14	48284347	GGTTAGGCTCATCA	TTAACTGTAACCGG	G	G	T	T	A	G	G	C	T	C	A	T	C	A	T	T	A	A	C	T	G	T	A	A	C	C	G	G	0.461383	17	7
6	56920861	AGTTTTGCTGTCAC	TAAACTGTAAAAGT	A	G	T	T	T	T	G	C	T	G	T	C	A	C	T	A	A	A	C	T	G	T	A	A	A	A	G	T	0.461593	16	8
10	75401530	ATTCTCCCTCCTGA	TAAAATGGAAAAGA	A	T	T	C	T	C	C	C	T	C	C	T	G	A	T	A	A	A	A	T	G	G	A	A	A	A	G	A	0.461658	17	7
5	147376961	CTTCAGTCTCTTCA	TAAAATGAAAAAGT	C	T	T	C	A	G	T	C	T	C	T	T	C	A	T	A	A	A	A	T	G	A	A	A	A	A	G	T	0.46167	18	6
2	193812497	TGTCTCCCTCGGCC	TAGACTGTAACAGT	T	G	T	C	T	C	C	C	T	C	G	G	C	C	T	A	G	A	C	T	G	T	A	A	C	A	G	T	0.461801	17	7
1	162063393	TCTCCTCCTTACCT	TGAACTGAAAAAGG	T	C	T	C	C	T	C	C	T	T	A	C	C	T	T	G	A	A	C	T	G	A	A	A	A	A	G	G	0.462135	18	6
1	73612479	GATATCTCTCATCT	TCAACTGTAAAATT	G	A	T	A	T	C	T	C	T	C	A	T	C	T	T	C	A	A	C	T	G	T	A	A	A	A	T	T	0.462154	16	8
Y	13157299	GCTTATTTTCTTCA	TTAACTGTAAAAGA	G	C	T	T	A	T	T	T	T	C	T	T	C	A	T	T	A	A	C	T	G	T	A	A	A	A	G	A	0.462155	17	7
7	156292365	GGATGTTCTCATCC	TAAAATGCATCAGG	G	G	A	T	G	T	T	C	T	C	A	T	C	C	T	A	A	A	A	T	G	C	A	T	C	A	G	G	0.462177	17	7
4	133091712	TCCCCCACTCACCA	AAAACTGTAAGAGT	T	C	C	C	C	C	A	C	T	C	A	C	C	A	A	A	A	A	C	T	G	T	A	A	G	A	G	T	0.462227	16	8
4	139867986	TCTCTGACTCCTCC	TAAACTGAAAATGA	T	C	T	C	T	G	A	C	T	C	C	T	C	C	T	A	A	A	C	T	G	A	A	A	A	T	G	A	0.462388	17	7
1	71899354	CGTAATGCTCATCA	TAGACTGGATAAAG	C	G	T	A	A	T	G	C	T	C	A	T	C	A	T	A	G	A	C	T	G	G	A	T	A	A	A	G	0.462457	18	6
14	93765501	AATCTTCCTCATCC	TAAATAGTAAATGT	A	A	T	C	T	T	C	C	T	C	A	T	C	C	T	A	A	A	T	A	G	T	A	A	A	T	G	T	0.463429	18	6
4	183003975	GTGTTCCTGAATCC	TAAACTGGAAGAGG	G	T	G	T	T	C	C	T	G	A	A	T	C	C	T	A	A	A	C	T	G	G	A	A	G	A	G	G	0.463439	14	10
9	6357996	GTTCTTGCTCTGCC	AAAACAGAAAAAGT	G	T	T	C	T	T	G	C	T	C	T	G	C	C	A	A	A	A	C	A	G	A	A	A	A	A	G	T	0.463521	17	7
4	126369205	AAATATACTCCTCT	TAAACTGTACAAGT	A	A	A	T	A	T	A	C	T	C	C	T	C	T	T	A	A	A	C	T	G	T	A	C	A	A	G	T	0.463545	17	7
11	110054385	AATTGGCCTTTTCA	TAAACTGGAATAGC	A	A	T	T	G	G	C	C	T	T	T	T	C	A	T	A	A	A	C	T	G	G	A	A	T	A	G	C	0.463599	16	8
5	96401994	AATCATTCACAGCA	TTAAATGTAAAAGT	A	A	T	C	A	T	T	C	A	C	A	G	C	A	T	T	A	A	A	T	G	T	A	A	A	A	G	T	0.463733	17	7
21	20485532	ACTCATATACACCC	TAAAGTGGAAAAGT	A	C	T	C	A	T	A	T	A	C	A	C	C	C	T	A	A	A	G	T	G	G	A	A	A	A	G	T	0.463734	17	7
6	119948484	AACACTGCTCATTA	TAAACTGAATAAGT	A	A	C	A	C	T	G	C	T	C	A	T	T	A	T	A	A	A	C	T	G	A	A	T	A	A	G	T	0.46396	16	8
16	8966347	TGACCCACACTGCC	TTAACTGGAAAAGT	T	G	A	C	C	C	A	C	A	C	T	G	C	C	T	T	A	A	C	T	G	G	A	A	A	A	G	T	0.464092	15	9
6	14186159	TGTCGCCCTCATCC	GTTACTGGAAAAGG	T	G	T	C	G	C	C	C	T	C	A	T	C	C	G	T	T	A	C	T	G	G	A	A	A	A	G	G	0.464131	19	5
7	152265978	AATCATTCTCACCC	GGAAATGGAAAAGT	A	A	T	C	A	T	T	C	T	C	A	C	C	C	G	G	A	A	A	T	G	G	A	A	A	A	G	T	0.464472	18	6
3	36564611	CCACATCTTCCTTC	TCAACTGTAAAAGG	C	C	A	C	A	T	C	T	T	C	C	T	T	C	T	C	A	A	C	T	G	T	A	A	A	A	G	G	0.464644	17	7
19	36554844	AGTCTTATTTTTCC	GTAACTGCAAAAGG	A	G	T	C	T	T	A	T	T	T	T	T	C	C	G	T	A	A	C	T	G	C	A	A	A	A	G	G	0.464887	18	6
8	52671395	ACAGGTGTTCATCA	TAGACTGGATAAGG	A	C	A	G	G	T	G	T	T	C	A	T	C	A	T	A	G	A	C	T	G	G	A	T	A	A	G	G	0.464896	15	9
21	13664443	CATGTCACTTCCCT	TCAACTGGAAAAGG	C	A	T	G	T	C	A	C	T	T	C	C	C	T	T	C	A	A	C	T	G	G	A	A	A	A	G	G	0.464973	14	10
9	44262998	CATGTCACTTCCCT	TCAACTGGAAAAGG	C	A	T	G	T	C	A	C	T	T	C	C	C	T	T	C	A	A	C	T	G	G	A	A	A	A	G	G	0.464973	14	10
18	14859216	CATGTCACTTCCCT	TCAACTGGAAAAGG	C	A	T	G	T	C	A	C	T	T	C	C	C	T	T	C	A	A	C	T	G	G	A	A	A	A	G	G	0.464973	14	10
5	180644262	CATGTCACTTCCCT	TCAACTGGAAAAGG	C	A	T	G	T	C	A	C	T	T	C	C	C	T	T	C	A	A	C	T	G	G	A	A	A	A	G	G	0.464973	14	10
9	46606833	CATGTCACTTCCCT	TCAACTGGAAAAGG	C	A	T	G	T	C	A	C	T	T	C	C	C	T	T	C	A	A	C	T	G	G	A	A	A	A	G	G	0.464973	14	10
21	36659475	ACTTGTCTTCATTC	TAAATTGGAAGAGG	A	C	T	T	G	T	C	T	T	C	A	T	T	C	T	A	A	A	T	T	G	G	A	A	G	A	G	G	0.465144	16	8
12	13513752	GATCTCACCCCTCC	TAAACTAGAAAAGG	G	A	T	C	T	C	A	C	C	C	C	T	C	C	T	A	A	A	C	T	A	G	A	A	A	A	G	G	0.465399	16	8
8	16348410	GTTTTTCTTCAGCC	TTAACTGCAAAGGT	G	T	T	T	T	T	C	T	T	C	A	G	C	C	T	T	A	A	C	T	G	C	A	A	A	G	G	T	0.465474	17	7
7	18259284	CTAAATGCTCATCA	TAGACTGGATAAGA	C	T	A	A	A	T	G	C	T	C	A	T	C	A	T	A	G	A	C	T	G	G	A	T	A	A	G	A	0.465737	17	7
12	90379115	ACCTTCATTCATCA	GAAACTGCAACAGG	A	C	C	T	T	C	A	T	T	C	A	T	C	A	G	A	A	A	C	T	G	C	A	A	C	A	G	G	0.465755	16	8
5	37041288	AATTACTTTCATCC	AAAACCGTAACAGT	A	A	T	T	A	C	T	T	T	C	A	T	C	C	A	A	A	A	C	C	G	T	A	A	C	A	G	T	0.465986	16	8
5	10916519	GGACTTTCTCAGCC	AAAACTGTAAGAAG	G	G	A	C	T	T	T	C	T	C	A	G	C	C	A	A	A	A	C	T	G	T	A	A	G	A	A	G	0.466066	17	7
18	22783866	TACTGTGGGCAACC	GAAACTGGAAAAGG	T	A	C	T	G	T	G	G	G	C	A	A	C	C	G	A	A	A	C	T	G	G	A	A	A	A	G	G	0.466435	15	9
4	154141377	CCATCCCCTCATCC	AGAACTGGAAGAGG	C	C	A	T	C	C	C	C	T	C	A	T	C	C	A	G	A	A	C	T	G	G	A	A	G	A	G	G	0.466462	16	8
8	107527465	ACTCTCATTCATCT	TGGACTGGAAAAGA	A	C	T	C	T	C	A	T	T	C	A	T	C	T	T	G	G	A	C	T	G	G	A	A	A	A	G	A	0.466646	16	8
8	35539146	ATTCTTACTCATAT	GGAACTGAAAAAGT	A	T	T	C	T	T	A	C	T	C	A	T	A	T	G	G	A	A	C	T	G	A	A	A	A	A	G	T	0.46672	18	6
10	127953720	ATCACTCTTCATTA	TAAACTGGAAAAGC	A	T	C	A	C	T	C	T	T	C	A	T	T	A	T	A	A	A	C	T	G	G	A	A	A	A	G	C	0.466805	17	7
10	4306988	CCAAATCCCCATCA	TAAACTGGAAAAAG	C	C	A	A	A	T	C	C	C	C	A	T	C	A	T	A	A	A	C	T	G	G	A	A	A	A	A	G	0.466914	18	6
7	132826435	TTGGCTTCTCCACA	TAAACTGGAAAAGC	T	T	G	G	C	T	T	C	T	C	C	A	C	A	T	A	A	A	C	T	G	G	A	A	A	A	G	C	0.467084	16	8
4	128372425	GATATTACTTCCAA	TAAACTGTAAAAGG	G	A	T	A	T	T	A	C	T	T	C	C	A	A	T	A	A	A	C	T	G	T	A	A	A	A	G	G	0.467145	15	9
7	105794285	AGTAACGCTCCTTC	AAAACTGCAAAAGC	A	G	T	A	A	C	G	C	T	C	C	T	T	C	A	A	A	A	C	T	G	C	A	A	A	A	G	C	0.467153	19	5
5	109741693	AGTCATGCTGATCA	TTAATTGAAAAAGA	A	G	T	C	A	T	G	C	T	G	A	T	C	A	T	T	A	A	T	T	G	A	A	A	A	A	G	A	0.467336	19	5
X	97288666	CCAAATGCTCATCA	TAGACTGGATAAGA	C	C	A	A	A	T	G	C	T	C	A	T	C	A	T	A	G	A	C	T	G	G	A	T	A	A	G	A	0.467361	17	7
6	51798916	TGTAATGCACCTCC	TAAATTGCAAAAGA	T	G	T	A	A	T	G	C	A	C	C	T	C	C	T	A	A	A	T	T	G	C	A	A	A	A	G	A	0.467399	19	5
1	92276106	TGATGTACACATTA	TAAACTGAAAAAGA	T	G	A	T	G	T	A	C	A	C	A	T	T	A	T	A	A	A	C	T	G	A	A	A	A	A	G	A	0.46751	17	7
19	6597839	TGGCTCTCTAATCT	TAAACTGAAAGAGG	T	G	G	C	T	C	T	C	T	A	A	T	C	T	T	A	A	A	C	T	G	A	A	A	G	A	G	G	0.467624	17	7
6	76042269	AAAGACACTCATCA	GAGACTGTAAGAGT	A	A	A	G	A	C	A	C	T	C	A	T	C	A	G	A	G	A	C	T	G	T	A	A	G	A	G	T	0.467779	16	8
16	32548183	GTTGAGGCTCAGCT	AGAACTGGAAAAGT	G	T	T	G	A	G	G	C	T	C	A	G	C	T	A	G	A	A	C	T	G	G	A	A	A	A	G	T	0.467818	17	7
5	134524758	ATTTTTGCTCCTTA	TAAAATGCAAAAGA	A	T	T	T	T	T	G	C	T	C	C	T	T	A	T	A	A	A	A	T	G	C	A	A	A	A	G	A	0.468019	17	7
6	66670278	TATGTTACACAGCA	GAAACTGGAACAGG	T	A	T	G	T	T	A	C	A	C	A	G	C	A	G	A	A	A	C	T	G	G	A	A	C	A	G	G	0.468215	16	8
7	121734806	CCTCCCCCTCCCCT	TTAACTGCAAAAGA	C	C	T	C	C	C	C	C	T	C	C	C	C	T	T	T	A	A	C	T	G	C	A	A	A	A	G	A	0.468572	18	6
4	74656594	TGGATTCCTCATCC	GAAACTGTATGAGA	T	G	G	A	T	T	C	C	T	C	A	T	C	C	G	A	A	A	C	T	G	T	A	T	G	A	G	A	0.468594	18	6
22	17787591	GTGCACGCGCCACA	TAAAGTGGAAAAGT	G	T	G	C	A	C	G	C	G	C	C	A	C	A	T	A	A	A	G	T	G	G	A	A	A	A	G	T	0.468697	15	9
20	32401746	CGGTGGGCTCAGCC	TGAACTGGATAAGA	C	G	G	T	G	G	G	C	T	C	A	G	C	C	T	G	A	A	C	T	G	G	A	T	A	A	G	A	0.468715	15	9
3	190617467	GGACACCCATATCT	TAAACTGCAAGAGA	G	G	A	C	A	C	C	C	A	T	A	T	C	T	T	A	A	A	C	T	G	C	A	A	G	A	G	A	0.468821	19	5
5	57578747	GTACCTTGGCACCC	TAGACTGGAAAAGT	G	T	A	C	C	T	T	G	G	C	A	C	C	C	T	A	G	A	C	T	G	G	A	A	A	A	G	T	0.468953	15	9
3	157233473	CAAGGTACACATCC	TAGAATGTAAAAGG	C	A	A	G	G	T	A	C	A	C	A	T	C	C	T	A	G	A	A	T	G	T	A	A	A	A	G	G	0.468966	15	9
3	33610152	TTGTGTCCTGCTCA	TAGACTGTAAAAGG	T	T	G	T	G	T	C	C	T	G	C	T	C	A	T	A	G	A	C	T	G	T	A	A	A	A	G	G	0.469068	16	8
7	90413725	AAACCTGGGCAGCA	TAAAATGTAAAAGT	A	A	A	C	C	T	G	G	G	C	A	G	C	A	T	A	A	A	A	T	G	T	A	A	A	A	G	T	0.46946	15	9
13	32391408	AGCAGCACACATGA	AAAACTGGAAAAGG	A	G	C	A	G	C	A	C	A	C	A	T	G	A	A	A	A	A	C	T	G	G	A	A	A	A	G	G	0.469613	16	8
13	94769640	GTTTCTGGTCTGCA	GAAACTGTAAAAGT	G	T	T	T	C	T	G	G	T	C	T	G	C	A	G	A	A	A	C	T	G	T	A	A	A	A	G	T	0.469676	16	8
8	139490390	TTGCTTGCTTTTCA	TTAACTGAAAAAGT	T	T	G	C	T	T	G	C	T	T	T	T	C	A	T	T	A	A	C	T	G	A	A	A	A	A	G	T	0.469733	16	8
1	104439975	ATTCAGGTTTCTCT	TAAACTGGAAGAGG	A	T	T	C	A	G	G	T	T	T	C	T	C	T	T	A	A	A	C	T	G	G	A	A	G	A	G	G	0.469739	16	8
4	27172006	ATCAGTGCCCATCA	TAGACTGGATAAGG	A	T	C	A	G	T	G	C	C	C	A	T	C	A	T	A	G	A	C	T	G	G	A	T	A	A	G	G	0.469776	15	9
3	86038184	CATTTTACTTGTCT	TAAACTGAAAAAGA	C	A	T	T	T	T	A	C	T	T	G	T	C	T	T	A	A	A	C	T	G	A	A	A	A	A	G	A	0.470008	17	7
15	64134743	AATTATGCTCACCC	TACACTGTAAAAGA	A	A	T	T	A	T	G	C	T	C	A	C	C	C	T	A	C	A	C	T	G	T	A	A	A	A	G	A	0.470225	18	6
12	38609798	GGTGTTTCTCATTA	TTAACTGTAAAGGA	G	G	T	G	T	T	T	C	T	C	A	T	T	A	T	T	A	A	C	T	G	T	A	A	A	G	G	A	0.470242	17	7
1	239384926	ACTCACTATTCTCA	TAAACTGAAAAAGG	A	C	T	C	A	C	T	A	T	T	C	T	C	A	T	A	A	A	C	T	G	A	A	A	A	A	G	G	0.470322	17	7
12	40334710	AAATGCTGGCAGCC	AAAACTGGAAAAGG	A	A	A	T	G	C	T	G	G	C	A	G	C	C	A	A	A	A	C	T	G	G	A	A	A	A	G	G	0.470801	14	10
X	28133755	TATTATCCTTATCC	TAAACAGTAAAGGT	T	A	T	T	A	T	C	C	T	T	A	T	C	C	T	A	A	A	C	A	G	T	A	A	A	G	G	T	0.470921	18	6
19	50704550	GTGCTGCCTCACTC	GCAACCGTAAAAGG	G	T	G	C	T	G	C	C	T	C	A	C	T	C	G	C	A	A	C	C	G	T	A	A	A	A	G	G	0.471124	15	9
9	71863297	TGTCTGCCTCACCT	TCAACCGTAAAATG	T	G	T	C	T	G	C	C	T	C	A	C	C	T	T	C	A	A	C	C	G	T	A	A	A	A	T	G	0.471339	17	7
13	70546787	ATTAAAACTCATCT	TAGATTGTAAAAGT	A	T	T	A	A	A	A	C	T	C	A	T	C	T	T	A	G	A	T	T	G	T	A	A	A	A	G	T	0.471563	17	7
6	48896579	AACAGATCTGAGCA	TAAACTGTAAAAGG	A	A	C	A	G	A	T	C	T	G	A	G	C	A	T	A	A	A	C	T	G	T	A	A	A	A	G	G	0.471593	15	9
X	101325927	CTCTCTGCTCATTT	TAAACCGTATAAGT	C	T	C	T	C	T	G	C	T	C	A	T	T	T	T	A	A	A	C	C	G	T	A	T	A	A	G	T	0.471641	15	9
6	123800083	GGTGGTCCTCACCT	TAAACTTTAATAGG	G	G	T	G	G	T	C	C	T	C	A	C	C	T	T	A	A	A	C	T	T	T	A	A	T	A	G	G	0.471799	18	6
1	46747625	AGTCATCCACAGCA	TAAATAGGAAGAGG	A	G	T	C	A	T	C	C	A	C	A	G	C	A	T	A	A	A	T	A	G	G	A	A	G	A	G	G	0.472114	18	6
14	91833479	GCTCAAGGTCAACC	AAAACTGGAAAAGA	G	C	T	C	A	A	G	G	T	C	A	A	C	C	A	A	A	A	C	T	G	G	A	A	A	A	G	A	0.472208	18	6
X	88089951	CTCTCAACTCTTCT	TGAACTGTAAAAGG	C	T	C	T	C	A	A	C	T	C	T	T	C	T	T	G	A	A	C	T	G	T	A	A	A	A	G	G	0.472386	15	9
10	43153119	AGCTGCCTTCCTCT	TCAACTGCAAGAGG	A	G	C	T	G	C	C	T	T	C	C	T	C	T	T	C	A	A	C	T	G	C	A	A	G	A	G	G	0.472715	16	8
2	32830803	AATGCTGGTTCTCC	TAAAATGTAAAAGG	A	A	T	G	C	T	G	G	T	T	C	T	C	C	T	A	A	A	A	T	G	T	A	A	A	A	G	G	0.47277	15	9
13	26798988	ACAAACGCCCATCA	TAGACTGGAAAAGA	A	C	A	A	A	C	G	C	C	C	A	T	C	A	T	A	G	A	C	T	G	G	A	A	A	A	G	A	0.472807	16	8
2	39028219	AGACACCGTCTTTA	TAAACTGAAAAAGT	A	G	A	C	A	C	C	G	T	C	T	T	T	A	T	A	A	A	C	T	G	A	A	A	A	A	G	T	0.472851	18	6
2	48702502	CATTATGCGTATCA	TAAACTGGAAGGGA	C	A	T	T	A	T	G	C	G	T	A	T	C	A	T	A	A	A	C	T	G	G	A	A	G	G	G	A	0.472869	16	8
18	39231216	AGTCTTACTCATTC	CTAACAGTAAAAGT	A	G	T	C	T	T	A	C	T	C	A	T	T	C	C	T	A	A	C	A	G	T	A	A	A	A	G	T	0.473117	18	6
21	44223872	TTGGACCCTCAGGA	TAAACTGGAAAAGA	T	T	G	G	A	C	C	C	T	C	A	G	G	A	T	A	A	A	C	T	G	G	A	A	A	A	G	A	0.473481	17	7
18	73802517	ATTCATATTTGGCA	TAAACTGCAAAAGT	A	T	T	C	A	T	A	T	T	T	G	G	C	A	T	A	A	A	C	T	G	C	A	A	A	A	G	T	0.473512	18	6
2	162017462	GACCACAAACAGCC	GAAACTGGAAAAGG	G	A	C	C	A	C	A	A	A	C	A	G	C	C	G	A	A	A	C	T	G	G	A	A	A	A	G	G	0.473637	16	8
10	19003841	ATTTGCACTCTTCA	AAAACTGGCAAAGT	A	T	T	T	G	C	A	C	T	C	T	T	C	A	A	A	A	A	C	T	G	G	C	A	A	A	G	T	0.474034	16	8
18	33937794	GTTATAACTTATCT	TCAACTGGAAAGGG	G	T	T	A	T	A	A	C	T	T	A	T	C	T	T	C	A	A	C	T	G	G	A	A	A	G	G	G	0.474066	15	9
20	12414579	AGGACCCCACATCA	TAAAATGCAAAAGC	A	G	G	A	C	C	C	C	A	C	A	T	C	A	T	A	A	A	A	T	G	C	A	A	A	A	G	C	0.474138	18	6
4	82761831	AAACACTCACATCA	TAAACTGCAAAAAT	A	A	A	C	A	C	T	C	A	C	A	T	C	A	T	A	A	A	C	T	G	C	A	A	A	A	A	T	0.474151	18	6
5	36144736	GTTGTTACTCATCT	TAAATTGTAAAACA	G	T	T	G	T	T	A	C	T	C	A	T	C	T	T	A	A	A	T	T	G	T	A	A	A	A	C	A	0.474352	17	7
11	121312903	TCTGAGCCTCATCA	TAAACTGCAAAACA	T	C	T	G	A	G	C	C	T	C	A	T	C	A	T	A	A	A	C	T	G	C	A	A	A	A	C	A	0.474724	20	4
15	31589824	GGTTGCAGTGTACC	TAAACTGGAAAAGT	G	G	T	T	G	C	A	G	T	G	T	A	C	C	T	A	A	A	C	T	G	G	A	A	A	A	G	T	0.474766	15	9
1	236102233	CTGCCGCCTCATCT	TAAACTGGGATAGT	C	T	G	C	C	G	C	C	T	C	A	T	C	T	T	A	A	A	C	T	G	G	G	A	T	A	G	T	0.474792	17	7
3	128288917	ACTCATAGTCAACA	GAAATTGGAAAAGT	A	C	T	C	A	T	A	G	T	C	A	A	C	A	G	A	A	A	T	T	G	G	A	A	A	A	G	T	0.474811	18	6
5	45518851	CCTTATGCACATCA	TAGACTGAATAAGG	C	C	T	T	A	T	G	C	A	C	A	T	C	A	T	A	G	A	C	T	G	A	A	T	A	A	G	G	0.474817	17	7
14	44837629	ATTTGTGCTTTTTC	GAAACTGAAAAAGG	A	T	T	T	G	T	G	C	T	T	T	T	T	C	G	A	A	A	C	T	G	A	A	A	A	A	G	G	0.474908	16	8
9	102777380	CTGGGTACCCATCA	TGGACTGGAAAAGG	C	T	G	G	G	T	A	C	C	C	A	T	C	A	T	G	G	A	C	T	G	G	A	A	A	A	G	G	0.47505	15	9
10	67543875	GATTTTCCTCACTA	TAAATTGGAATAGG	G	A	T	T	T	T	C	C	T	C	A	C	T	A	T	A	A	A	T	T	G	G	A	A	T	A	G	G	0.475171	16	8
8	142118812	CTTGGTTCATATCC	AAAACTGAAAAAGG	C	T	T	G	G	T	T	C	A	T	A	T	C	C	A	A	A	A	C	T	G	A	A	A	A	A	G	G	0.475188	17	7
1	211747351	GTTTTACCTCTACC	TCAACTGCAAGAGG	G	T	T	T	T	A	C	C	T	C	T	A	C	C	T	C	A	A	C	T	G	C	A	A	G	A	G	G	0.475281	16	8
16	7470356	TATCTCTCTTAACC	TAAACAGTAAAAGG	T	A	T	C	T	C	T	C	T	T	A	A	C	C	T	A	A	A	C	A	G	T	A	A	A	A	G	G	0.4753	16	8
7	148053268	ACACACCCGTACCC	TAAACTGGAAAACT	A	C	A	C	A	C	C	C	G	T	A	C	C	C	T	A	A	A	C	T	G	G	A	A	A	A	C	T	0.475363	16	8
X	47152162	TTTCTTACCTATCA	TAAACTGGAAATGG	T	T	T	C	T	T	A	C	C	T	A	T	C	A	T	A	A	A	C	T	G	G	A	A	A	T	G	G	0.475541	17	7
12	50186652	GTAAATCCTCATCT	AAAAATGCAAAAGT	G	T	A	A	A	T	C	C	T	C	A	T	C	T	A	A	A	A	A	T	G	C	A	A	A	A	G	T	0.475629	20	4
14	89503533	GGTGACAGACAACA	TAAACTGTAAAGGG	G	G	T	G	A	C	A	G	A	C	A	A	C	A	T	A	A	A	C	T	G	T	A	A	A	G	G	G	0.47597	16	8
17	27553414	AGCCGTCCTTTCAA	TAAACTGTAAAAGA	A	G	C	C	G	T	C	C	T	T	T	C	A	A	T	A	A	A	C	T	G	T	A	A	A	A	G	A	0.476041	17	7
3	73819111	GTGCTTACAAATCC	AAAACTGTAAAAGC	G	T	G	C	T	T	A	C	A	A	A	T	C	C	A	A	A	A	C	T	G	T	A	A	A	A	G	C	0.47616	17	7
11	71288536	AGGGGCCTTCCTCT	TCAACTGCAAGAGG	A	G	G	G	G	C	C	T	T	C	C	T	C	T	T	C	A	A	C	T	G	C	A	A	G	A	G	G	0.476171	16	8
4	9130089	AGGGGCCTTCCTCT	TCAACTGCAAGAGG	A	G	G	G	G	C	C	T	T	C	C	T	C	T	T	C	A	A	C	T	G	C	A	A	G	A	G	G	0.476171	16	8
10	27879247	ACTCTTTCTTCTCC	TAAACAGCAAAGGG	A	C	T	C	T	T	T	C	T	T	C	T	C	C	T	A	A	A	C	A	G	C	A	A	A	G	G	G	0.476253	17	7
18	61074560	CCAAATGCCCATCA	TAAACTGGAAAAAG	C	C	A	A	A	T	G	C	C	C	A	T	C	A	T	A	A	A	C	T	G	G	A	A	A	A	A	G	0.476346	17	7
19	50999478	CGTCGCCCTCCTCC	TAAACTGGTAGAAG	C	G	T	C	G	C	C	C	T	C	C	T	C	C	T	A	A	A	C	T	G	G	T	A	G	A	A	G	0.476361	17	7
4	94436318	AATGCATGGCAGCC	TAAACTGGAAGAGG	A	A	T	G	C	A	T	G	G	C	A	G	C	C	T	A	A	A	C	T	G	G	A	A	G	A	G	G	0.476446	14	10
6	137216909	ATGCACACTCAGCC	CTAACCGTAAAGGT	A	T	G	C	A	C	A	C	T	C	A	G	C	C	C	T	A	A	C	C	G	T	A	A	A	G	G	T	0.476569	15	9
5	75086336	CATCATCGTCATCA	TAAACTGGAAGAAA	C	A	T	C	A	T	C	G	T	C	A	T	C	A	T	A	A	A	C	T	G	G	A	A	G	A	A	A	0.47659	19	5
7	107694600	TTTTGTCCTCTGCT	AAAACTGTAATAGG	T	T	T	T	G	T	C	C	T	C	T	G	C	T	A	A	A	A	C	T	G	T	A	A	T	A	G	G	0.477126	17	7
X	32807734	CCACTCACCCAGCC	TGAACTGGAAAAGA	C	C	A	C	T	C	A	C	C	C	A	G	C	C	T	G	A	A	C	T	G	G	A	A	A	A	G	A	0.477305	15	9
2	118747116	AGTTGCACTCTTTA	TAAACTGGAAAACA	A	G	T	T	G	C	A	C	T	C	T	T	T	A	T	A	A	A	C	T	G	G	A	A	A	A	C	A	0.477358	16	8
5	2433852	AGTGAAGCTCCTCC	GAGACTGTAATAGT	A	G	T	G	A	A	G	C	T	C	C	T	C	C	G	A	G	A	C	T	G	T	A	A	T	A	G	T	0.477408	17	7
7	152647840	CCAAATACCCATCA	TAGACTGGAAAAGA	C	C	A	A	A	T	A	C	C	C	A	T	C	A	T	A	G	A	C	T	G	G	A	A	A	A	G	A	0.478065	17	7
6	29910025	GATGTTGCTCCTCA	TAAAATGTAAATGT	G	A	T	G	T	T	G	C	T	C	C	T	C	A	T	A	A	A	A	T	G	T	A	A	A	T	G	T	0.478093	16	8
2	105830079	AACTATTTTCATCT	AAAACTGGAATAGG	A	A	C	T	A	T	T	T	T	C	A	T	C	T	A	A	A	A	C	T	G	G	A	A	T	A	G	G	0.478188	17	7
6	168700805	ATACCACCTCATAA	TAGACTGTAAAAGT	A	T	A	C	C	A	C	C	T	C	A	T	A	A	T	A	G	A	C	T	G	T	A	A	A	A	G	T	0.478231	17	7
4	127917689	CTTCTCCCTCAATC	TAAACTGGAAAACT	C	T	T	C	T	C	C	C	T	C	A	A	T	C	T	A	A	A	C	T	G	G	A	A	A	A	C	T	0.478321	17	7
3	77463202	TCAAAATGTCATCA	TAAACTGTAAAAGG	T	C	A	A	A	A	T	G	T	C	A	T	C	A	T	A	A	A	C	T	G	T	A	A	A	A	G	G	0.478412	17	7
2	91136296	GGTTGCCAGCAACC	GAAACTGGAAGAGG	G	G	T	T	G	C	C	A	G	C	A	A	C	C	G	A	A	A	C	T	G	G	A	A	G	A	G	G	0.478627	16	8
10	35935761	AGCCCCATTCATTC	ATAACTGGAAAAGG	A	G	C	C	C	C	A	T	T	C	A	T	T	C	A	T	A	A	C	T	G	G	A	A	A	A	G	G	0.478807	16	8
20	15875819	AGAGGCCTTCCTCA	TCAACTGCAAGAGG	A	G	A	G	G	C	C	T	T	C	C	T	C	A	T	C	A	A	C	T	G	C	A	A	G	A	G	G	0.47886	16	8
1	66310559	ACACATCCACATCA	TCAAGTGTAAAAGA	A	C	A	C	A	T	C	C	A	C	A	T	C	A	T	C	A	A	G	T	G	T	A	A	A	A	G	A	0.478921	18	6
7	87033975	TGTCGTTCTTATCC	TAAAATGAAATAGA	T	G	T	C	G	T	T	C	T	T	A	T	C	C	T	A	A	A	A	T	G	A	A	A	T	A	G	A	0.479114	18	6
3	156701636	TAGGAAGCTCACTA	TAAACTGTAAAAGG	T	A	G	G	A	A	G	C	T	C	A	C	T	A	T	A	A	A	C	T	G	T	A	A	A	A	G	G	0.479169	16	8
7	131845666	AGTCTTCCTCCTCT	TTGACTGGAGAAGG	A	G	T	C	T	T	C	C	T	C	C	T	C	T	T	T	G	A	C	T	G	G	A	G	A	A	G	G	0.479178	18	6
12	102294185	CATCGTTCTCAGCA	AAAACAGGAAAAGA	C	A	T	C	G	T	T	C	T	C	A	G	C	A	A	A	A	A	C	A	G	G	A	A	A	A	G	A	0.479485	18	6
9	14455196	CCTTATCCTCATCC	AAAAATGTAAATGG	C	C	T	T	A	T	C	C	T	C	A	T	C	C	A	A	A	A	A	T	G	T	A	A	A	T	G	G	0.479554	19	5
4	109677821	TGGGGCATTCTTCC	CAAACCGTAAAAGG	T	G	G	G	G	C	A	T	T	C	T	T	C	C	C	A	A	A	C	C	G	T	A	A	A	A	G	G	0.479572	15	9
5	13287181	AATCCTCCACTTCC	TGAAATGGAAAAGA	A	A	T	C	C	T	C	C	A	C	T	T	C	C	T	G	A	A	A	T	G	G	A	A	A	A	G	A	0.479636	17	7
6	152305801	GTTTGGGCTCAGCA	TAACCTGAAAAAGG	G	T	T	T	G	G	G	C	T	C	A	G	C	A	T	A	A	C	C	T	G	A	A	A	A	A	G	G	0.479702	16	8
15	100285680	ACTTATTAGCATCT	GAAACTGGAAAAGA	A	C	T	T	A	T	T	A	G	C	A	T	C	T	G	A	A	A	C	T	G	G	A	A	A	A	G	A	0.479889	18	6
1	52535	ACTTATTAGCATCT	GAAACTGGAAAAGA	A	C	T	T	A	T	T	A	G	C	A	T	C	T	G	A	A	A	C	T	G	G	A	A	A	A	G	A	0.479889	18	6
19	55258	ACTTATTAGCATCT	GAAACTGGAAAAGA	A	C	T	T	A	T	T	A	G	C	A	T	C	T	G	A	A	A	C	T	G	G	A	A	A	A	G	A	0.479889	18	6
3	173056833	GAGAACAATCAGCC	TAAACTGGATAAGT	G	A	G	A	A	C	A	A	T	C	A	G	C	C	T	A	A	A	C	T	G	G	A	T	A	A	G	T	0.479956	15	9
22	43529530	TGGGGCACTCAGCC	TCATCTGCAAAAGG	T	G	G	G	G	C	A	C	T	C	A	G	C	C	T	C	A	T	C	T	G	C	A	A	A	A	G	G	0.480145	16	8
20	5422347	CTTCAAACTCTTCA	TAAACTGCATCAGG	C	T	T	C	A	A	A	C	T	C	T	T	C	A	T	A	A	A	C	T	G	C	A	T	C	A	G	G	0.480171	18	6
19	15496620	TGTTATGCGAATCT	TCAACTGAAAAAGA	T	G	T	T	A	T	G	C	G	A	A	T	C	T	T	C	A	A	C	T	G	A	A	A	A	A	G	A	0.480317	18	6
4	151202940	AAAACCACTCCTCA	TTAAACGGAAAAGG	A	A	A	A	C	C	A	C	T	C	C	T	C	A	T	T	A	A	A	C	G	G	A	A	A	A	G	G	0.480404	13	11
2	189025058	ATGCAGACTTAGCT	TAAATTGAAAAAGG	A	T	G	C	A	G	A	C	T	T	A	G	C	T	T	A	A	A	T	T	G	A	A	A	A	A	G	G	0.480981	16	8
2	133553387	ACTCTTAGTAAGCC	TTAACTGAAAAAGT	A	C	T	C	T	T	A	G	T	A	A	G	C	C	T	T	A	A	C	T	G	A	A	A	A	A	G	T	0.481143	16	8
5	14052412	GGGCTTACTCATCC	TTAACTGAAACTGC	G	G	G	C	T	T	A	C	T	C	A	T	C	C	T	T	A	A	C	T	G	A	A	A	C	T	G	C	0.48124	17	7
21	29300819	TTTCAGACTCAGAA	TAAACTGGAAGAGA	T	T	T	C	A	G	A	C	T	C	A	G	A	A	T	A	A	A	C	T	G	G	A	A	G	A	G	A	0.481254	17	7
7	146481036	TTCCTCCCTCACCC	TGAATTGTAAAAGT	T	T	C	C	T	C	C	C	T	C	A	C	C	C	T	G	A	A	T	T	G	T	A	A	A	A	G	T	0.481465	16	8
7	99646266	AAATATACATTTCA	TAAACTGTAACAGG	A	A	A	T	A	T	A	C	A	T	T	T	C	A	T	A	A	A	C	T	G	T	A	A	C	A	G	G	0.481516	15	9
3	113211372	CTCCACCCTCATCC	GAGAGTGGAAAAGG	C	T	C	C	A	C	C	C	T	C	A	T	C	C	G	A	G	A	G	T	G	G	A	A	A	A	G	G	0.481568	18	6
6	169696719	GGTCAACCACCACC	GCAACCGTAAAAGG	G	G	T	C	A	A	C	C	A	C	C	A	C	C	G	C	A	A	C	C	G	T	A	A	A	A	G	G	0.48161	17	7
14	76506723	GAGCCACCGCACCC	TAAAATGCAAAAGA	G	A	G	C	C	A	C	C	G	C	A	C	C	C	T	A	A	A	A	T	G	C	A	A	A	A	G	A	0.481804	17	7
5	28523957	ATTTTTACTCATTA	TAAATTGCAAGAGA	A	T	T	T	T	T	A	C	T	C	A	T	T	A	T	A	A	A	T	T	G	C	A	A	G	A	G	A	0.481858	17	7
7	29320557	AACTCTCCTCATCC	AAAACTGCAACAAG	A	A	C	T	C	T	C	C	T	C	A	T	C	C	A	A	A	A	C	T	G	C	A	A	C	A	A	G	0.481922	18	6
2	91038906	AGGGACCCACCACC	AAAACCGGAAAAGA	A	G	G	G	A	C	C	C	A	C	C	A	C	C	A	A	A	A	C	C	G	G	A	A	A	A	G	A	0.482356	16	8
2	236189840	ATTTACATTTTTCC	TAAAATGTAAAAGG	A	T	T	T	A	C	A	T	T	T	T	T	C	C	T	A	A	A	A	T	G	T	A	A	A	A	G	G	0.482449	15	9
20	41908314	AGGCGTCCTCATCT	GAGAATGTAAGAGT	A	G	G	C	G	T	C	C	T	C	A	T	C	T	G	A	G	A	A	T	G	T	A	A	G	A	G	T	0.482482	18	6
8	97096685	ATTTTTCTTCTTCC	TTAACTGGAAAATG	A	T	T	T	T	T	C	T	T	C	T	T	C	C	T	T	A	A	C	T	G	G	A	A	A	A	T	G	0.482673	16	8
5	174594110	AGTGATCCACAGCA	CAAACTGGAAAGGA	A	G	T	G	A	T	C	C	A	C	A	G	C	A	C	A	A	A	C	T	G	G	A	A	A	G	G	A	0.482749	19	5
2	138173202	ACTCTCCCTTATCC	TAAACTGCATTGGT	A	C	T	C	T	C	C	C	T	T	A	T	C	C	T	A	A	A	C	T	G	C	A	T	T	G	G	T	0.48282	17	7
21	45047936	TATTGCCCACATCT	ATAACTGGAAAAGG	T	A	T	T	G	C	C	C	A	C	A	T	C	T	A	T	A	A	C	T	G	G	A	A	A	A	G	G	0.483004	17	7
12	63397760	AGTTTTGCTGCCAC	TAAACTGCAAAAGT	A	G	T	T	T	T	G	C	T	G	C	C	A	C	T	A	A	A	C	T	G	C	A	A	A	A	G	T	0.483042	17	7
16	74425692	AGAAATTCTCAGCC	CCAACCGCAAAAGA	A	G	A	A	A	T	T	C	T	C	A	G	C	C	C	C	A	A	C	C	G	C	A	A	A	A	G	A	0.483122	18	6
8	50629516	CTTCTTCCACAGCA	TCAACTGCAAATGG	C	T	T	C	T	T	C	C	A	C	A	G	C	A	T	C	A	A	C	T	G	C	A	A	A	T	G	G	0.483249	18	6
10	36639585	GCTTTTTCTCTCCC	TAAACTGCAATGGT	G	C	T	T	T	T	T	C	T	C	T	C	C	C	T	A	A	A	C	T	G	C	A	A	T	G	G	T	0.483378	16	8
11	20472358	ATTCTTTCTCACCT	TTAACTGAAAATGG	A	T	T	C	T	T	T	C	T	C	A	C	C	T	T	T	A	A	C	T	G	A	A	A	A	T	G	G	0.483597	17	7
14	23011653	TGGATCTCTCATCC	TTAACTGGAAAACT	T	G	G	A	T	C	T	C	T	C	A	T	C	C	T	T	A	A	C	T	G	G	A	A	A	A	C	T	0.483612	16	8
6	106805342	ATAATTTCTCATAA	TAAACTGGAAAAAG	A	T	A	A	T	T	T	C	T	C	A	T	A	A	T	A	A	A	C	T	G	G	A	A	A	A	A	G	0.483781	16	8
11	99849220	ATGTAGACTCATTA	TAAAGTGCAAAAGG	A	T	G	T	A	G	A	C	T	C	A	T	T	A	T	A	A	A	G	T	G	C	A	A	A	A	G	G	0.483828	17	7
5	73291852	GTGCTTTCTCCTCC	TCAAATGGAAAAAG	G	T	G	C	T	T	T	C	T	C	C	T	C	C	T	C	A	A	A	T	G	G	A	A	A	A	A	G	0.483942	15	9
18	24615536	AATCTTACACATCC	TAAAGTGCTAAAGT	A	A	T	C	T	T	A	C	A	C	A	T	C	C	T	A	A	A	G	T	G	C	T	A	A	A	G	T	0.484077	18	6
1	87429735	AGTTGTCTTCCTCA	CAAATTGTAAAAGG	A	G	T	T	G	T	C	T	T	C	C	T	C	A	C	A	A	A	T	T	G	T	A	A	A	A	G	G	0.484088	18	6
8	137531936	CTTCAAAGTCTTCC	TTAACTGTAAAAGA	C	T	T	C	A	A	A	G	T	C	T	T	C	C	T	T	A	A	C	T	G	T	A	A	A	A	G	A	0.484169	17	7
20	38967268	GAACTCCTGCAGCC	TGAACTGGAAGAGG	G	A	A	C	T	C	C	T	G	C	A	G	C	C	T	G	A	A	C	T	G	G	A	A	G	A	G	G	0.484403	14	10
1	169450223	GGCCTCCCTCTCCC	CAAACTGGAAAAAG	G	G	C	C	T	C	C	C	T	C	T	C	C	C	C	A	A	A	C	T	G	G	A	A	A	A	A	G	0.484428	17	7
X	121157674	GGCCTCCCTCTCCC	CAAACTGGAAAAAG	G	G	C	C	T	C	C	C	T	C	T	C	C	C	C	A	A	A	C	T	G	G	A	A	A	A	A	G	0.484428	17	7
X	90721060	GTGTATACTTCTCA	TAATCTGTAAAAGT	G	T	G	T	A	T	A	C	T	T	C	T	C	A	T	A	A	T	C	T	G	T	A	A	A	A	G	T	0.484437	16	8
Y	4748677	GTGTATACTTCTCA	TAATCTGTAAAAGT	G	T	G	T	A	T	A	C	T	T	C	T	C	A	T	A	A	T	C	T	G	T	A	A	A	A	G	T	0.484437	16	8
1	45224124	CAGTTTTCTTATCT	ACAACTGGAAAAGG	C	A	G	T	T	T	T	C	T	T	A	T	C	T	A	C	A	A	C	T	G	G	A	A	A	A	G	G	0.484552	16	8
5	68332603	TACTTCCCTTAGCA	TTAACTGCAAAAGG	T	A	C	T	T	C	C	C	T	T	A	G	C	A	T	T	A	A	C	T	G	C	A	A	A	A	G	G	0.484625	16	8
16	45868955	ACTGGTACTTTTCA	TCAACTGTATAAGA	A	C	T	G	G	T	A	C	T	T	T	T	C	A	T	C	A	A	C	T	G	T	A	T	A	A	G	A	0.484627	15	9
15	54971952	ACATGTGCCTATCA	TAAAATGTAAAAGG	A	C	A	T	G	T	G	C	C	T	A	T	C	A	T	A	A	A	A	T	G	T	A	A	A	A	G	G	0.48469	15	9
6	50646959	CCACGTGCCCATCA	TAGACTGGATAAGG	C	C	A	C	G	T	G	C	C	C	A	T	C	A	T	A	G	A	C	T	G	G	A	T	A	A	G	G	0.484895	16	8
15	29622453	ATTAGCACTCACCT	GAAACTGTAAAGGA	A	T	T	A	G	C	A	C	T	C	A	C	C	T	G	A	A	A	C	T	G	T	A	A	A	G	G	A	0.484954	16	8
17	3781452	ATTCACCCTCATCC	TAATATGGAAGAGA	A	T	T	C	A	C	C	C	T	C	A	T	C	C	T	A	A	T	A	T	G	G	A	A	G	A	G	A	0.484985	18	6
3	9424136	ATACTAACTGTTCA	TAAACTGTAAGAGG	A	T	A	C	T	A	A	C	T	G	T	T	C	A	T	A	A	A	C	T	G	T	A	A	G	A	G	G	0.485596	15	9
10	85365641	GTTAATTCTTCACC	TAAAATGTAAAAGG	G	T	T	A	A	T	T	C	T	T	C	A	C	C	T	A	A	A	A	T	G	T	A	A	A	A	G	G	0.485722	16	8
16	74879012	GATCATCCTCATAT	GAAAATGAAAAAGG	G	A	T	C	A	T	C	C	T	C	A	T	A	T	G	A	A	A	A	T	G	A	A	A	A	A	G	G	0.485834	20	4
8	119671869	AGGAAGGCTCACCT	TAAACTGGTAGAGG	A	G	G	A	A	G	G	C	T	C	A	C	C	T	T	A	A	A	C	T	G	G	T	A	G	A	G	G	0.48587	16	8
2	23290839	CCTCAGTTTCTTCA	TAAACTGGAATAGT	C	C	T	C	A	G	T	T	T	C	T	T	C	A	T	A	A	A	C	T	G	G	A	A	T	A	G	T	0.485891	17	7
1	56399140	ATCACTCCGCATCG	TCAAATGTAAAAGT	A	T	C	A	C	T	C	C	G	C	A	T	C	G	T	C	A	A	A	T	G	T	A	A	A	A	G	T	0.485924	16	8
13	91186137	AACTATCCACATCT	AAAAATGGAAAAGT	A	A	C	T	A	T	C	C	A	C	A	T	C	T	A	A	A	A	A	T	G	G	A	A	A	A	G	T	0.485977	18	6
5	129284291	AGCTTTACTGATAC	CAAACTGTAAAAGT	A	G	C	T	T	T	A	C	T	G	A	T	A	C	C	A	A	A	C	T	G	T	A	A	A	A	G	T	0.486084	17	7
6	1781617	ACTGCTACGCTATT	TAAACTGAAAAAGG	A	C	T	G	C	T	A	C	G	C	T	A	T	T	T	A	A	A	C	T	G	A	A	A	A	A	G	G	0.486388	15	9
20	56558127	GAGTGTTCTTATCA	TAAAATGAAAAAGA	G	A	G	T	G	T	T	C	T	T	A	T	C	A	T	A	A	A	A	T	G	A	A	A	A	A	G	A	0.486439	16	8
10	80972401	ATTAATCCTCATCT	ACAACTGCAAAATG	A	T	T	A	A	T	C	C	T	C	A	T	C	T	A	C	A	A	C	T	G	C	A	A	A	A	T	G	0.486531	20	4
10	81292341	ATTAATCCTCATCT	ACAACTGCAAAATG	A	T	T	A	A	T	C	C	T	C	A	T	C	T	A	C	A	A	C	T	G	C	A	A	A	A	T	G	0.486531	20	4
11	46761293	GCTCTCACTCTTCA	TAAACAGCAATAGC	G	C	T	C	T	C	A	C	T	C	T	T	C	A	T	A	A	A	C	A	G	C	A	A	T	A	G	C	0.486628	17	7
X	106987786	GCTAAGGCGCTTCT	AAAACTGGAATAGG	G	C	T	A	A	G	G	C	G	C	T	T	C	T	A	A	A	A	C	T	G	G	A	A	T	A	G	G	0.486654	16	8
1	200709574	GCACCCGGTCTCCC	GAAACTGGAAAAGG	G	C	A	C	C	C	G	G	T	C	T	C	C	C	G	A	A	A	C	T	G	G	A	A	A	A	G	G	0.486714	15	9
11	48804270	GGAAACACTCTTCT	ATAACTGCAAAAGG	G	G	A	A	A	C	A	C	T	C	T	T	C	T	A	T	A	A	C	T	G	C	A	A	A	A	G	G	0.487291	18	6
X	24531151	AATTTTAGACATCT	TAAACTGTATAAGA	A	A	T	T	T	T	A	G	A	C	A	T	C	T	T	A	A	A	C	T	G	T	A	T	A	A	G	A	0.487344	16	8
X	85926385	AGAAATGCTCATCA	TAGACTGGATAAAG	A	G	A	A	A	T	G	C	T	C	A	T	C	A	T	A	G	A	C	T	G	G	A	T	A	A	A	G	0.487366	17	7
3	21515723	CCTAATGCCCATCA	TAGACTGGATAAGG	C	C	T	A	A	T	G	C	C	C	A	T	C	A	T	A	G	A	C	T	G	G	A	T	A	A	G	G	0.487377	17	7
1	145417746	GGATACAGCCAGCC	GAAACTGGAAAAGG	G	G	A	T	A	C	A	G	C	C	A	G	C	C	G	A	A	A	C	T	G	G	A	A	A	A	G	G	0.487428	16	8
1	60847509	GGGCATCATCAACA	TGAACTGGAAAGGG	G	G	G	C	A	T	C	A	T	C	A	A	C	A	T	G	A	A	C	T	G	G	A	A	A	G	G	G	0.487479	18	6
5	39876791	ATTTTTAGGCCTCC	TAAACTGGAAGAAT	A	T	T	T	T	T	A	G	G	C	C	T	C	C	T	A	A	A	C	T	G	G	A	A	G	A	A	T	0.487798	14	10
9	81161424	CATCATCTTCAGCC	TAAAATGTAAAGGT	C	A	T	C	A	T	C	T	T	C	A	G	C	C	T	A	A	A	A	T	G	T	A	A	A	G	G	T	0.487901	18	6
5	118508907	AGTACTTCTCATAA	AAAAATGGAAAAGG	A	G	T	A	C	T	T	C	T	C	A	T	A	A	A	A	A	A	A	T	G	G	A	A	A	A	G	G	0.487955	18	6
3	95735743	AGTGATGCTTCACA	TAAACTGCAAAGGA	A	G	T	G	A	T	G	C	T	T	C	A	C	A	T	A	A	A	C	T	G	C	A	A	A	G	G	A	0.488244	18	6
4	96458478	GTGCCAGGGCAGCC	TAAACTGGAAGAGA	G	T	G	C	C	A	G	G	G	C	A	G	C	C	T	A	A	A	C	T	G	G	A	A	G	A	G	A	0.488377	14	10
11	101928721	AATCACACTCAGAA	TAAACAGCAAAAGA	A	A	T	C	A	C	A	C	T	C	A	G	A	A	T	A	A	A	C	A	G	C	A	A	A	A	G	A	0.488442	18	6
8	20345872	ACCCTTCCCCAACA	TCAACAGGAAAAGG	A	C	C	C	T	T	C	C	C	C	A	A	C	A	T	C	A	A	C	A	G	G	A	A	A	A	G	G	0.488505	16	8
5	38585195	AAAGATACTCAATA	TAAACTGAAAAAGC	A	A	A	G	A	T	A	C	T	C	A	A	T	A	T	A	A	A	C	T	G	A	A	A	A	A	G	C	0.488565	17	7
X	112439673	ACTCTCCCTCATCA	TCATCTGGAAATGG	A	C	T	C	T	C	C	C	T	C	A	T	C	A	T	C	A	T	C	T	G	G	A	A	A	T	G	G	0.488709	17	7
5	172836290	ACTCGCACTCACCG	TTAACTGGTAAAGT	A	C	T	C	G	C	A	C	T	C	A	C	C	G	T	T	A	A	C	T	G	G	T	A	A	A	G	T	0.488986	16	8
1	195321854	AATTATACTCATAA	TAAACTGTATAATG	A	A	T	T	A	T	A	C	T	C	A	T	A	A	T	A	A	A	C	T	G	T	A	T	A	A	T	G	0.489047	17	7
3	143472274	ATTTCTGTTCATAC	TCAACTGCAAGAGG	A	T	T	T	C	T	G	T	T	C	A	T	A	C	T	C	A	A	C	T	G	C	A	A	G	A	G	G	0.489276	16	8
8	1797182	TTTTTTTCTCAACT	TTAACTGGAAAGGG	T	T	T	T	T	T	T	C	T	C	A	A	C	T	T	T	A	A	C	T	G	G	A	A	A	G	G	G	0.489295	16	8
9	110137298	ATACATGCTCATTA	GAAACTGGAAAAAT	A	T	A	C	A	T	G	C	T	C	A	T	T	A	G	A	A	A	C	T	G	G	A	A	A	A	A	T	0.489406	18	6
2	230809208	GATGTATCTCCTCC	GTAACTGCAAAAGG	G	A	T	G	T	A	T	C	T	C	C	T	C	C	G	T	A	A	C	T	G	C	A	A	A	A	G	G	0.489442	17	7
7	139512205	GTTTTGCTGCTGCA	TAAACTGCAAAAGT	G	T	T	T	T	G	C	T	G	C	T	G	C	A	T	A	A	A	C	T	G	C	A	A	A	A	G	T	0.489516	16	8
5	103609718	GATTGTGCTCTTCC	CAAATTGGAAAAGC	G	A	T	T	G	T	G	C	T	C	T	T	C	C	C	A	A	A	T	T	G	G	A	A	A	A	G	C	0.489584	17	7
21	40951204	CAGGGTACGACTCC	TAAAATGTAAAAGG	C	A	G	G	G	T	A	C	G	A	C	T	C	C	T	A	A	A	A	T	G	T	A	A	A	A	G	G	0.489722	14	10
2	112172124	AGTTGTGCACATCC	TTAAGAGGAAAAGG	A	G	T	T	G	T	G	C	A	C	A	T	C	C	T	T	A	A	G	A	G	G	A	A	A	A	G	G	0.490037	16	8
12	70316956	TTTCTTCCTCCTCT	TCATCTGCAAAAGG	T	T	T	C	T	T	C	C	T	C	C	T	C	T	T	C	A	T	C	T	G	C	A	A	A	A	G	G	0.490056	19	5
8	8966467	AGCATTCCTCAGAT	TAAACTGGAAACGG	A	G	C	A	T	T	C	C	T	C	A	G	A	T	T	A	A	A	C	T	G	G	A	A	A	C	G	G	0.490064	17	7
7	141635611	ACTGTAGCTCAGCC	TAAACTGTATATGG	A	C	T	G	T	A	G	C	T	C	A	G	C	C	T	A	A	A	C	T	G	T	A	T	A	T	G	G	0.490188	15	9
6	2016850	CATCTTCCTCAACA	ACAACTGAAAAAGC	C	A	T	C	T	T	C	C	T	C	A	A	C	A	A	C	A	A	C	T	G	A	A	A	A	A	G	C	0.490241	19	5
12	104903628	AGTCACCCAGCCCC	TTAACTGCAAAAGG	A	G	T	C	A	C	C	C	A	G	C	C	C	C	T	T	A	A	C	T	G	C	A	A	A	A	G	G	0.490336	18	6
3	89460429	ATTTCTTCTTATTC	AAAACTGTAAAAGA	A	T	T	T	C	T	T	C	T	T	A	T	T	C	A	A	A	A	C	T	G	T	A	A	A	A	G	A	0.490488	17	7
4	170294325	GCTGCTTAGCAGCC	TAAACTGCAAAAGC	G	C	T	G	C	T	T	A	G	C	A	G	C	C	T	A	A	A	C	T	G	C	A	A	A	A	G	C	0.490602	17	7
5	178609830	AAAAGTACTCATCA	TCAACTGTAAGACT	A	A	A	A	G	T	A	C	T	C	A	T	C	A	T	C	A	A	C	T	G	T	A	A	G	A	C	T	0.490636	15	9
7	86119263	ATTCTACCTACTCC	TAAACTGGTAAAGT	A	T	T	C	T	A	C	C	T	A	C	T	C	C	T	A	A	A	C	T	G	G	T	A	A	A	G	T	0.490683	17	7
X	7808483	TGTCACTCTTACCC	TCAACTGGAAAAAG	T	G	T	C	A	C	T	C	T	T	A	C	C	C	T	C	A	A	C	T	G	G	A	A	A	A	A	G	0.490693	17	7
14	28688168	TCCCTCCTTCATCC	TCAATTGTAAAAGT	T	C	C	C	T	C	C	T	T	C	A	T	C	C	T	C	A	A	T	T	G	T	A	A	A	A	G	T	0.490819	16	8
X	96153801	AGTATTTCTCAATT	TCAACTGGAAAAGC	A	G	T	A	T	T	T	C	T	C	A	A	T	T	T	C	A	A	C	T	G	G	A	A	A	A	G	C	0.491089	17	7
2	12366716	TGAGTCTCTCAGTC	TAAACTGGAATAGT	T	G	A	G	T	C	T	C	T	C	A	G	T	C	T	A	A	A	C	T	G	G	A	A	T	A	G	T	0.491182	15	9
1	151327857	AGCGGCCTTCCTCT	TCAACTGCAAGAGG	A	G	C	G	G	C	C	T	T	C	C	T	C	T	T	C	A	A	C	T	G	C	A	A	G	A	G	G	0.491212	16	8
11	67241045	AGCGGCCTTCCTCT	TCAACTGCAAGAGG	A	G	C	G	G	C	C	T	T	C	C	T	C	T	T	C	A	A	C	T	G	C	A	A	G	A	G	G	0.491212	16	8
11	67263894	AGCGGCCTTCCTCT	TCAACTGCAAGAGG	A	G	C	G	G	C	C	T	T	C	C	T	C	T	T	C	A	A	C	T	G	C	A	A	G	A	G	G	0.491212	16	8
11	67492805	AGCGGCCTTCCTCT	TCAACTGCAAGAGG	A	G	C	G	G	C	C	T	T	C	C	T	C	T	T	C	A	A	C	T	G	C	A	A	G	A	G	G	0.491212	16	8
12	8453591	AGCGGCCTTCCTCT	TCAACTGCAAGAGG	A	G	C	G	G	C	C	T	T	C	C	T	C	T	T	C	A	A	C	T	G	C	A	A	G	A	G	G	0.491212	16	8
12	8475780	AGCGGCCTTCCTCT	TCAACTGCAAGAGG	A	G	C	G	G	C	C	T	T	C	C	T	C	T	T	C	A	A	C	T	G	C	A	A	G	A	G	G	0.491212	16	8
4	4173447	AGCGGCCTTCCTCT	TCAACTGCAAGAGG	A	G	C	G	G	C	C	T	T	C	C	T	C	T	T	C	A	A	C	T	G	C	A	A	G	A	G	G	0.491212	16	8
7	6866900	AGCGGCCTTCCTCT	TCAACTGCAAGAGG	A	G	C	G	G	C	C	T	T	C	C	T	C	T	T	C	A	A	C	T	G	C	A	A	G	A	G	G	0.491212	16	8
7	6890040	AGCGGCCTTCCTCT	TCAACTGCAAGAGG	A	G	C	G	G	C	C	T	T	C	C	T	C	T	T	C	A	A	C	T	G	C	A	A	G	A	G	G	0.491212	16	8
7	97408775	AGCGGCCTTCCTCT	TCAACTGCAAGAGG	A	G	C	G	G	C	C	T	T	C	C	T	C	T	T	C	A	A	C	T	G	C	A	A	G	A	G	G	0.491212	16	8
8	7086096	AGCGGCCTTCCTCT	TCAACTGCAAGAGG	A	G	C	G	G	C	C	T	T	C	C	T	C	T	T	C	A	A	C	T	G	C	A	A	G	A	G	G	0.491212	16	8
8	7594640	AGCGGCCTTCCTCT	TCAACTGCAAGAGG	A	G	C	G	G	C	C	T	T	C	C	T	C	T	T	C	A	A	C	T	G	C	A	A	G	A	G	G	0.491212	16	8
8	7995539	AGCGGCCTTCCTCT	TCAACTGCAAGAGG	A	G	C	G	G	C	C	T	T	C	C	T	C	T	T	C	A	A	C	T	G	C	A	A	G	A	G	G	0.491212	16	8
11	71015180	AGCGGCCTTCCTCT	TCAACTGCAAGAGG	A	G	C	G	G	C	C	T	T	C	C	T	C	T	T	C	A	A	C	T	G	C	A	A	G	A	G	G	0.491212	16	8
14	18166414	AGCGGCCTTCCTCT	TCAACTGCAAGAGG	A	G	C	G	G	C	C	T	T	C	C	T	C	T	T	C	A	A	C	T	G	C	A	A	G	A	G	G	0.491212	16	8
2	135441421	AGCGGCCTTCCTCT	TCAACTGCAAGAGG	A	G	C	G	G	C	C	T	T	C	C	T	C	T	T	C	A	A	C	T	G	C	A	A	G	A	G	G	0.491212	16	8
3	126932461	AGCGGCCTTCCTCT	TCAACTGCAAGAGG	A	G	C	G	G	C	C	T	T	C	C	T	C	T	T	C	A	A	C	T	G	C	A	A	G	A	G	G	0.491212	16	8
3	126955054	AGCGGCCTTCCTCT	TCAACTGCAAGAGG	A	G	C	G	G	C	C	T	T	C	C	T	C	T	T	C	A	A	C	T	G	C	A	A	G	A	G	G	0.491212	16	8
4	4127407	AGCGGCCTTCCTCT	TCAACTGCAAGAGG	A	G	C	G	G	C	C	T	T	C	C	T	C	T	T	C	A	A	C	T	G	C	A	A	G	A	G	G	0.491212	16	8
8	6925348	AGCGGCCTTCCTCT	TCAACTGCAAGAGG	A	G	C	G	G	C	C	T	T	C	C	T	C	T	T	C	A	A	C	T	G	C	A	A	G	A	G	G	0.491212	16	8
8	7031797	AGCGGCCTTCCTCT	TCAACTGCAAGAGG	A	G	C	G	G	C	C	T	T	C	C	T	C	T	T	C	A	A	C	T	G	C	A	A	G	A	G	G	0.491212	16	8
8	7443307	AGCGGCCTTCCTCT	TCAACTGCAAGAGG	A	G	C	G	G	C	C	T	T	C	C	T	C	T	T	C	A	A	C	T	G	C	A	A	G	A	G	G	0.491212	16	8
8	7941304	AGCGGCCTTCCTCT	TCAACTGCAAGAGG	A	G	C	G	G	C	C	T	T	C	C	T	C	T	T	C	A	A	C	T	G	C	A	A	G	A	G	G	0.491212	16	8
8	12526445	AGCGGCCTTCCTCT	TCAACTGCAAGAGG	A	G	C	G	G	C	C	T	T	C	C	T	C	T	T	C	A	A	C	T	G	C	A	A	G	A	G	G	0.491212	16	8
2	168914341	GTTAGTGGTCAACC	TAGACTGGAACAGT	G	T	T	A	G	T	G	G	T	C	A	A	C	C	T	A	G	A	C	T	G	G	A	A	C	A	G	T	0.491454	15	9
14	66486533	AATTTTCCTCATTA	AAAACTGTAATGGG	A	A	T	T	T	T	C	C	T	C	A	T	T	A	A	A	A	A	C	T	G	T	A	A	T	G	G	G	0.491527	17	7
2	226569247	GGATTTCCTCAGGC	TGAACTGTAAAAGC	G	G	A	T	T	T	C	C	T	C	A	G	G	C	T	G	A	A	C	T	G	T	A	A	A	A	G	C	0.49164	17	7
15	94656282	AATTAGCCTCATTC	CAAAATGGAAAAGG	A	A	T	T	A	G	C	C	T	C	A	T	T	C	C	A	A	A	A	T	G	G	A	A	A	A	G	G	0.491893	18	6
X	12723075	GAATGTGGGCTGCC	GAAACCGGAAAAGG	G	A	A	T	G	T	G	G	G	C	T	G	C	C	G	A	A	A	C	C	G	G	A	A	A	A	G	G	0.491917	13	11
14	33101776	ATCACCCCACAACC	AAAACTGAAAAAGG	A	T	C	A	C	C	C	C	A	C	A	A	C	C	A	A	A	A	C	T	G	A	A	A	A	A	G	G	0.491994	16	8
10	87580793	ATTAATGCCCATCA	TAAACTGGATAAAG	A	T	T	A	A	T	G	C	C	C	A	T	C	A	T	A	A	A	C	T	G	G	A	T	A	A	A	G	0.492109	17	7
15	52882685	CAACTACCTCCCCA	TTAACTGGAAAAGT	C	A	A	C	T	A	C	C	T	C	C	C	C	A	T	T	A	A	C	T	G	G	A	A	A	A	G	T	0.492194	16	8
11	80462635	ACACACACACACCC	TTAACTGGAAAAAG	A	C	A	C	A	C	A	C	A	C	A	C	C	C	T	T	A	A	C	T	G	G	A	A	A	A	A	G	0.492255	15	9
6	21200736	GATCATCCTCAGCA	AAAACAGGAACAGA	G	A	T	C	A	T	C	C	T	C	A	G	C	A	A	A	A	A	C	A	G	G	A	A	C	A	G	A	0.492389	19	5
X	130234787	GGCCCTCAGCAGCA	GAAACTGGAAAAGC	G	G	C	C	C	T	C	A	G	C	A	G	C	A	G	A	A	A	C	T	G	G	A	A	A	A	G	C	0.492479	18	6
15	99636864	CTCCTGCCTCAGCC	TAAAGTGCAATAGG	C	T	C	C	T	G	C	C	T	C	A	G	C	C	T	A	A	A	G	T	G	C	A	A	T	A	G	G	0.492528	17	7
13	72230791	GGTTTTCCTCAGTA	GAAACTGGAAAAAT	G	G	T	T	T	T	C	C	T	C	A	G	T	A	G	A	A	A	C	T	G	G	A	A	A	A	A	T	0.492617	18	6
7	3076307	ATTAGCCAACAGCC	GAAACTGGAAAAGG	A	T	T	A	G	C	C	A	A	C	A	G	C	C	G	A	A	A	C	T	G	G	A	A	A	A	G	G	0.492758	16	8
14	54814785	AACAATACCCATCC	TGGACTGAAAAAGG	A	A	C	A	A	T	A	C	C	C	A	T	C	C	T	G	G	A	C	T	G	A	A	A	A	A	G	G	0.492976	16	8
2	55978740	CCTCATGCTCACAT	TAAACTGTAAAATG	C	C	T	C	A	T	G	C	T	C	A	C	A	T	T	A	A	A	C	T	G	T	A	A	A	A	T	G	0.493258	18	6
10	89698215	AATAATTTTCCTCA	TAAAGTGGAAAAGG	A	A	T	A	A	T	T	T	T	C	C	T	C	A	T	A	A	A	G	T	G	G	A	A	A	A	G	G	0.493265	17	7
6	25744263	AGTCATGCTCATCC	TTGAGTGAAAAGGG	A	G	T	C	A	T	G	C	T	C	A	T	C	C	T	T	G	A	G	T	G	A	A	A	A	G	G	G	0.493268	18	6
8	74201718	GAATGAAGGCAGCC	GAAACTGGAAAAGG	G	A	A	T	G	A	A	G	G	C	A	G	C	C	G	A	A	A	C	T	G	G	A	A	A	A	G	G	0.493313	14	10
1	96313764	TGGAAGCTTCAGCA	TCAACTGTAAAAGT	T	G	G	A	A	G	C	T	T	C	A	G	C	A	T	C	A	A	C	T	G	T	A	A	A	A	G	T	0.493545	17	7
2	52668096	AAGTAGACTCAACT	AGAACTGGAAAAGG	A	A	G	T	A	G	A	C	T	C	A	A	C	T	A	G	A	A	C	T	G	G	A	A	A	A	G	G	0.493577	16	8
5	121460646	GGTTATTTTGAGCC	TTAACTGTAAAAGT	G	G	T	T	A	T	T	T	T	G	A	G	C	C	T	T	A	A	C	T	G	T	A	A	A	A	G	T	0.493634	17	7
1	49949389	TTTCATACGTTTCC	GAAAATGTAAAAGG	T	T	T	C	A	T	A	C	G	T	T	T	C	C	G	A	A	A	A	T	G	T	A	A	A	A	G	G	0.493654	17	7
4	143998405	CTCCATTCTCCTCA	TAAATTGCAAAGGG	C	T	C	C	A	T	T	C	T	C	C	T	C	A	T	A	A	A	T	T	G	C	A	A	A	G	G	G	0.493715	18	6
9	79307872	AGTTGTACTTAGCA	GAATCTGGAAAAGT	A	G	T	T	G	T	A	C	T	T	A	G	C	A	G	A	A	T	C	T	G	G	A	A	A	A	G	T	0.493756	17	7
3	48861176	TGCCCTCCTCCTCC	CAAACTGGAAGGGT	T	G	C	C	C	T	C	C	T	C	C	T	C	C	C	A	A	A	C	T	G	G	A	A	G	G	G	T	0.49387	18	6
7	51735710	AAATATATTAATCT	TCAACTGTAAAAGG	A	A	A	T	A	T	A	T	T	A	A	T	C	T	T	C	A	A	C	T	G	T	A	A	A	A	G	G	0.493895	16	8
2	96048720	AGGCAAGCACATCA	TGAAGTGGAAAAGG	A	G	G	C	A	A	G	C	A	C	A	T	C	A	T	G	A	A	G	T	G	G	A	A	A	A	G	G	0.493916	17	7
10	84340942	TGCTGCACTCCTCC	TAAACTGAATAGGT	T	G	C	T	G	C	A	C	T	C	C	T	C	C	T	A	A	A	C	T	G	A	A	T	A	G	G	T	0.494017	15	9
3	95285690	CGATTCAATTATCC	TGAACTGGAAAAGG	C	G	A	T	T	C	A	A	T	T	A	T	C	C	T	G	A	A	C	T	G	G	A	A	A	A	G	G	0.494149	15	9
15	99380134	CTGCGTGCTCAGCT	GAAAGCGGAAAAGT	C	T	G	C	G	T	G	C	T	C	A	G	C	T	G	A	A	A	G	C	G	G	A	A	A	A	G	T	0.494526	16	8
5	114708141	AGTTTTGCTCCTGT	CAAACTGCAAAAGT	A	G	T	T	T	T	G	C	T	C	C	T	G	T	C	A	A	A	C	T	G	C	A	A	A	A	G	T	0.494559	19	5
4	174065470	AGTTTTACTGTCAC	TAAACTGCAAAAGT	A	G	T	T	T	T	A	C	T	G	T	C	A	C	T	A	A	A	C	T	G	C	A	A	A	A	G	T	0.494565	17	7
8	84649029	CCACACATTCCCCC	AAAACTGGAAAAGG	C	C	A	C	A	C	A	T	T	C	C	C	C	C	A	A	A	A	C	T	G	G	A	A	A	A	G	G	0.49465	16	8
19	36879109	TGGACTTCTCAGCC	ACAACTGTAAGAGG	T	G	G	A	C	T	T	C	T	C	A	G	C	C	A	C	A	A	C	T	G	T	A	A	G	A	G	G	0.494705	16	8
8	23690835	AGTCACACACATCT	CAAACTGTCAAAGT	A	G	T	C	A	C	A	C	A	C	A	T	C	T	C	A	A	A	C	T	G	T	C	A	A	A	G	T	0.494851	19	5
10	90082034	AACTTTACTCTTCA	AAAACTGTAAAATT	A	A	C	T	T	T	A	C	T	C	T	T	C	A	A	A	A	A	C	T	G	T	A	A	A	A	T	T	0.494892	16	8
X	50644518	ATTCCCACTCTTCT	AGAACTGTAACAGG	A	T	T	C	C	C	A	C	T	C	T	T	C	T	A	G	A	A	C	T	G	T	A	A	C	A	G	G	0.495058	16	8
16	86100443	GACTGTAGGCAGCT	GAAACTGGAAAAGA	G	A	C	T	G	T	A	G	G	C	A	G	C	T	G	A	A	A	C	T	G	G	A	A	A	A	G	A	0.495227	15	9
15	20038221	GACTGTAGGCAGCT	GAAACTGGAAAAGA	G	A	C	T	G	T	A	G	G	C	A	G	C	T	G	A	A	A	C	T	G	G	A	A	A	A	G	A	0.495227	15	9
18	5689907	GCTGCTCCTTCTCC	TCAACAGCAAAAGT	G	C	T	G	C	T	C	C	T	T	C	T	C	C	T	C	A	A	C	A	G	C	A	A	A	A	G	T	0.495418	17	7
3	105794333	ACTGGAGCACATCT	ACAACTGGAAAAGT	A	C	T	G	G	A	G	C	A	C	A	T	C	T	A	C	A	A	C	T	G	G	A	A	A	A	G	T	0.495478	16	8
4	92322850	TGGAATGCCCATCA	AAAACTGCAAAAGA	T	G	G	A	A	T	G	C	C	C	A	T	C	A	A	A	A	A	C	T	G	C	A	A	A	A	G	A	0.495502	20	4
15	54823805	AGGCTTCCGTCTCT	AAAACTGAAAAAGC	A	G	G	C	T	T	C	C	G	T	C	T	C	T	A	A	A	A	C	T	G	A	A	A	A	A	G	C	0.495798	18	6
13	93330049	AAATTTTCGCATCC	TCATCTGAAAAAGG	A	A	A	T	T	T	T	C	G	C	A	T	C	C	T	C	A	T	C	T	G	A	A	A	A	A	G	G	0.495957	15	9
4	118302289	GATTTTGGGCAGTT	TAAACTGGAAAAGA	G	A	T	T	T	T	G	G	G	C	A	G	T	T	T	A	A	A	C	T	G	G	A	A	A	A	G	A	0.495974	15	9
10	28670851	ACAAATGCTCCTCA	TAGACTGGATAAGA	A	C	A	A	A	T	G	C	T	C	C	T	C	A	T	A	G	A	C	T	G	G	A	T	A	A	G	A	0.496035	16	8
15	49613467	AGTTGTGCTTAGCA	TGAAATGTAATAGG	A	G	T	T	G	T	G	C	T	T	A	G	C	A	T	G	A	A	A	T	G	T	A	A	T	A	G	G	0.496106	15	9
4	189940664	GGACTTCCTCCTCT	GAAACAGGAAAGGG	G	G	A	C	T	T	C	C	T	C	C	T	C	T	G	A	A	A	C	A	G	G	A	A	A	G	G	G	0.496124	18	6
12	77160743	CAAGGAGCGCAGCT	GAAACTGGAAAAGG	C	A	A	G	G	A	G	C	G	C	A	G	C	T	G	A	A	A	C	T	G	G	A	A	A	A	G	G	0.496257	15	9
4	64093568	AGGTATTTTCATAA	TAAACTGGAAGAGA	A	G	G	T	A	T	T	T	T	C	A	T	A	A	T	A	A	A	C	T	G	G	A	A	G	A	G	A	0.496281	17	7
1	8728188	TGTCATGATCGCCT	TAAACTGCAAAAGG	T	G	T	C	A	T	G	A	T	C	G	C	C	T	T	A	A	A	C	T	G	C	A	A	A	A	G	G	0.496538	20	4
12	73294557	TGCTTTATTTATAA	TAAACTGTAAAAGG	T	G	C	T	T	T	A	T	T	T	A	T	A	A	T	A	A	A	C	T	G	T	A	A	A	A	G	G	0.49656	16	8
X	77839714	TGTCATTCTCAGCA	AAAACAGGAACAGG	T	G	T	C	A	T	T	C	T	C	A	G	C	A	A	A	A	A	C	A	G	G	A	A	C	A	G	G	0.496703	19	5
7	81218017	AATGATTTTCAACC	AAAACTGTAATAGG	A	A	T	G	A	T	T	T	T	C	A	A	C	C	A	A	A	A	C	T	G	T	A	A	T	A	G	G	0.496753	17	7
8	134584111	ACTGTGCCTCAGCT	TCAACTGCAAAATG	A	C	T	G	T	G	C	C	T	C	A	G	C	T	T	C	A	A	C	T	G	C	A	A	A	A	T	G	0.496852	17	7
X	36548486	AGTCCTGATCAGCA	TAAAATGGAATAGA	A	G	T	C	C	T	G	A	T	C	A	G	C	A	T	A	A	A	A	T	G	G	A	A	T	A	G	A	0.497012	17	7
10	107212267	CCAAATGCCCATCA	TAGACTGGAAAAGA	C	C	A	A	A	T	G	C	C	C	A	T	C	A	T	A	G	A	C	T	G	G	A	A	A	A	G	A	0.497033	17	7
12	37181102	CCAAATGCCCATCA	TAGACTGGAAAAGA	C	C	A	A	A	T	G	C	C	C	A	T	C	A	T	A	G	A	C	T	G	G	A	A	A	A	G	A	0.497033	17	7
4	161747491	CCAAATGCCCATCA	TAGACTGGAAAAGA	C	C	A	A	A	T	G	C	C	C	A	T	C	A	T	A	G	A	C	T	G	G	A	A	A	A	G	A	0.497033	17	7
5	136371476	CCAAATGCCCATCA	TAGACTGGAAAAGA	C	C	A	A	A	T	G	C	C	C	A	T	C	A	T	A	G	A	C	T	G	G	A	A	A	A	G	A	0.497033	17	7
7	14435747	TTTCATGTGCATCC	TAAAGTGGAAAGGG	T	T	T	C	A	T	G	T	G	C	A	T	C	C	T	A	A	A	G	T	G	G	A	A	A	G	G	G	0.497087	17	7
7	23989629	CCAAATGCGCATCA	TAAACTGGATAAAG	C	C	A	A	A	T	G	C	G	C	A	T	C	A	T	A	A	A	C	T	G	G	A	T	A	A	A	G	0.497363	16	8
6	63494853	GAATTCCCTCATCT	TTGACTGCAAAAGA	G	A	A	T	T	C	C	C	T	C	A	T	C	T	T	T	G	A	C	T	G	C	A	A	A	A	G	A	0.497382	17	7
19	49340931	CCACATCCACAGAC	TCAACCGCAAAAGG	C	C	A	C	A	T	C	C	A	C	A	G	A	C	T	C	A	A	C	C	G	C	A	A	A	A	G	G	0.497636	17	7
6	157862989	ACGGTCTCTTATCC	TAAACTGAAAAATT	A	C	G	G	T	C	T	C	T	T	A	T	C	C	T	A	A	A	C	T	G	A	A	A	A	A	T	T	0.497829	15	9
X	31268149	GGCCCTATGTATCA	GAAACTGTAAAAGC	G	G	C	C	C	T	A	T	G	T	A	T	C	A	G	A	A	A	C	T	G	T	A	A	A	A	G	C	0.497916	17	7
1	214761735	ATGCCTGCACCCCC	ACAACCGTAAAAGT	A	T	G	C	C	T	G	C	A	C	C	C	C	C	A	C	A	A	C	C	G	T	A	A	A	A	G	T	0.498024	14	10
6	142082211	ACACATACACATAC	TAAACTGGAAAAAA	A	C	A	C	A	T	A	C	A	C	A	T	A	C	T	A	A	A	C	T	G	G	A	A	A	A	A	A	0.498049	17	7
6	170001985	CCTCTTCCTCATCC	TAGACGGAAAGAGT	C	C	T	C	T	T	C	C	T	C	A	T	C	C	T	A	G	A	C	G	G	A	A	A	G	A	G	T	0.498133	18	6
3	7615695	ATTTCTACTCAGAT	TCAACTGGAAGAGA	A	T	T	T	C	T	A	C	T	C	A	G	A	T	T	C	A	A	C	T	G	G	A	A	G	A	G	A	0.498181	15	9
2	233272986	AAAATTCCTCAGCT	TAAAATGAAAGAGG	A	A	A	A	T	T	C	C	T	C	A	G	C	T	T	A	A	A	A	T	G	A	A	A	G	A	G	G	0.498221	16	8
16	17898165	CCTCAGTTTCCTCA	TAAACTGTAACAGT	C	C	T	C	A	G	T	T	T	C	C	T	C	A	T	A	A	A	C	T	G	T	A	A	C	A	G	T	0.498241	17	7
3	42158140	GATGGCCGGCAGCC	GAAACTGCAAGAGG	G	A	T	G	G	C	C	G	G	C	A	G	C	C	G	A	A	A	C	T	G	C	A	A	G	A	G	G	0.498335	16	8
9	18352150	ATAGATTCTCTCCC	AAAACTGGAACAGG	A	T	A	G	A	T	T	C	T	C	T	C	C	C	A	A	A	A	C	T	G	G	A	A	C	A	G	G	0.498502	16	8
2	111317399	AACCATCCTCATTC	CAAACTGTGAAAGT	A	A	C	C	A	T	C	C	T	C	A	T	T	C	C	A	A	A	C	T	G	T	G	A	A	A	G	T	0.498524	19	5
9	114941834	CCTAAGTCTCATCC	TAAACTGTAAAGTG	C	C	T	A	A	G	T	C	T	C	A	T	C	C	T	A	A	A	C	T	G	T	A	A	A	G	T	G	0.498589	17	7
10	115590216	AATGAAGCGCATCC	TGAACAGGAAGAGG	A	A	T	G	A	A	G	C	G	C	A	T	C	C	T	G	A	A	C	A	G	G	A	A	G	A	G	G	0.498799	15	9
20	53987808	GTTCCAGCTCAGCA	TAAAGTGTAAGAGT	G	T	T	C	C	A	G	C	T	C	A	G	C	A	T	A	A	A	G	T	G	T	A	A	G	A	G	T	0.498877	16	8
9	39350223	AAGCCCATTCAGTG	TAAACTGGAAAAGG	A	A	G	C	C	C	A	T	T	C	A	G	T	G	T	A	A	A	C	T	G	G	A	A	A	A	G	G	0.499046	15	9
9	39879474	AAGCCCATTCAGTG	TAAACTGGAAAAGG	A	A	G	C	C	C	A	T	T	C	A	G	T	G	T	A	A	A	C	T	G	G	A	A	A	A	G	G	0.499046	15	9
9	40694804	AAGCCCATTCAGTG	TAAACTGGAAAAGG	A	A	G	C	C	C	A	T	T	C	A	G	T	G	T	A	A	A	C	T	G	G	A	A	A	A	G	G	0.499046	15	9
9	41495189	AAGCCCATTCAGTG	TAAACTGGAAAAGG	A	A	G	C	C	C	A	T	T	C	A	G	T	G	T	A	A	A	C	T	G	G	A	A	A	A	G	G	0.499046	15	9
9	41312813	AAGCCCATTCAGTG	TAAACTGGAAAAGG	A	A	G	C	C	C	A	T	T	C	A	G	T	G	T	A	A	A	C	T	G	G	A	A	A	A	G	G	0.499046	15	9
9	43566204	AAGCCCATTCAGTG	TAAACTGGAAAAGG	A	A	G	C	C	C	A	T	T	C	A	G	T	G	T	A	A	A	C	T	G	G	A	A	A	A	G	G	0.499046	15	9
9	65244889	AAGCCCATTCAGTG	TAAACTGGAAAAGG	A	A	G	C	C	C	A	T	T	C	A	G	T	G	T	A	A	A	C	T	G	G	A	A	A	A	G	G	0.499046	15	9
2	118415148	GTGCATGCTCCCCC	TAAAGTGGAACAGA	G	T	G	C	A	T	G	C	T	C	C	C	C	C	T	A	A	A	G	T	G	G	A	A	C	A	G	A	0.499122	16	8
1	160590635	GAGACCACGCACCA	TAAAATGGAACAGG	G	A	G	A	C	C	A	C	G	C	A	C	C	A	T	A	A	A	A	T	G	G	A	A	C	A	G	G	0.499385	13	11
16	45653431	AGGCGCACTCCTCC	GAAACTGGTAAATG	A	G	G	C	G	C	A	C	T	C	C	T	C	C	G	A	A	A	C	T	G	G	T	A	A	A	T	G	0.499386	16	8
1	86264533	TGTAGTCCTCATCT	TAAACTGATATAGA	T	G	T	A	G	T	C	C	T	C	A	T	C	T	T	A	A	A	C	T	G	A	T	A	T	A	G	A	0.499456	19	5
11	113173123	GGTGGCACACAGGA	TAAACTGTAAAGGG	G	G	T	G	G	C	A	C	A	C	A	G	G	A	T	A	A	A	C	T	G	T	A	A	A	G	G	G	0.49952	15	9
12	2783873	CAGCTTCCTTCTCA	TTAACAGGAAAAGG	C	A	G	C	T	T	C	C	T	T	C	T	C	A	T	T	A	A	C	A	G	G	A	A	A	A	G	G	0.499598	16	8
1	81278642	ATTTTTACCTACCA	TAAAATGTAAAAGG	A	T	T	T	T	T	A	C	C	T	A	C	C	A	T	A	A	A	A	T	G	T	A	A	A	A	G	G	0.499605	15	9
14	95863850	AAGAAGGCTCATCA	TTAAATGAAAAAGT	A	A	G	A	A	G	G	C	T	C	A	T	C	A	T	T	A	A	A	T	G	A	A	A	A	A	G	T	0.499735	16	8
9	33924365	AAGGTTGCTCCTCT	CTAACTGGAAAAGA	A	A	G	G	T	T	G	C	T	C	C	T	C	T	C	T	A	A	C	T	G	G	A	A	A	A	G	A	0.499766	16	8
2	28199792	CTGTATCTGCACCA	GAAACTGCAAAAGG	C	T	G	T	A	T	C	T	G	C	A	C	C	A	G	A	A	A	C	T	G	C	A	A	A	A	G	G	0.499828	18	6
20	32031383	AGGGAACCTCATAC	TCAAATGTAAAAGT	A	G	G	G	A	A	C	C	T	C	A	T	A	C	T	C	A	A	A	T	G	T	A	A	A	A	G	T	0.499878	17	7
21	41516433	GGGCTGACTCCCTC	TTAACTGTAATAGG	G	G	G	C	T	G	A	C	T	C	C	C	T	C	T	T	A	A	C	T	G	T	A	A	T	A	G	G	0.499921	14	10
1	152070275	TTCCAGCTTCATCC	TAAACTGCAAAGGA	T	T	C	C	A	G	C	T	T	C	A	T	C	C	T	A	A	A	C	T	G	C	A	A	A	G	G	A	0.499922	19	5
15	57798075	ATACATACACATCT	TTAACTGAAACAGA	A	T	A	C	A	T	A	C	A	C	A	T	C	T	T	T	A	A	C	T	G	A	A	A	C	A	G	A	0.499938	17	7
12	36676084	AGTGACCATCCTCT	TCAACTGCAAGAGG	A	G	T	G	A	C	C	A	T	C	C	T	C	T	T	C	A	A	C	T	G	C	A	A	G	A	G	G	0.500016	18	6
2	64618105	AATGTTTCGTATGC	TAAACTGCAATAGG	A	A	T	G	T	T	T	C	G	T	A	T	G	C	T	A	A	A	C	T	G	C	A	A	T	A	G	G	0.500116	16	8
11	11155370	GTTGGTCCTCATTA	TAAACTGAAAGGGA	G	T	T	G	G	T	C	C	T	C	A	T	T	A	T	A	A	A	C	T	G	A	A	A	G	G	G	A	0.500172	17	7
X	14161732	AAGCTTCCCCATCC	AAAACTGGGAAAGA	A	A	G	C	T	T	C	C	C	C	A	T	C	C	A	A	A	A	C	T	G	G	G	A	A	A	G	A	0.500264	18	6
5	180049665	AGTGGCCTTCTTCT	TTAACTGCAAGAGG	A	G	T	G	G	C	C	T	T	C	T	T	C	T	T	T	A	A	C	T	G	C	A	A	G	A	G	G	0.500276	17	7
18	4352679	GAATGTACTCAACA	TGAACTGTAAATGG	G	A	A	T	G	T	A	C	T	C	A	A	C	A	T	G	A	A	C	T	G	T	A	A	A	T	G	G	0.500296	15	9
18	23712232	CTAAATACCCACCA	TAGACTGGAAAAGG	C	T	A	A	A	T	A	C	C	C	A	C	C	A	T	A	G	A	C	T	G	G	A	A	A	A	G	G	0.500454	16	8
1	68186309	GTTCTCCCGCCTCC	TCACCTGGAAGAGG	G	T	T	C	T	C	C	C	G	C	C	T	C	C	T	C	A	C	C	T	G	G	A	A	G	A	G	G	0.500497	15	9
6	64346062	TACCATACATATTT	TAAACTGGAAAAGT	T	A	C	C	A	T	A	C	A	T	A	T	T	T	T	A	A	A	C	T	G	G	A	A	A	A	G	T	0.500693	17	7
14	37061505	TATAATAAGCATTC	TAAACTGGAAAAGA	T	A	T	A	A	T	A	A	G	C	A	T	T	C	T	A	A	A	C	T	G	G	A	A	A	A	G	A	0.500694	17	7
5	100982701	TCATTCACATAGCC	TAAACTGCAAAAGT	T	C	A	T	T	C	A	C	A	T	A	G	C	C	T	A	A	A	C	T	G	C	A	A	A	A	G	T	0.500698	15	9
1	12711823	TATGGACCTCAGCA	TAAACTGGAAAACT	T	A	T	G	G	A	C	C	T	C	A	G	C	A	T	A	A	A	C	T	G	G	A	A	A	A	C	T	0.500818	17	7
20	13919691	GTAAATCCTCAGCA	CTAACTGGAAAAGA	G	T	A	A	A	T	C	C	T	C	A	G	C	A	C	T	A	A	C	T	G	G	A	A	A	A	G	A	0.500836	18	6
13	32677068	AGTCCCTTTCCGCC	TAAATTGTAAAAGA	A	G	T	C	C	C	T	T	T	C	C	G	C	C	T	A	A	A	T	T	G	T	A	A	A	A	G	A	0.501045	16	8
3	31729063	GAATGTGGGCAGCC	GAAACTGGAAAAGC	G	A	A	T	G	T	G	G	G	C	A	G	C	C	G	A	A	A	C	T	G	G	A	A	A	A	G	C	0.501072	15	9
5	173328288	TTTCCCCTTTGTCC	TAAACTGCAAAAGG	T	T	T	C	C	C	C	T	T	T	G	T	C	C	T	A	A	A	C	T	G	C	A	A	A	A	G	G	0.501135	18	6
2	14093093	AGTTTTTCTCATCA	TTAAGTGGGAAAGG	A	G	T	T	T	T	T	C	T	C	A	T	C	A	T	T	A	A	G	T	G	G	G	A	A	A	G	G	0.501167	17	7
18	70038627	AGGCTCACGCTTCA	AAAACAGGAAAAGC	A	G	G	C	T	C	A	C	G	C	T	T	C	A	A	A	A	A	C	A	G	G	A	A	A	A	G	C	0.501297	16	8
1	73540700	ACTCTGCTCCACCC	TAAACTGGAATAGT	A	C	T	C	T	G	C	T	C	C	A	C	C	C	T	A	A	A	C	T	G	G	A	A	T	A	G	T	0.501335	16	8
2	220252570	GGACAAAGGCATCC	TAAAGTGGAAAAGA	G	G	A	C	A	A	A	G	G	C	A	T	C	C	T	A	A	A	G	T	G	G	A	A	A	A	G	A	0.501474	17	7
11	120861772	CAGAAGCCTCATTA	CAAACTGGAAAAGG	C	A	G	A	A	G	C	C	T	C	A	T	T	A	C	A	A	A	C	T	G	G	A	A	A	A	G	G	0.501569	18	6
13	56061311	AGCTACACTTTTCT	TCAATTGTAAAAGG	A	G	C	T	A	C	A	C	T	T	T	T	C	T	T	C	A	A	T	T	G	T	A	A	A	A	G	G	0.501749	15	9
1	100715186	GAATATGGGCAGCC	TAAATTGAAAAAGG	G	A	A	T	A	T	G	G	G	C	A	G	C	C	T	A	A	A	T	T	G	A	A	A	A	A	G	G	0.501862	15	9
11	119474251	GCTGTGCCTCAACG	TCAACTGTAAAAGC	G	C	T	G	T	G	C	C	T	C	A	A	C	G	T	C	A	A	C	T	G	T	A	A	A	A	G	C	0.501865	17	7
5	134699570	ACTCACCCTCAGTA	TTAACTGTAAAATG	A	C	T	C	A	C	C	C	T	C	A	G	T	A	T	T	A	A	C	T	G	T	A	A	A	A	T	G	0.501893	17	7
5	157920062	GGACCTTTGCAGCA	TAGACCGAAAAAGG	G	G	A	C	C	T	T	T	G	C	A	G	C	A	T	A	G	A	C	C	G	A	A	A	A	A	G	G	0.502004	15	9
5	79222650	TGCCAGCCTCCGCT	GAAACTGGAACAGG	T	G	C	C	A	G	C	C	T	C	C	G	C	T	G	A	A	A	C	T	G	G	A	A	C	A	G	G	0.502147	18	6
6	158895543	TTTTTTCCTCATCA	TAAAATGAAACAGC	T	T	T	T	T	T	C	C	T	C	A	T	C	A	T	A	A	A	A	T	G	A	A	A	C	A	G	C	0.502157	18	6
8	11742374	ACTCAGCCTCAGCC	CAAACTGGAAGGGA	A	C	T	C	A	G	C	C	T	C	A	G	C	C	C	A	A	A	C	T	G	G	A	A	G	G	G	A	0.502207	18	6
X	48464970	GAACGCAAGCAGCT	GAAACTGGAAAAGG	G	A	A	C	G	C	A	A	G	C	A	G	C	T	G	A	A	A	C	T	G	G	A	A	A	A	G	G	0.502572	15	9
3	60979021	ATTCTCCTTCATCT	TAAATTGGAAAAAG	A	T	T	C	T	C	C	T	T	C	A	T	C	T	T	A	A	A	T	T	G	G	A	A	A	A	A	G	0.502582	17	7
6	11342637	AATGATATTCATCA	AAAACAGAAAAAGG	A	A	T	G	A	T	A	T	T	C	A	T	C	A	A	A	A	A	C	A	G	A	A	A	A	A	G	G	0.502736	18	6
9	79995083	AATTGTTCTCACCT	AAAACTGTAAAATG	A	A	T	T	G	T	T	C	T	C	A	C	C	T	A	A	A	A	C	T	G	T	A	A	A	A	T	G	0.502794	17	7
2	143104675	GAATGCAGGCAGCT	AAAACTGGAAAAGG	G	A	A	T	G	C	A	G	G	C	A	G	C	T	A	A	A	A	C	T	G	G	A	A	A	A	G	G	0.50281	14	10
4	28585025	ATTTTGCCCCATCC	GAAAATGCAAAAGG	A	T	T	T	T	G	C	C	C	C	A	T	C	C	G	A	A	A	A	T	G	C	A	A	A	A	G	G	0.502875	18	6
4	158055038	TCCAACCCTTATTA	TAAACTGAAAAAGG	T	C	C	A	A	C	C	C	T	T	A	T	T	A	T	A	A	A	C	T	G	A	A	A	A	A	G	G	0.502878	17	7
18	62883229	TTTAATTTTCAGCC	TTAACTGCAAAAGT	T	T	T	A	A	T	T	T	T	C	A	G	C	C	T	T	A	A	C	T	G	C	A	A	A	A	G	T	0.502947	18	6
5	153769401	AAAGCTCCGCAGCT	TTAACTGCAAGAGT	A	A	A	G	C	T	C	C	G	C	A	G	C	T	T	T	A	A	C	T	G	C	A	A	G	A	G	T	0.503035	16	8
13	24886648	AGAAGTACTCATCA	TAAACTATATAAGT	A	G	A	A	G	T	A	C	T	C	A	T	C	A	T	A	A	A	C	T	A	T	A	T	A	A	G	T	0.503066	17	7
4	188669213	AACCTGTCTCTTCC	GTAACTGGAAGAGG	A	A	C	C	T	G	T	C	T	C	T	T	C	C	G	T	A	A	C	T	G	G	A	A	G	A	G	G	0.503074	15	9
1	50130238	GCTGAGAGGCAGCA	TAAACTGGAAAAAG	G	C	T	G	A	G	A	G	G	C	A	G	C	A	T	A	A	A	C	T	G	G	A	A	A	A	A	G	0.50309	15	9
18	29065530	AGCTTTACTCCAAA	AAAACTGCAAAAGG	A	G	C	T	T	T	A	C	T	C	C	A	A	A	A	A	A	A	C	T	G	C	A	A	A	A	G	G	0.503177	17	7
11	9562861	ACTGATCCTAAACA	TAAACTGGATGAGG	A	C	T	G	A	T	C	C	T	A	A	A	C	A	T	A	A	A	C	T	G	G	A	T	G	A	G	G	0.503264	17	7
16	8417245	TCCTTCCCTCATCC	AAAACCGTAAAGGC	T	C	C	T	T	C	C	C	T	C	A	T	C	C	A	A	A	A	C	C	G	T	A	A	A	G	G	C	0.503282	16	8
8	11503201	CCTGTTCCTCACCT	TCATCTGTAAAAGG	C	C	T	G	T	T	C	C	T	C	A	C	C	T	T	C	A	T	C	T	G	T	A	A	A	A	G	G	0.50329	17	7
15	79973126	GCCTGTGCTCATCT	TAAAGTGGTAAAGT	G	C	C	T	G	T	G	C	T	C	A	T	C	T	T	A	A	A	G	T	G	G	T	A	A	A	G	T	0.503345	16	8
4	178837850	TCATTTACTCATCC	TAAACTGTAAAGTA	T	C	A	T	T	T	A	C	T	C	A	T	C	C	T	A	A	A	C	T	G	T	A	A	A	G	T	A	0.503566	16	8
19	46743269	AGTGGCCTTCCTCC	TCGACTGCAAGAGG	A	G	T	G	G	C	C	T	T	C	C	T	C	C	T	C	G	A	C	T	G	C	A	A	G	A	G	G	0.504013	16	8
2	202043427	ACCCATCCTATTCC	TTAACTGAAAAAGC	A	C	C	C	A	T	C	C	T	A	T	T	C	C	T	T	A	A	C	T	G	A	A	A	A	A	G	C	0.504065	18	6
2	240936885	GTTCACTCACAGCA	TCAACAGCAAAAGG	G	T	T	C	A	C	T	C	A	C	A	G	C	A	T	C	A	A	C	A	G	C	A	A	A	A	G	G	0.504253	17	7
1	47371923	AGTGGCTTTCCTCT	TCAACTGCAAGAGG	A	G	T	G	G	C	T	T	T	C	C	T	C	T	T	C	A	A	C	T	G	C	A	A	G	A	G	G	0.504373	16	8
3	75670050	AGTGGCTTTCCTCT	TCAACTGCAAGAGG	A	G	T	G	G	C	T	T	T	C	C	T	C	T	T	C	A	A	C	T	G	C	A	A	G	A	G	G	0.504373	16	8
Y	4562553	AGTGGCTTTCCTCT	TCAACTGCAAGAGG	A	G	T	G	G	C	T	T	T	C	C	T	C	T	T	C	A	A	C	T	G	C	A	A	G	A	G	G	0.504373	16	8
20	52812606	TGTCTTTTTCATCC	TAATCTGGAAGAGT	T	G	T	C	T	T	T	T	T	C	A	T	C	C	T	A	A	T	C	T	G	G	A	A	G	A	G	T	0.5044	18	6
11	10747444	AGTCATACTCAGCA	TAAAATTAAAAAGT	A	G	T	C	A	T	A	C	T	C	A	G	C	A	T	A	A	A	A	T	T	A	A	A	A	A	G	T	0.504513	19	5
12	68499345	GTATTTCCCCATCT	TAAACTGCAATAGC	G	T	A	T	T	T	C	C	C	C	A	T	C	T	T	A	A	A	C	T	G	C	A	A	T	A	G	C	0.504573	18	6
1	78924019	TAGAATGCTCGTTT	TAAACTGGAAAAGT	T	A	G	A	A	T	G	C	T	C	G	T	T	T	T	A	A	A	C	T	G	G	A	A	A	A	G	T	0.504675	17	7
5	156239645	CAGGAAGCTCAGCA	AAAACCGTAAAAGA	C	A	G	G	A	A	G	C	T	C	A	G	C	A	A	A	A	A	C	C	G	T	A	A	A	A	G	A	0.504678	16	8
2	32826051	CATTCTGCTTTTCA	TAAACTGTATAAGA	C	A	T	T	C	T	G	C	T	T	T	T	C	A	T	A	A	A	C	T	G	T	A	T	A	A	G	A	0.504725	16	8
8	99099871	GAGCTTTCTCCTCT	CAGACCGTAAAAGT	G	A	G	C	T	T	T	C	T	C	C	T	C	T	C	A	G	A	C	C	G	T	A	A	A	A	G	T	0.504731	16	8
17	44829509	ACTCTTTCATCCCC	TAGACTGGAAAAGT	A	C	T	C	T	T	T	C	A	T	C	C	C	C	T	A	G	A	C	T	G	G	A	A	A	A	G	T	0.504796	15	9
2	25165820	CTATTTCCTCACTC	TAAAATGCAAAAGG	C	T	A	T	T	T	C	C	T	C	A	C	T	C	T	A	A	A	A	T	G	C	A	A	A	A	G	G	0.505029	17	7
5	171274171	AGATGTGCTCATCT	TAAATCGATAAAGT	A	G	A	T	G	T	G	C	T	C	A	T	C	T	T	A	A	A	T	C	G	A	T	A	A	A	G	T	0.505109	16	8
1	184901659	TTGCATAGTCATCA	TCAACTGTAAAATT	T	T	G	C	A	T	A	G	T	C	A	T	C	A	T	C	A	A	C	T	G	T	A	A	A	A	T	T	0.505189	17	7
10	37956521	CTACGTACTCATCA	TAGACTGGATAAAG	C	T	A	C	G	T	A	C	T	C	A	T	C	A	T	A	G	A	C	T	G	G	A	T	A	A	A	G	0.505432	16	8
4	23710164	AGTCCTGCTCTCCA	TGAACTGGAAAATA	A	G	T	C	C	T	G	C	T	C	T	C	C	A	T	G	A	A	C	T	G	G	A	A	A	A	T	A	0.505537	17	7
1	4286367	AAGCACACTCCTCC	TAAACAGGCAAAGA	A	A	G	C	A	C	A	C	T	C	C	T	C	C	T	A	A	A	C	A	G	G	C	A	A	A	G	A	0.505626	16	8
7	1243402	GAGAATCCTCAGCC	TAAAATGCAAAAAT	G	A	G	A	A	T	C	C	T	C	A	G	C	C	T	A	A	A	A	T	G	C	A	A	A	A	A	T	0.505674	18	6
X	82844896	AGAGATTGTCAGCC	TTAACTGAAAGAGG	A	G	A	G	A	T	T	G	T	C	A	G	C	C	T	T	A	A	C	T	G	A	A	A	G	A	G	G	0.50593	16	8
11	80067841	GAATGCAGGCAACC	GAAACTGCAAAAGG	G	A	A	T	G	C	A	G	G	C	A	A	C	C	G	A	A	A	C	T	G	C	A	A	A	A	G	G	0.506095	15	9
5	72772015	GCAATTACTCATCA	TAGACTGGCAAAGA	G	C	A	A	T	T	A	C	T	C	A	T	C	A	T	A	G	A	C	T	G	G	C	A	A	A	G	A	0.506125	16	8
19	9697135	GTGGAGGCTTATCC	TCAACTGAAAAGGT	G	T	G	G	A	G	G	C	T	T	A	T	C	C	T	C	A	A	C	T	G	A	A	A	A	G	G	T	0.506125	15	9
12	62454577	ATGCATACACACCC	CAAACTGTAAAGGA	A	T	G	C	A	T	A	C	A	C	A	C	C	C	C	A	A	A	C	T	G	T	A	A	A	G	G	A	0.506216	17	7
10	102385988	AACCTTGCTCAGCA	TCAACAGGAAAATG	A	A	C	C	T	T	G	C	T	C	A	G	C	A	T	C	A	A	C	A	G	G	A	A	A	A	T	G	0.506303	15	9
1	234244826	TGTTTTGCACATTT	TTAACTGCAAAAGT	T	G	T	T	T	T	G	C	A	C	A	T	T	T	T	T	A	A	C	T	G	C	A	A	A	A	G	T	0.50634	18	6
14	56845102	GAATGTAGGCAGCC	GAAACTGGAAAGGG	G	A	A	T	G	T	A	G	G	C	A	G	C	C	G	A	A	A	C	T	G	G	A	A	A	G	G	G	0.506341	14	10
9	122336469	GCTTTTCCTAATCC	TAAACTGAATTAGA	G	C	T	T	T	T	C	C	T	A	A	T	C	C	T	A	A	A	C	T	G	A	A	T	T	A	G	A	0.506445	17	7
12	114536087	GCATGCAGGCTGCC	GAAACTGGAAAAGG	G	C	A	T	G	C	A	G	G	C	T	G	C	C	G	A	A	A	C	T	G	G	A	A	A	A	G	G	0.506452	13	11
X	130469446	CTAAATGCCCATCA	TAAACTGAATAAGG	C	T	A	A	A	T	G	C	C	C	A	T	C	A	T	A	A	A	C	T	G	A	A	T	A	A	G	G	0.506628	17	7
4	55639350	TACTGTACCCATCA	TAAAATGGAAGAGG	T	A	C	T	G	T	A	C	C	C	A	T	C	A	T	A	A	A	A	T	G	G	A	A	G	A	G	G	0.506784	15	9
8	79212198	CTTCTGCAGCATCT	AAAACTGGAAAAGT	C	T	T	C	T	G	C	A	G	C	A	T	C	T	A	A	A	A	C	T	G	G	A	A	A	A	G	T	0.50681	18	6
X	29885754	ACACACACACACAC	TAAACTGCAATAGG	A	C	A	C	A	C	A	C	A	C	A	C	A	C	T	A	A	A	C	T	G	C	A	A	T	A	G	G	0.506896	16	8
2	50782894	TAGGATGCTCATCT	TTATCTGGAAAAGG	T	A	G	G	A	T	G	C	T	C	A	T	C	T	T	T	A	T	C	T	G	G	A	A	A	A	G	G	0.506969	17	7
7	83536319	TCAGATCCTCATCT	TAGACTGGAAAGGA	T	C	A	G	A	T	C	C	T	C	A	T	C	T	T	A	G	A	C	T	G	G	A	A	A	G	G	A	0.507038	18	6
1	152029037	AAGGATGCCCGGCC	GAAACCGGAAAAGG	A	A	G	G	A	T	G	C	C	C	G	G	C	C	G	A	A	A	C	C	G	G	A	A	A	A	G	G	0.507083	15	9
X	54212486	ATTGTTTCTCAAAT	GAAACTGGAAAAGT	A	T	T	G	T	T	T	C	T	C	A	A	A	T	G	A	A	A	C	T	G	G	A	A	A	A	G	T	0.507266	17	7
11	36442846	ACATATGCTTAACC	CAAACTGAAAAAGT	A	C	A	T	A	T	G	C	T	T	A	A	C	C	C	A	A	A	C	T	G	A	A	A	A	A	G	T	0.507367	17	7
6	40808612	TTACACACTCACCA	AAAAATGTAAAAGG	T	T	A	C	A	C	A	C	T	C	A	C	C	A	A	A	A	A	A	T	G	T	A	A	A	A	G	G	0.507431	17	7
19	49217656	GCTTCTGCACAGCA	GAAACTGTAACAGA	G	C	T	T	C	T	G	C	A	C	A	G	C	A	G	A	A	A	C	T	G	T	A	A	C	A	G	A	0.507769	16	8
6	83895880	GGTTCCCCTCAGCA	TAAACTGGGAAACT	G	G	T	T	C	C	C	C	T	C	A	G	C	A	T	A	A	A	C	T	G	G	G	A	A	A	C	T	0.508003	17	7
2	86091364	AGGTATTGTCTTCC	TAAAATGTAAGAGT	A	G	G	T	A	T	T	G	T	C	T	T	C	C	T	A	A	A	A	T	G	T	A	A	G	A	G	T	0.508035	16	8
2	75151849	ATCTAAAGTCATCC	AAAACTGTAAAGGG	A	T	C	T	A	A	A	G	T	C	A	T	C	C	A	A	A	A	C	T	G	T	A	A	A	G	G	G	0.508044	16	8
12	101506288	AGCCTTCATCATGA	TGAACTGTAAAAGT	A	G	C	C	T	T	C	A	T	C	A	T	G	A	T	G	A	A	C	T	G	T	A	A	A	A	G	T	0.508197	18	6
10	26383690	GAATGCCTACAGCC	GAAACTGGAAAAGG	G	A	A	T	G	C	C	T	A	C	A	G	C	C	G	A	A	A	C	T	G	G	A	A	A	A	G	G	0.508582	15	9
6	27373554	GGCGCTGGGCACGA	TAAACTGTAAAAGG	G	G	C	G	C	T	G	G	G	C	A	C	G	A	T	A	A	A	C	T	G	T	A	A	A	A	G	G	0.508702	15	9
16	30943127	ACTCCAACTCAGAA	GAAACTGTAAAAGA	A	C	T	C	C	A	A	C	T	C	A	G	A	A	G	A	A	A	C	T	G	T	A	A	A	A	G	A	0.508941	17	7
10	899896	GCAGTGACTCAACT	TAGACTGTAAAAGA	G	C	A	G	T	G	A	C	T	C	A	A	C	T	T	A	G	A	C	T	G	T	A	A	A	A	G	A	0.509003	15	9
13	40567939	CATTATTCTCAGCA	TAAACAGGAACAGA	C	A	T	T	A	T	T	C	T	C	A	G	C	A	T	A	A	A	C	A	G	G	A	A	C	A	G	A	0.509099	17	7
7	123214039	TCTATCTTTCATCT	TAAACTGTAAAGGG	T	C	T	A	T	C	T	T	T	C	A	T	C	T	T	A	A	A	C	T	G	T	A	A	A	G	G	G	0.509117	16	8
15	69928985	TTTTGCTCTCCTCA	TTGACTGCAAAAGG	T	T	T	T	G	C	T	C	T	C	C	T	C	A	T	T	G	A	C	T	G	C	A	A	A	A	G	G	0.509213	16	8
5	19000906	AGAAATTCTCAGTC	TAAATTGTAAAAGA	A	G	A	A	A	T	T	C	T	C	A	G	T	C	T	A	A	A	T	T	G	T	A	A	A	A	G	A	0.509225	17	7
7	33454625	CCTGTTCCTCAGTT	TGAACTGTAAAAGA	C	C	T	G	T	T	C	C	T	C	A	G	T	T	T	G	A	A	C	T	G	T	A	A	A	A	G	A	0.509287	17	7
10	44618895	ACATGGACTCAGCA	GAAACTGGAAAATG	A	C	A	T	G	G	A	C	T	C	A	G	C	A	G	A	A	A	C	T	G	G	A	A	A	A	T	G	0.509305	15	9
2	201260914	TACCATCCACTGCT	AAAACTGGAAAAGG	T	A	C	C	A	T	C	C	A	C	T	G	C	T	A	A	A	A	C	T	G	G	A	A	A	A	G	G	0.509568	18	6
16	70250129	CCATTCCCACAACC	CAAACTGTAAAAGG	C	C	A	T	T	C	C	C	A	C	A	A	C	C	C	A	A	A	C	T	G	T	A	A	A	A	G	G	0.509608	16	8
1	103995043	GTGGAGGCTTATCC	TGAACTGAAAAAGC	G	T	G	G	A	G	G	C	T	T	A	T	C	C	T	G	A	A	C	T	G	A	A	A	A	A	G	C	0.509673	16	8
1	104089181	GTGGAGGCTTATCC	TGAACTGAAAAAGC	G	T	G	G	A	G	G	C	T	T	A	T	C	C	T	G	A	A	C	T	G	A	A	A	A	A	G	C	0.509673	16	8
1	104045186	GTGGAGGCTTATCC	TGAACTGAAAAAGC	G	T	G	G	A	G	G	C	T	T	A	T	C	C	T	G	A	A	C	T	G	A	A	A	A	A	G	C	0.509673	16	8
8	37518507	ATACCTACTCATAA	TCAAGTGGAAAAGT	A	T	A	C	C	T	A	C	T	C	A	T	A	A	T	C	A	A	G	T	G	G	A	A	A	A	G	T	0.509679	16	8
5	17205293	CTCCCCCCTCATCA	TAAACTGAATTAGC	C	T	C	C	C	C	C	C	T	C	A	T	C	A	T	A	A	A	C	T	G	A	A	T	T	A	G	C	0.509924	17	7
2	138053693	GAATTTGAGCATCA	AAAACTGAAAAAGG	G	A	A	T	T	T	G	A	G	C	A	T	C	A	A	A	A	A	C	T	G	A	A	A	A	A	G	G	0.51007	16	8
18	38908608	CGACATGCCCATCA	TAAACTGGATAAAG	C	G	A	C	A	T	G	C	C	C	A	T	C	A	T	A	A	A	C	T	G	G	A	T	A	A	A	G	0.510105	18	6
11	55688095	CATCAGCTTCAGCC	AAAACTGGAATAGT	C	A	T	C	A	G	C	T	T	C	A	G	C	C	A	A	A	A	C	T	G	G	A	A	T	A	G	T	0.510228	18	6
5	128229926	GAATACAGGCAGCC	GAAACTGGAAGAGG	G	A	A	T	A	C	A	G	G	C	A	G	C	C	G	A	A	A	C	T	G	G	A	A	G	A	G	G	0.510361	14	10
10	75279332	GGTTCCTCTCACCC	TTGACTGGAAAGGT	G	G	T	T	C	C	T	C	T	C	A	C	C	C	T	T	G	A	C	T	G	G	A	A	A	G	G	T	0.510463	15	9
1	141799159	ATCTAAAATCATCA	AAAACTGCAAAAGG	A	T	C	T	A	A	A	A	T	C	A	T	C	A	A	A	A	A	C	T	G	C	A	A	A	A	G	G	0.51052	18	6
1	142282306	ATCTAAAATCATCA	AAAACTGCAAAAGG	A	T	C	T	A	A	A	A	T	C	A	T	C	A	A	A	A	A	C	T	G	C	A	A	A	A	G	G	0.51052	18	6
4	49298555	ATCTAAAATCATCA	AAAACTGCAAAAGG	A	T	C	T	A	A	A	A	T	C	A	T	C	A	A	A	A	A	C	T	G	C	A	A	A	A	G	G	0.51052	18	6
Y	11803723	ATCTAAAATCATCA	AAAACTGCAAAAGG	A	T	C	T	A	A	A	A	T	C	A	T	C	A	A	A	A	A	C	T	G	C	A	A	A	A	G	G	0.51052	18	6
1	141593038	ATCTAAAATCATCA	AAAACTGCAAAAGG	A	T	C	T	A	A	A	A	T	C	A	T	C	A	A	A	A	A	C	T	G	C	A	A	A	A	G	G	0.51052	18	6
1	141991884	ATCTAAAATCATCA	AAAACTGCAAAAGG	A	T	C	T	A	A	A	A	T	C	A	T	C	A	A	A	A	A	C	T	G	C	A	A	A	A	G	G	0.51052	18	6
4	48891725	ATCTAAAATCATCA	AAAACTGCAAAAGG	A	T	C	T	A	A	A	A	T	C	A	T	C	A	A	A	A	A	C	T	G	C	A	A	A	A	G	G	0.51052	18	6
15	91448165	ATCCTTGCTCTGTC	TAAACTGGATAAGC	A	T	C	C	T	T	G	C	T	C	T	G	T	C	T	A	A	A	C	T	G	G	A	T	A	A	G	C	0.510585	15	9
18	58504623	GCCAATCCTCAGCT	TCAACTGAAATAGC	G	C	C	A	A	T	C	C	T	C	A	G	C	T	T	C	A	A	C	T	G	A	A	A	T	A	G	C	0.510628	17	7
13	40268633	AACTATGCTAAACA	TAAACTGCAACAGT	A	A	C	T	A	T	G	C	T	A	A	A	C	A	T	A	A	A	C	T	G	C	A	A	C	A	G	T	0.510705	17	7
4	2729472	TACCTTGAGCCTCT	TCAACTGTAAAAGG	T	A	C	C	T	T	G	A	G	C	C	T	C	T	T	C	A	A	C	T	G	T	A	A	A	A	G	G	0.510707	15	9
16	70861958	TGCCTGCCTGAGCT	TGAACTGGAAAAGG	T	G	C	C	T	G	C	C	T	G	A	G	C	T	T	G	A	A	C	T	G	G	A	A	A	A	G	G	0.510916	17	7
2	46986555	ATTATGGCTCATTC	TTAATTGGAAAAGT	A	T	T	A	T	G	G	C	T	C	A	T	T	C	T	T	A	A	T	T	G	G	A	A	A	A	G	T	0.510931	15	9
11	83442705	CACCTTACTCATTA	AAAACTGAAAGAGT	C	A	C	C	T	T	A	C	T	C	A	T	T	A	A	A	A	A	C	T	G	A	A	A	G	A	G	T	0.511085	17	7
18	9936814	AGCTGTCCGTAACT	TAAACTGTAAAATT	A	G	C	T	G	T	C	C	G	T	A	A	C	T	T	A	A	A	C	T	G	T	A	A	A	A	T	T	0.511103	16	8
1	213619014	ATTTACCTTCTTCT	TAAACTGGAAAAAT	A	T	T	T	A	C	C	T	T	C	T	T	C	T	T	A	A	A	C	T	G	G	A	A	A	A	A	T	0.511123	17	7
2	693059	AGTGGCCTTCCTCC	ACAACTGCAAGAGG	A	G	T	G	G	C	C	T	T	C	C	T	C	C	A	C	A	A	C	T	G	C	A	A	G	A	G	G	0.511201	17	7
3	107309072	GGTATCCCACATCA	AAAACTGAAACAGA	G	G	T	A	T	C	C	C	A	C	A	T	C	A	A	A	A	A	C	T	G	A	A	A	C	A	G	A	0.511404	18	6
X	107000906	GAATTCACTCAATT	GAAACTGGAAAAGG	G	A	A	T	T	C	A	C	T	C	A	A	T	T	G	A	A	A	C	T	G	G	A	A	A	A	G	G	0.511406	15	9
3	103345915	AATCCTCCTCCACC	GTGACTGCAAAAGG	A	A	T	C	C	T	C	C	T	C	C	A	C	C	G	T	G	A	C	T	G	C	A	A	A	A	G	G	0.511409	18	6
1	1335512	AGATGCCTTCCTCT	TCAACTGCAAGAGG	A	G	A	T	G	C	C	T	T	C	C	T	C	T	T	C	A	A	C	T	G	C	A	A	G	A	G	G	0.511654	16	8
1	1506048	AGATGCCTTCCTCT	TCAACTGCAAGAGG	A	G	A	T	G	C	C	T	T	C	C	T	C	T	T	C	A	A	C	T	G	C	A	A	G	A	G	G	0.511654	16	8
1	10409768	AGATGCCTTCCTCT	TCAACTGCAAGAGG	A	G	A	T	G	C	C	T	T	C	C	T	C	T	T	C	A	A	C	T	G	C	A	A	G	A	G	G	0.511654	16	8
1	29558887	AGATGCCTTCCTCT	TCAACTGCAAGAGG	A	G	A	T	G	C	C	T	T	C	C	T	C	T	T	C	A	A	C	T	G	C	A	A	G	A	G	G	0.511654	16	8
1	45766822	AGATGCCTTCCTCT	TCAACTGCAAGAGG	A	G	A	T	G	C	C	T	T	C	C	T	C	T	T	C	A	A	C	T	G	C	A	A	G	A	G	G	0.511654	16	8
1	75615821	AGATGCCTTCCTCT	TCAACTGCAAGAGG	A	G	A	T	G	C	C	T	T	C	C	T	C	T	T	C	A	A	C	T	G	C	A	A	G	A	G	G	0.511654	16	8
1	75621226	AGATGCCTTCCTCT	TCAACTGCAAGAGG	A	G	A	T	G	C	C	T	T	C	C	T	C	T	T	C	A	A	C	T	G	C	A	A	G	A	G	G	0.511654	16	8
1	154416100	AGATGCCTTCCTCT	TCAACTGCAAGAGG	A	G	A	T	G	C	C	T	T	C	C	T	C	T	T	C	A	A	C	T	G	C	A	A	G	A	G	G	0.511654	16	8
1	154418338	AGATGCCTTCCTCT	TCAACTGCAAGAGG	A	G	A	T	G	C	C	T	T	C	C	T	C	T	T	C	A	A	C	T	G	C	A	A	G	A	G	G	0.511654	16	8
1	158004672	AGATGCCTTCCTCT	TCAACTGCAAGAGG	A	G	A	T	G	C	C	T	T	C	C	T	C	T	T	C	A	A	C	T	G	C	A	A	G	A	G	G	0.511654	16	8
1	207381613	AGATGCCTTCCTCT	TCAACTGCAAGAGG	A	G	A	T	G	C	C	T	T	C	C	T	C	T	T	C	A	A	C	T	G	C	A	A	G	A	G	G	0.511654	16	8
1	222594618	AGATGCCTTCCTCT	TCAACTGCAAGAGG	A	G	A	T	G	C	C	T	T	C	C	T	C	T	T	C	A	A	C	T	G	C	A	A	G	A	G	G	0.511654	16	8
10	27222867	AGATGCCTTCCTCT	TCAACTGCAAGAGG	A	G	A	T	G	C	C	T	T	C	C	T	C	T	T	C	A	A	C	T	G	C	A	A	G	A	G	G	0.511654	16	8
10	69955894	AGATGCCTTCCTCT	TCAACTGCAAGAGG	A	G	A	T	G	C	C	T	T	C	C	T	C	T	T	C	A	A	C	T	G	C	A	A	G	A	G	G	0.511654	16	8
10	104141655	AGATGCCTTCCTCT	TCAACTGCAAGAGG	A	G	A	T	G	C	C	T	T	C	C	T	C	T	T	C	A	A	C	T	G	C	A	A	G	A	G	G	0.511654	16	8
10	132316669	AGATGCCTTCCTCT	TCAACTGCAAGAGG	A	G	A	T	G	C	C	T	T	C	C	T	C	T	T	C	A	A	C	T	G	C	A	A	G	A	G	G	0.511654	16	8
11	24424670	AGATGCCTTCCTCT	TCAACTGCAAGAGG	A	G	A	T	G	C	C	T	T	C	C	T	C	T	T	C	A	A	C	T	G	C	A	A	G	A	G	G	0.511654	16	8
11	71553528	AGATGCCTTCCTCT	TCAACTGCAAGAGG	A	G	A	T	G	C	C	T	T	C	C	T	C	T	T	C	A	A	C	T	G	C	A	A	G	A	G	G	0.511654	16	8
11	101071466	AGATGCCTTCCTCT	TCAACTGCAAGAGG	A	G	A	T	G	C	C	T	T	C	C	T	C	T	T	C	A	A	C	T	G	C	A	A	G	A	G	G	0.511654	16	8
11	101079964	AGATGCCTTCCTCT	TCAACTGCAAGAGG	A	G	A	T	G	C	C	T	T	C	C	T	C	T	T	C	A	A	C	T	G	C	A	A	G	A	G	G	0.511654	16	8
12	32144174	AGATGCCTTCCTCT	TCAACTGCAAGAGG	A	G	A	T	G	C	C	T	T	C	C	T	C	T	T	C	A	A	C	T	G	C	A	A	G	A	G	G	0.511654	16	8
12	54013944	AGATGCCTTCCTCT	TCAACTGCAAGAGG	A	G	A	T	G	C	C	T	T	C	C	T	C	T	T	C	A	A	C	T	G	C	A	A	G	A	G	G	0.511654	16	8
12	91992771	AGATGCCTTCCTCT	TCAACTGCAAGAGG	A	G	A	T	G	C	C	T	T	C	C	T	C	T	T	C	A	A	C	T	G	C	A	A	G	A	G	G	0.511654	16	8
12	109492688	AGATGCCTTCCTCT	TCAACTGCAAGAGG	A	G	A	T	G	C	C	T	T	C	C	T	C	T	T	C	A	A	C	T	G	C	A	A	G	A	G	G	0.511654	16	8
12	117028626	AGATGCCTTCCTCT	TCAACTGCAAGAGG	A	G	A	T	G	C	C	T	T	C	C	T	C	T	T	C	A	A	C	T	G	C	A	A	G	A	G	G	0.511654	16	8
12	122543568	AGATGCCTTCCTCT	TCAACTGCAAGAGG	A	G	A	T	G	C	C	T	T	C	C	T	C	T	T	C	A	A	C	T	G	C	A	A	G	A	G	G	0.511654	16	8
13	19072820	AGATGCCTTCCTCT	TCAACTGCAAGAGG	A	G	A	T	G	C	C	T	T	C	C	T	C	T	T	C	A	A	C	T	G	C	A	A	G	A	G	G	0.511654	16	8
13	49071622	AGATGCCTTCCTCT	TCAACTGCAAGAGG	A	G	A	T	G	C	C	T	T	C	C	T	C	T	T	C	A	A	C	T	G	C	A	A	G	A	G	G	0.511654	16	8
14	37657518	AGATGCCTTCCTCT	TCAACTGCAAGAGG	A	G	A	T	G	C	C	T	T	C	C	T	C	T	T	C	A	A	C	T	G	C	A	A	G	A	G	G	0.511654	16	8
14	54561466	AGATGCCTTCCTCT	TCAACTGCAAGAGG	A	G	A	T	G	C	C	T	T	C	C	T	C	T	T	C	A	A	C	T	G	C	A	A	G	A	G	G	0.511654	16	8
15	63813508	AGATGCCTTCCTCT	TCAACTGCAAGAGG	A	G	A	T	G	C	C	T	T	C	C	T	C	T	T	C	A	A	C	T	G	C	A	A	G	A	G	G	0.511654	16	8
15	86885249	AGATGCCTTCCTCT	TCAACTGCAAGAGG	A	G	A	T	G	C	C	T	T	C	C	T	C	T	T	C	A	A	C	T	G	C	A	A	G	A	G	G	0.511654	16	8
16	23518760	AGATGCCTTCCTCT	TCAACTGCAAGAGG	A	G	A	T	G	C	C	T	T	C	C	T	C	T	T	C	A	A	C	T	G	C	A	A	G	A	G	G	0.511654	16	8
16	34091138	AGATGCCTTCCTCT	TCAACTGCAAGAGG	A	G	A	T	G	C	C	T	T	C	C	T	C	T	T	C	A	A	C	T	G	C	A	A	G	A	G	G	0.511654	16	8
16	46456333	AGATGCCTTCCTCT	TCAACTGCAAGAGG	A	G	A	T	G	C	C	T	T	C	C	T	C	T	T	C	A	A	C	T	G	C	A	A	G	A	G	G	0.511654	16	8
17	31492013	AGATGCCTTCCTCT	TCAACTGCAAGAGG	A	G	A	T	G	C	C	T	T	C	C	T	C	T	T	C	A	A	C	T	G	C	A	A	G	A	G	G	0.511654	16	8
17	49634396	AGATGCCTTCCTCT	TCAACTGCAAGAGG	A	G	A	T	G	C	C	T	T	C	C	T	C	T	T	C	A	A	C	T	G	C	A	A	G	A	G	G	0.511654	16	8
19	338132	AGATGCCTTCCTCT	TCAACTGCAAGAGG	A	G	A	T	G	C	C	T	T	C	C	T	C	T	T	C	A	A	C	T	G	C	A	A	G	A	G	G	0.511654	16	8
19	21543048	AGATGCCTTCCTCT	TCAACTGCAAGAGG	A	G	A	T	G	C	C	T	T	C	C	T	C	T	T	C	A	A	C	T	G	C	A	A	G	A	G	G	0.511654	16	8
19	22258640	AGATGCCTTCCTCT	TCAACTGCAAGAGG	A	G	A	T	G	C	C	T	T	C	C	T	C	T	T	C	A	A	C	T	G	C	A	A	G	A	G	G	0.511654	16	8
19	42189363	AGATGCCTTCCTCT	TCAACTGCAAGAGG	A	G	A	T	G	C	C	T	T	C	C	T	C	T	T	C	A	A	C	T	G	C	A	A	G	A	G	G	0.511654	16	8
19	42514609	AGATGCCTTCCTCT	TCAACTGCAAGAGG	A	G	A	T	G	C	C	T	T	C	C	T	C	T	T	C	A	A	C	T	G	C	A	A	G	A	G	G	0.511654	16	8
19	43049119	AGATGCCTTCCTCT	TCAACTGCAAGAGG	A	G	A	T	G	C	C	T	T	C	C	T	C	T	T	C	A	A	C	T	G	C	A	A	G	A	G	G	0.511654	16	8
19	49789720	AGATGCCTTCCTCT	TCAACTGCAAGAGG	A	G	A	T	G	C	C	T	T	C	C	T	C	T	T	C	A	A	C	T	G	C	A	A	G	A	G	G	0.511654	16	8
19	54085167	AGATGCCTTCCTCT	TCAACTGCAAGAGG	A	G	A	T	G	C	C	T	T	C	C	T	C	T	T	C	A	A	C	T	G	C	A	A	G	A	G	G	0.511654	16	8
19	57101220	AGATGCCTTCCTCT	TCAACTGCAAGAGG	A	G	A	T	G	C	C	T	T	C	C	T	C	T	T	C	A	A	C	T	G	C	A	A	G	A	G	G	0.511654	16	8
19	57238660	AGATGCCTTCCTCT	TCAACTGCAAGAGG	A	G	A	T	G	C	C	T	T	C	C	T	C	T	T	C	A	A	C	T	G	C	A	A	G	A	G	G	0.511654	16	8
2	27536812	AGATGCCTTCCTCT	TCAACTGCAAGAGG	A	G	A	T	G	C	C	T	T	C	C	T	C	T	T	C	A	A	C	T	G	C	A	A	G	A	G	G	0.511654	16	8
2	37306427	AGATGCCTTCCTCT	TCAACTGCAAGAGG	A	G	A	T	G	C	C	T	T	C	C	T	C	T	T	C	A	A	C	T	G	C	A	A	G	A	G	G	0.511654	16	8
2	39402268	AGATGCCTTCCTCT	TCAACTGCAAGAGG	A	G	A	T	G	C	C	T	T	C	C	T	C	T	T	C	A	A	C	T	G	C	A	A	G	A	G	G	0.511654	16	8
2	100668223	AGATGCCTTCCTCT	TCAACTGCAAGAGG	A	G	A	T	G	C	C	T	T	C	C	T	C	T	T	C	A	A	C	T	G	C	A	A	G	A	G	G	0.511654	16	8
2	207610257	AGATGCCTTCCTCT	TCAACTGCAAGAGG	A	G	A	T	G	C	C	T	T	C	C	T	C	T	T	C	A	A	C	T	G	C	A	A	G	A	G	G	0.511654	16	8
2	215376316	AGATGCCTTCCTCT	TCAACTGCAAGAGG	A	G	A	T	G	C	C	T	T	C	C	T	C	T	T	C	A	A	C	T	G	C	A	A	G	A	G	G	0.511654	16	8
20	40033412	AGATGCCTTCCTCT	TCAACTGCAAGAGG	A	G	A	T	G	C	C	T	T	C	C	T	C	T	T	C	A	A	C	T	G	C	A	A	G	A	G	G	0.511654	16	8
22	17306649	AGATGCCTTCCTCT	TCAACTGCAAGAGG	A	G	A	T	G	C	C	T	T	C	C	T	C	T	T	C	A	A	C	T	G	C	A	A	G	A	G	G	0.511654	16	8
22	17314856	AGATGCCTTCCTCT	TCAACTGCAAGAGG	A	G	A	T	G	C	C	T	T	C	C	T	C	T	T	C	A	A	C	T	G	C	A	A	G	A	G	G	0.511654	16	8
3	47276490	AGATGCCTTCCTCT	TCAACTGCAAGAGG	A	G	A	T	G	C	C	T	T	C	C	T	C	T	T	C	A	A	C	T	G	C	A	A	G	A	G	G	0.511654	16	8
3	50532779	AGATGCCTTCCTCT	TCAACTGCAAGAGG	A	G	A	T	G	C	C	T	T	C	C	T	C	T	T	C	A	A	C	T	G	C	A	A	G	A	G	G	0.511654	16	8
3	102893890	AGATGCCTTCCTCT	TCAACTGCAAGAGG	A	G	A	T	G	C	C	T	T	C	C	T	C	T	T	C	A	A	C	T	G	C	A	A	G	A	G	G	0.511654	16	8
3	102902044	AGATGCCTTCCTCT	TCAACTGCAAGAGG	A	G	A	T	G	C	C	T	T	C	C	T	C	T	T	C	A	A	C	T	G	C	A	A	G	A	G	G	0.511654	16	8
3	127092446	AGATGCCTTCCTCT	TCAACTGCAAGAGG	A	G	A	T	G	C	C	T	T	C	C	T	C	T	T	C	A	A	C	T	G	C	A	A	G	A	G	G	0.511654	16	8
3	127100780	AGATGCCTTCCTCT	TCAACTGCAAGAGG	A	G	A	T	G	C	C	T	T	C	C	T	C	T	T	C	A	A	C	T	G	C	A	A	G	A	G	G	0.511654	16	8
3	188094165	AGATGCCTTCCTCT	TCAACTGCAAGAGG	A	G	A	T	G	C	C	T	T	C	C	T	C	T	T	C	A	A	C	T	G	C	A	A	G	A	G	G	0.511654	16	8
4	15687848	AGATGCCTTCCTCT	TCAACTGCAAGAGG	A	G	A	T	G	C	C	T	T	C	C	T	C	T	T	C	A	A	C	T	G	C	A	A	G	A	G	G	0.511654	16	8
4	63489653	AGATGCCTTCCTCT	TCAACTGCAAGAGG	A	G	A	T	G	C	C	T	T	C	C	T	C	T	T	C	A	A	C	T	G	C	A	A	G	A	G	G	0.511654	16	8
4	118324179	AGATGCCTTCCTCT	TCAACTGCAAGAGG	A	G	A	T	G	C	C	T	T	C	C	T	C	T	T	C	A	A	C	T	G	C	A	A	G	A	G	G	0.511654	16	8
4	120537430	AGATGCCTTCCTCT	TCAACTGCAAGAGG	A	G	A	T	G	C	C	T	T	C	C	T	C	T	T	C	A	A	C	T	G	C	A	A	G	A	G	G	0.511654	16	8
4	161799850	AGATGCCTTCCTCT	TCAACTGCAAGAGG	A	G	A	T	G	C	C	T	T	C	C	T	C	T	T	C	A	A	C	T	G	C	A	A	G	A	G	G	0.511654	16	8
5	8991315	AGATGCCTTCCTCT	TCAACTGCAAGAGG	A	G	A	T	G	C	C	T	T	C	C	T	C	T	T	C	A	A	C	T	G	C	A	A	G	A	G	G	0.511654	16	8
5	18614783	AGATGCCTTCCTCT	TCAACTGCAAGAGG	A	G	A	T	G	C	C	T	T	C	C	T	C	T	T	C	A	A	C	T	G	C	A	A	G	A	G	G	0.511654	16	8
5	35212707	AGATGCCTTCCTCT	TCAACTGCAAGAGG	A	G	A	T	G	C	C	T	T	C	C	T	C	T	T	C	A	A	C	T	G	C	A	A	G	A	G	G	0.511654	16	8
5	54903119	AGATGCCTTCCTCT	TCAACTGCAAGAGG	A	G	A	T	G	C	C	T	T	C	C	T	C	T	T	C	A	A	C	T	G	C	A	A	G	A	G	G	0.511654	16	8
5	58795832	AGATGCCTTCCTCT	TCAACTGCAAGAGG	A	G	A	T	G	C	C	T	T	C	C	T	C	T	T	C	A	A	C	T	G	C	A	A	G	A	G	G	0.511654	16	8
5	116185188	AGATGCCTTCCTCT	TCAACTGCAAGAGG	A	G	A	T	G	C	C	T	T	C	C	T	C	T	T	C	A	A	C	T	G	C	A	A	G	A	G	G	0.511654	16	8
5	180187334	AGATGCCTTCCTCT	TCAACTGCAAGAGG	A	G	A	T	G	C	C	T	T	C	C	T	C	T	T	C	A	A	C	T	G	C	A	A	G	A	G	G	0.511654	16	8
6	79625686	AGATGCCTTCCTCT	TCAACTGCAAGAGG	A	G	A	T	G	C	C	T	T	C	C	T	C	T	T	C	A	A	C	T	G	C	A	A	G	A	G	G	0.511654	16	8
6	89148488	AGATGCCTTCCTCT	TCAACTGCAAGAGG	A	G	A	T	G	C	C	T	T	C	C	T	C	T	T	C	A	A	C	T	G	C	A	A	G	A	G	G	0.511654	16	8
6	93940264	AGATGCCTTCCTCT	TCAACTGCAAGAGG	A	G	A	T	G	C	C	T	T	C	C	T	C	T	T	C	A	A	C	T	G	C	A	A	G	A	G	G	0.511654	16	8
6	99984430	AGATGCCTTCCTCT	TCAACTGCAAGAGG	A	G	A	T	G	C	C	T	T	C	C	T	C	T	T	C	A	A	C	T	G	C	A	A	G	A	G	G	0.511654	16	8
7	16204334	AGATGCCTTCCTCT	TCAACTGCAAGAGG	A	G	A	T	G	C	C	T	T	C	C	T	C	T	T	C	A	A	C	T	G	C	A	A	G	A	G	G	0.511654	16	8
7	23046462	AGATGCCTTCCTCT	TCAACTGCAAGAGG	A	G	A	T	G	C	C	T	T	C	C	T	C	T	T	C	A	A	C	T	G	C	A	A	G	A	G	G	0.511654	16	8
7	104176066	AGATGCCTTCCTCT	TCAACTGCAAGAGG	A	G	A	T	G	C	C	T	T	C	C	T	C	T	T	C	A	A	C	T	G	C	A	A	G	A	G	G	0.511654	16	8
7	123208389	AGATGCCTTCCTCT	TCAACTGCAAGAGG	A	G	A	T	G	C	C	T	T	C	C	T	C	T	T	C	A	A	C	T	G	C	A	A	G	A	G	G	0.511654	16	8
7	125595912	AGATGCCTTCCTCT	TCAACTGCAAGAGG	A	G	A	T	G	C	C	T	T	C	C	T	C	T	T	C	A	A	C	T	G	C	A	A	G	A	G	G	0.511654	16	8
7	157722706	AGATGCCTTCCTCT	TCAACTGCAAGAGG	A	G	A	T	G	C	C	T	T	C	C	T	C	T	T	C	A	A	C	T	G	C	A	A	G	A	G	G	0.511654	16	8
8	91765898	AGATGCCTTCCTCT	TCAACTGCAAGAGG	A	G	A	T	G	C	C	T	T	C	C	T	C	T	T	C	A	A	C	T	G	C	A	A	G	A	G	G	0.511654	16	8
8	91766745	AGATGCCTTCCTCT	TCAACTGCAAGAGG	A	G	A	T	G	C	C	T	T	C	C	T	C	T	T	C	A	A	C	T	G	C	A	A	G	A	G	G	0.511654	16	8
8	144986609	AGATGCCTTCCTCT	TCAACTGCAAGAGG	A	G	A	T	G	C	C	T	T	C	C	T	C	T	T	C	A	A	C	T	G	C	A	A	G	A	G	G	0.511654	16	8
8	145992545	AGATGCCTTCCTCT	TCAACTGCAAGAGG	A	G	A	T	G	C	C	T	T	C	C	T	C	T	T	C	A	A	C	T	G	C	A	A	G	A	G	G	0.511654	16	8
9	17435821	AGATGCCTTCCTCT	TCAACTGCAAGAGG	A	G	A	T	G	C	C	T	T	C	C	T	C	T	T	C	A	A	C	T	G	C	A	A	G	A	G	G	0.511654	16	8
9	123231667	AGATGCCTTCCTCT	TCAACTGCAAGAGG	A	G	A	T	G	C	C	T	T	C	C	T	C	T	T	C	A	A	C	T	G	C	A	A	G	A	G	G	0.511654	16	8
9	133222381	AGATGCCTTCCTCT	TCAACTGCAAGAGG	A	G	A	T	G	C	C	T	T	C	C	T	C	T	T	C	A	A	C	T	G	C	A	A	G	A	G	G	0.511654	16	8
9	135813178	AGATGCCTTCCTCT	TCAACTGCAAGAGG	A	G	A	T	G	C	C	T	T	C	C	T	C	T	T	C	A	A	C	T	G	C	A	A	G	A	G	G	0.511654	16	8
X	90092733	AGATGCCTTCCTCT	TCAACTGCAAGAGG	A	G	A	T	G	C	C	T	T	C	C	T	C	T	T	C	A	A	C	T	G	C	A	A	G	A	G	G	0.511654	16	8
X	124741636	AGATGCCTTCCTCT	TCAACTGCAAGAGG	A	G	A	T	G	C	C	T	T	C	C	T	C	T	T	C	A	A	C	T	G	C	A	A	G	A	G	G	0.511654	16	8
Y	6677391	AGATGCCTTCCTCT	TCAACTGCAAGAGG	A	G	A	T	G	C	C	T	T	C	C	T	C	T	T	C	A	A	C	T	G	C	A	A	G	A	G	G	0.511654	16	8
Y	25698345	AGATGCCTTCCTCT	TCAACTGCAAGAGG	A	G	A	T	G	C	C	T	T	C	C	T	C	T	T	C	A	A	C	T	G	C	A	A	G	A	G	G	0.511654	16	8
1	29537652	AGATGCCTTCCTCT	TCAACTGCAAGAGG	A	G	A	T	G	C	C	T	T	C	C	T	C	T	T	C	A	A	C	T	G	C	A	A	G	A	G	G	0.511654	16	8
1	66663560	AGATGCCTTCCTCT	TCAACTGCAAGAGG	A	G	A	T	G	C	C	T	T	C	C	T	C	T	T	C	A	A	C	T	G	C	A	A	G	A	G	G	0.511654	16	8
1	78221616	AGATGCCTTCCTCT	TCAACTGCAAGAGG	A	G	A	T	G	C	C	T	T	C	C	T	C	T	T	C	A	A	C	T	G	C	A	A	G	A	G	G	0.511654	16	8
1	89305608	AGATGCCTTCCTCT	TCAACTGCAAGAGG	A	G	A	T	G	C	C	T	T	C	C	T	C	T	T	C	A	A	C	T	G	C	A	A	G	A	G	G	0.511654	16	8
1	93515401	AGATGCCTTCCTCT	TCAACTGCAAGAGG	A	G	A	T	G	C	C	T	T	C	C	T	C	T	T	C	A	A	C	T	G	C	A	A	G	A	G	G	0.511654	16	8
1	153836426	AGATGCCTTCCTCT	TCAACTGCAAGAGG	A	G	A	T	G	C	C	T	T	C	C	T	C	T	T	C	A	A	C	T	G	C	A	A	G	A	G	G	0.511654	16	8
1	153863555	AGATGCCTTCCTCT	TCAACTGCAAGAGG	A	G	A	T	G	C	C	T	T	C	C	T	C	T	T	C	A	A	C	T	G	C	A	A	G	A	G	G	0.511654	16	8
1	153871767	AGATGCCTTCCTCT	TCAACTGCAAGAGG	A	G	A	T	G	C	C	T	T	C	C	T	C	T	T	C	A	A	C	T	G	C	A	A	G	A	G	G	0.511654	16	8
1	226123138	AGATGCCTTCCTCT	TCAACTGCAAGAGG	A	G	A	T	G	C	C	T	T	C	C	T	C	T	T	C	A	A	C	T	G	C	A	A	G	A	G	G	0.511654	16	8
1	245246182	AGATGCCTTCCTCT	TCAACTGCAAGAGG	A	G	A	T	G	C	C	T	T	C	C	T	C	T	T	C	A	A	C	T	G	C	A	A	G	A	G	G	0.511654	16	8
10	41846536	AGATGCCTTCCTCT	TCAACTGCAAGAGG	A	G	A	T	G	C	C	T	T	C	C	T	C	T	T	C	A	A	C	T	G	C	A	A	G	A	G	G	0.511654	16	8
10	101571058	AGATGCCTTCCTCT	TCAACTGCAAGAGG	A	G	A	T	G	C	C	T	T	C	C	T	C	T	T	C	A	A	C	T	G	C	A	A	G	A	G	G	0.511654	16	8
11	10369906	AGATGCCTTCCTCT	TCAACTGCAAGAGG	A	G	A	T	G	C	C	T	T	C	C	T	C	T	T	C	A	A	C	T	G	C	A	A	G	A	G	G	0.511654	16	8
11	61179531	AGATGCCTTCCTCT	TCAACTGCAAGAGG	A	G	A	T	G	C	C	T	T	C	C	T	C	T	T	C	A	A	C	T	G	C	A	A	G	A	G	G	0.511654	16	8
11	62383038	AGATGCCTTCCTCT	TCAACTGCAAGAGG	A	G	A	T	G	C	C	T	T	C	C	T	C	T	T	C	A	A	C	T	G	C	A	A	G	A	G	G	0.511654	16	8
11	63052493	AGATGCCTTCCTCT	TCAACTGCAAGAGG	A	G	A	T	G	C	C	T	T	C	C	T	C	T	T	C	A	A	C	T	G	C	A	A	G	A	G	G	0.511654	16	8
11	63054836	AGATGCCTTCCTCT	TCAACTGCAAGAGG	A	G	A	T	G	C	C	T	T	C	C	T	C	T	T	C	A	A	C	T	G	C	A	A	G	A	G	G	0.511654	16	8
11	67127875	AGATGCCTTCCTCT	TCAACTGCAAGAGG	A	G	A	T	G	C	C	T	T	C	C	T	C	T	T	C	A	A	C	T	G	C	A	A	G	A	G	G	0.511654	16	8
11	67392485	AGATGCCTTCCTCT	TCAACTGCAAGAGG	A	G	A	T	G	C	C	T	T	C	C	T	C	T	T	C	A	A	C	T	G	C	A	A	G	A	G	G	0.511654	16	8
11	71156113	AGATGCCTTCCTCT	TCAACTGCAAGAGG	A	G	A	T	G	C	C	T	T	C	C	T	C	T	T	C	A	A	C	T	G	C	A	A	G	A	G	G	0.511654	16	8
12	6865753	AGATGCCTTCCTCT	TCAACTGCAAGAGG	A	G	A	T	G	C	C	T	T	C	C	T	C	T	T	C	A	A	C	T	G	C	A	A	G	A	G	G	0.511654	16	8
12	29976728	AGATGCCTTCCTCT	TCAACTGCAAGAGG	A	G	A	T	G	C	C	T	T	C	C	T	C	T	T	C	A	A	C	T	G	C	A	A	G	A	G	G	0.511654	16	8
12	50134812	AGATGCCTTCCTCT	TCAACTGCAAGAGG	A	G	A	T	G	C	C	T	T	C	C	T	C	T	T	C	A	A	C	T	G	C	A	A	G	A	G	G	0.511654	16	8
12	55080886	AGATGCCTTCCTCT	TCAACTGCAAGAGG	A	G	A	T	G	C	C	T	T	C	C	T	C	T	T	C	A	A	C	T	G	C	A	A	G	A	G	G	0.511654	16	8
12	57007983	AGATGCCTTCCTCT	TCAACTGCAAGAGG	A	G	A	T	G	C	C	T	T	C	C	T	C	T	T	C	A	A	C	T	G	C	A	A	G	A	G	G	0.511654	16	8
12	57016472	AGATGCCTTCCTCT	TCAACTGCAAGAGG	A	G	A	T	G	C	C	T	T	C	C	T	C	T	T	C	A	A	C	T	G	C	A	A	G	A	G	G	0.511654	16	8
12	104396942	AGATGCCTTCCTCT	TCAACTGCAAGAGG	A	G	A	T	G	C	C	T	T	C	C	T	C	T	T	C	A	A	C	T	G	C	A	A	G	A	G	G	0.511654	16	8
14	22264208	AGATGCCTTCCTCT	TCAACTGCAAGAGG	A	G	A	T	G	C	C	T	T	C	C	T	C	T	T	C	A	A	C	T	G	C	A	A	G	A	G	G	0.511654	16	8
14	64515533	AGATGCCTTCCTCT	TCAACTGCAAGAGG	A	G	A	T	G	C	C	T	T	C	C	T	C	T	T	C	A	A	C	T	G	C	A	A	G	A	G	G	0.511654	16	8
14	77331244	AGATGCCTTCCTCT	TCAACTGCAAGAGG	A	G	A	T	G	C	C	T	T	C	C	T	C	T	T	C	A	A	C	T	G	C	A	A	G	A	G	G	0.511654	16	8
15	63306407	AGATGCCTTCCTCT	TCAACTGCAAGAGG	A	G	A	T	G	C	C	T	T	C	C	T	C	T	T	C	A	A	C	T	G	C	A	A	G	A	G	G	0.511654	16	8
15	73950724	AGATGCCTTCCTCT	TCAACTGCAAGAGG	A	G	A	T	G	C	C	T	T	C	C	T	C	T	T	C	A	A	C	T	G	C	A	A	G	A	G	G	0.511654	16	8
15	100218177	AGATGCCTTCCTCT	TCAACTGCAAGAGG	A	G	A	T	G	C	C	T	T	C	C	T	C	T	T	C	A	A	C	T	G	C	A	A	G	A	G	G	0.511654	16	8
16	5744864	AGATGCCTTCCTCT	TCAACTGCAAGAGG	A	G	A	T	G	C	C	T	T	C	C	T	C	T	T	C	A	A	C	T	G	C	A	A	G	A	G	G	0.511654	16	8
16	8169238	AGATGCCTTCCTCT	TCAACTGCAAGAGG	A	G	A	T	G	C	C	T	T	C	C	T	C	T	T	C	A	A	C	T	G	C	A	A	G	A	G	G	0.511654	16	8
16	73391266	AGATGCCTTCCTCT	TCAACTGCAAGAGG	A	G	A	T	G	C	C	T	T	C	C	T	C	T	T	C	A	A	C	T	G	C	A	A	G	A	G	G	0.511654	16	8
17	4919172	AGATGCCTTCCTCT	TCAACTGCAAGAGG	A	G	A	T	G	C	C	T	T	C	C	T	C	T	T	C	A	A	C	T	G	C	A	A	G	A	G	G	0.511654	16	8
17	17455441	AGATGCCTTCCTCT	TCAACTGCAAGAGG	A	G	A	T	G	C	C	T	T	C	C	T	C	T	T	C	A	A	C	T	G	C	A	A	G	A	G	G	0.511654	16	8
17	19349336	AGATGCCTTCCTCT	TCAACTGCAAGAGG	A	G	A	T	G	C	C	T	T	C	C	T	C	T	T	C	A	A	C	T	G	C	A	A	G	A	G	G	0.511654	16	8
17	76140077	AGATGCCTTCCTCT	TCAACTGCAAGAGG	A	G	A	T	G	C	C	T	T	C	C	T	C	T	T	C	A	A	C	T	G	C	A	A	G	A	G	G	0.511654	16	8
17	78296168	AGATGCCTTCCTCT	TCAACTGCAAGAGG	A	G	A	T	G	C	C	T	T	C	C	T	C	T	T	C	A	A	C	T	G	C	A	A	G	A	G	G	0.511654	16	8
18	1991289	AGATGCCTTCCTCT	TCAACTGCAAGAGG	A	G	A	T	G	C	C	T	T	C	C	T	C	T	T	C	A	A	C	T	G	C	A	A	G	A	G	G	0.511654	16	8
18	4907753	AGATGCCTTCCTCT	TCAACTGCAAGAGG	A	G	A	T	G	C	C	T	T	C	C	T	C	T	T	C	A	A	C	T	G	C	A	A	G	A	G	G	0.511654	16	8
18	22036270	AGATGCCTTCCTCT	TCAACTGCAAGAGG	A	G	A	T	G	C	C	T	T	C	C	T	C	T	T	C	A	A	C	T	G	C	A	A	G	A	G	G	0.511654	16	8
19	12204112	AGATGCCTTCCTCT	TCAACTGCAAGAGG	A	G	A	T	G	C	C	T	T	C	C	T	C	T	T	C	A	A	C	T	G	C	A	A	G	A	G	G	0.511654	16	8
19	20128615	AGATGCCTTCCTCT	TCAACTGCAAGAGG	A	G	A	T	G	C	C	T	T	C	C	T	C	T	T	C	A	A	C	T	G	C	A	A	G	A	G	G	0.511654	16	8
19	32820812	AGATGCCTTCCTCT	TCAACTGCAAGAGG	A	G	A	T	G	C	C	T	T	C	C	T	C	T	T	C	A	A	C	T	G	C	A	A	G	A	G	G	0.511654	16	8
19	33872533	AGATGCCTTCCTCT	TCAACTGCAAGAGG	A	G	A	T	G	C	C	T	T	C	C	T	C	T	T	C	A	A	C	T	G	C	A	A	G	A	G	G	0.511654	16	8
19	41430181	AGATGCCTTCCTCT	TCAACTGCAAGAGG	A	G	A	T	G	C	C	T	T	C	C	T	C	T	T	C	A	A	C	T	G	C	A	A	G	A	G	G	0.511654	16	8
19	42813160	AGATGCCTTCCTCT	TCAACTGCAAGAGG	A	G	A	T	G	C	C	T	T	C	C	T	C	T	T	C	A	A	C	T	G	C	A	A	G	A	G	G	0.511654	16	8
19	57103729	AGATGCCTTCCTCT	TCAACTGCAAGAGG	A	G	A	T	G	C	C	T	T	C	C	T	C	T	T	C	A	A	C	T	G	C	A	A	G	A	G	G	0.511654	16	8
2	30690316	AGATGCCTTCCTCT	TCAACTGCAAGAGG	A	G	A	T	G	C	C	T	T	C	C	T	C	T	T	C	A	A	C	T	G	C	A	A	G	A	G	G	0.511654	16	8
2	228937076	AGATGCCTTCCTCT	TCAACTGCAAGAGG	A	G	A	T	G	C	C	T	T	C	C	T	C	T	T	C	A	A	C	T	G	C	A	A	G	A	G	G	0.511654	16	8
20	23789709	AGATGCCTTCCTCT	TCAACTGCAAGAGG	A	G	A	T	G	C	C	T	T	C	C	T	C	T	T	C	A	A	C	T	G	C	A	A	G	A	G	G	0.511654	16	8
20	33313817	AGATGCCTTCCTCT	TCAACTGCAAGAGG	A	G	A	T	G	C	C	T	T	C	C	T	C	T	T	C	A	A	C	T	G	C	A	A	G	A	G	G	0.511654	16	8
21	18863340	AGATGCCTTCCTCT	TCAACTGCAAGAGG	A	G	A	T	G	C	C	T	T	C	C	T	C	T	T	C	A	A	C	T	G	C	A	A	G	A	G	G	0.511654	16	8
21	41715140	AGATGCCTTCCTCT	TCAACTGCAAGAGG	A	G	A	T	G	C	C	T	T	C	C	T	C	T	T	C	A	A	C	T	G	C	A	A	G	A	G	G	0.511654	16	8
21	43440783	AGATGCCTTCCTCT	TCAACTGCAAGAGG	A	G	A	T	G	C	C	T	T	C	C	T	C	T	T	C	A	A	C	T	G	C	A	A	G	A	G	G	0.511654	16	8
3	14108160	AGATGCCTTCCTCT	TCAACTGCAAGAGG	A	G	A	T	G	C	C	T	T	C	C	T	C	T	T	C	A	A	C	T	G	C	A	A	G	A	G	G	0.511654	16	8
3	23561632	AGATGCCTTCCTCT	TCAACTGCAAGAGG	A	G	A	T	G	C	C	T	T	C	C	T	C	T	T	C	A	A	C	T	G	C	A	A	G	A	G	G	0.511654	16	8
3	53987055	AGATGCCTTCCTCT	TCAACTGCAAGAGG	A	G	A	T	G	C	C	T	T	C	C	T	C	T	T	C	A	A	C	T	G	C	A	A	G	A	G	G	0.511654	16	8
3	101868148	AGATGCCTTCCTCT	TCAACTGCAAGAGG	A	G	A	T	G	C	C	T	T	C	C	T	C	T	T	C	A	A	C	T	G	C	A	A	G	A	G	G	0.511654	16	8
3	102905841	AGATGCCTTCCTCT	TCAACTGCAAGAGG	A	G	A	T	G	C	C	T	T	C	C	T	C	T	T	C	A	A	C	T	G	C	A	A	G	A	G	G	0.511654	16	8
3	114226288	AGATGCCTTCCTCT	TCAACTGCAAGAGG	A	G	A	T	G	C	C	T	T	C	C	T	C	T	T	C	A	A	C	T	G	C	A	A	G	A	G	G	0.511654	16	8
3	114234487	AGATGCCTTCCTCT	TCAACTGCAAGAGG	A	G	A	T	G	C	C	T	T	C	C	T	C	T	T	C	A	A	C	T	G	C	A	A	G	A	G	G	0.511654	16	8
3	130843102	AGATGCCTTCCTCT	TCAACTGCAAGAGG	A	G	A	T	G	C	C	T	T	C	C	T	C	T	T	C	A	A	C	T	G	C	A	A	G	A	G	G	0.511654	16	8
3	177106506	AGATGCCTTCCTCT	TCAACTGCAAGAGG	A	G	A	T	G	C	C	T	T	C	C	T	C	T	T	C	A	A	C	T	G	C	A	A	G	A	G	G	0.511654	16	8
3	186763504	AGATGCCTTCCTCT	TCAACTGCAAGAGG	A	G	A	T	G	C	C	T	T	C	C	T	C	T	T	C	A	A	C	T	G	C	A	A	G	A	G	G	0.511654	16	8
3	186771716	AGATGCCTTCCTCT	TCAACTGCAAGAGG	A	G	A	T	G	C	C	T	T	C	C	T	C	T	T	C	A	A	C	T	G	C	A	A	G	A	G	G	0.511654	16	8
3	188087831	AGATGCCTTCCTCT	TCAACTGCAAGAGG	A	G	A	T	G	C	C	T	T	C	C	T	C	T	T	C	A	A	C	T	G	C	A	A	G	A	G	G	0.511654	16	8
3	197139267	AGATGCCTTCCTCT	TCAACTGCAAGAGG	A	G	A	T	G	C	C	T	T	C	C	T	C	T	T	C	A	A	C	T	G	C	A	A	G	A	G	G	0.511654	16	8
4	73214279	AGATGCCTTCCTCT	TCAACTGCAAGAGG	A	G	A	T	G	C	C	T	T	C	C	T	C	T	T	C	A	A	C	T	G	C	A	A	G	A	G	G	0.511654	16	8
4	120483611	AGATGCCTTCCTCT	TCAACTGCAAGAGG	A	G	A	T	G	C	C	T	T	C	C	T	C	T	T	C	A	A	C	T	G	C	A	A	G	A	G	G	0.511654	16	8
4	157445838	AGATGCCTTCCTCT	TCAACTGCAAGAGG	A	G	A	T	G	C	C	T	T	C	C	T	C	T	T	C	A	A	C	T	G	C	A	A	G	A	G	G	0.511654	16	8
5	1649566	AGATGCCTTCCTCT	TCAACTGCAAGAGG	A	G	A	T	G	C	C	T	T	C	C	T	C	T	T	C	A	A	C	T	G	C	A	A	G	A	G	G	0.511654	16	8
5	30522991	AGATGCCTTCCTCT	TCAACTGCAAGAGG	A	G	A	T	G	C	C	T	T	C	C	T	C	T	T	C	A	A	C	T	G	C	A	A	G	A	G	G	0.511654	16	8
5	30531487	AGATGCCTTCCTCT	TCAACTGCAAGAGG	A	G	A	T	G	C	C	T	T	C	C	T	C	T	T	C	A	A	C	T	G	C	A	A	G	A	G	G	0.511654	16	8
5	74937888	AGATGCCTTCCTCT	TCAACTGCAAGAGG	A	G	A	T	G	C	C	T	T	C	C	T	C	T	T	C	A	A	C	T	G	C	A	A	G	A	G	G	0.511654	16	8
5	119558752	AGATGCCTTCCTCT	TCAACTGCAAGAGG	A	G	A	T	G	C	C	T	T	C	C	T	C	T	T	C	A	A	C	T	G	C	A	A	G	A	G	G	0.511654	16	8
5	156017769	AGATGCCTTCCTCT	TCAACTGCAAGAGG	A	G	A	T	G	C	C	T	T	C	C	T	C	T	T	C	A	A	C	T	G	C	A	A	G	A	G	G	0.511654	16	8
5	156025981	AGATGCCTTCCTCT	TCAACTGCAAGAGG	A	G	A	T	G	C	C	T	T	C	C	T	C	T	T	C	A	A	C	T	G	C	A	A	G	A	G	G	0.511654	16	8
5	178874044	AGATGCCTTCCTCT	TCAACTGCAAGAGG	A	G	A	T	G	C	C	T	T	C	C	T	C	T	T	C	A	A	C	T	G	C	A	A	G	A	G	G	0.511654	16	8
6	25857200	AGATGCCTTCCTCT	TCAACTGCAAGAGG	A	G	A	T	G	C	C	T	T	C	C	T	C	T	T	C	A	A	C	T	G	C	A	A	G	A	G	G	0.511654	16	8
6	32854296	AGATGCCTTCCTCT	TCAACTGCAAGAGG	A	G	A	T	G	C	C	T	T	C	C	T	C	T	T	C	A	A	C	T	G	C	A	A	G	A	G	G	0.511654	16	8
6	34795689	AGATGCCTTCCTCT	TCAACTGCAAGAGG	A	G	A	T	G	C	C	T	T	C	C	T	C	T	T	C	A	A	C	T	G	C	A	A	G	A	G	G	0.511654	16	8
6	44404231	AGATGCCTTCCTCT	TCAACTGCAAGAGG	A	G	A	T	G	C	C	T	T	C	C	T	C	T	T	C	A	A	C	T	G	C	A	A	G	A	G	G	0.511654	16	8
6	78483855	AGATGCCTTCCTCT	TCAACTGCAAGAGG	A	G	A	T	G	C	C	T	T	C	C	T	C	T	T	C	A	A	C	T	G	C	A	A	G	A	G	G	0.511654	16	8
6	78492317	AGATGCCTTCCTCT	TCAACTGCAAGAGG	A	G	A	T	G	C	C	T	T	C	C	T	C	T	T	C	A	A	C	T	G	C	A	A	G	A	G	G	0.511654	16	8
6	111683468	AGATGCCTTCCTCT	TCAACTGCAAGAGG	A	G	A	T	G	C	C	T	T	C	C	T	C	T	T	C	A	A	C	T	G	C	A	A	G	A	G	G	0.511654	16	8
6	135022415	AGATGCCTTCCTCT	TCAACTGCAAGAGG	A	G	A	T	G	C	C	T	T	C	C	T	C	T	T	C	A	A	C	T	G	C	A	A	G	A	G	G	0.511654	16	8
6	151818512	AGATGCCTTCCTCT	TCAACTGCAAGAGG	A	G	A	T	G	C	C	T	T	C	C	T	C	T	T	C	A	A	C	T	G	C	A	A	G	A	G	G	0.511654	16	8
6	169488779	AGATGCCTTCCTCT	TCAACTGCAAGAGG	A	G	A	T	G	C	C	T	T	C	C	T	C	T	T	C	A	A	C	T	G	C	A	A	G	A	G	G	0.511654	16	8
7	2396040	AGATGCCTTCCTCT	TCAACTGCAAGAGG	A	G	A	T	G	C	C	T	T	C	C	T	C	T	T	C	A	A	C	T	G	C	A	A	G	A	G	G	0.511654	16	8
7	4589057	AGATGCCTTCCTCT	TCAACTGCAAGAGG	A	G	A	T	G	C	C	T	T	C	C	T	C	T	T	C	A	A	C	T	G	C	A	A	G	A	G	G	0.511654	16	8
7	4597561	AGATGCCTTCCTCT	TCAACTGCAAGAGG	A	G	A	T	G	C	C	T	T	C	C	T	C	T	T	C	A	A	C	T	G	C	A	A	G	A	G	G	0.511654	16	8
7	4606064	AGATGCCTTCCTCT	TCAACTGCAAGAGG	A	G	A	T	G	C	C	T	T	C	C	T	C	T	T	C	A	A	C	T	G	C	A	A	G	A	G	G	0.511654	16	8
7	27748271	AGATGCCTTCCTCT	TCAACTGCAAGAGG	A	G	A	T	G	C	C	T	T	C	C	T	C	T	T	C	A	A	C	T	G	C	A	A	G	A	G	G	0.511654	16	8
7	64341306	AGATGCCTTCCTCT	TCAACTGCAAGAGG	A	G	A	T	G	C	C	T	T	C	C	T	C	T	T	C	A	A	C	T	G	C	A	A	G	A	G	G	0.511654	16	8
7	100580328	AGATGCCTTCCTCT	TCAACTGCAAGAGG	A	G	A	T	G	C	C	T	T	C	C	T	C	T	T	C	A	A	C	T	G	C	A	A	G	A	G	G	0.511654	16	8
7	112769282	AGATGCCTTCCTCT	TCAACTGCAAGAGG	A	G	A	T	G	C	C	T	T	C	C	T	C	T	T	C	A	A	C	T	G	C	A	A	G	A	G	G	0.511654	16	8
7	124648934	AGATGCCTTCCTCT	TCAACTGCAAGAGG	A	G	A	T	G	C	C	T	T	C	C	T	C	T	T	C	A	A	C	T	G	C	A	A	G	A	G	G	0.511654	16	8
8	7343281	AGATGCCTTCCTCT	TCAACTGCAAGAGG	A	G	A	T	G	C	C	T	T	C	C	T	C	T	T	C	A	A	C	T	G	C	A	A	G	A	G	G	0.511654	16	8
8	7351784	AGATGCCTTCCTCT	TCAACTGCAAGAGG	A	G	A	T	G	C	C	T	T	C	C	T	C	T	T	C	A	A	C	T	G	C	A	A	G	A	G	G	0.511654	16	8
8	37170518	AGATGCCTTCCTCT	TCAACTGCAAGAGG	A	G	A	T	G	C	C	T	T	C	C	T	C	T	T	C	A	A	C	T	G	C	A	A	G	A	G	G	0.511654	16	8
8	42770468	AGATGCCTTCCTCT	TCAACTGCAAGAGG	A	G	A	T	G	C	C	T	T	C	C	T	C	T	T	C	A	A	C	T	G	C	A	A	G	A	G	G	0.511654	16	8
8	55107268	AGATGCCTTCCTCT	TCAACTGCAAGAGG	A	G	A	T	G	C	C	T	T	C	C	T	C	T	T	C	A	A	C	T	G	C	A	A	G	A	G	G	0.511654	16	8
8	58275190	AGATGCCTTCCTCT	TCAACTGCAAGAGG	A	G	A	T	G	C	C	T	T	C	C	T	C	T	T	C	A	A	C	T	G	C	A	A	G	A	G	G	0.511654	16	8
8	140541805	AGATGCCTTCCTCT	TCAACTGCAAGAGG	A	G	A	T	G	C	C	T	T	C	C	T	C	T	T	C	A	A	C	T	G	C	A	A	G	A	G	G	0.511654	16	8
8	144441303	AGATGCCTTCCTCT	TCAACTGCAAGAGG	A	G	A	T	G	C	C	T	T	C	C	T	C	T	T	C	A	A	C	T	G	C	A	A	G	A	G	G	0.511654	16	8
8	145004337	AGATGCCTTCCTCT	TCAACTGCAAGAGG	A	G	A	T	G	C	C	T	T	C	C	T	C	T	T	C	A	A	C	T	G	C	A	A	G	A	G	G	0.511654	16	8
9	67767637	AGATGCCTTCCTCT	TCAACTGCAAGAGG	A	G	A	T	G	C	C	T	T	C	C	T	C	T	T	C	A	A	C	T	G	C	A	A	G	A	G	G	0.511654	16	8
9	71568347	AGATGCCTTCCTCT	TCAACTGCAAGAGG	A	G	A	T	G	C	C	T	T	C	C	T	C	T	T	C	A	A	C	T	G	C	A	A	G	A	G	G	0.511654	16	8
9	74892417	AGATGCCTTCCTCT	TCAACTGCAAGAGG	A	G	A	T	G	C	C	T	T	C	C	T	C	T	T	C	A	A	C	T	G	C	A	A	G	A	G	G	0.511654	16	8
9	135947853	AGATGCCTTCCTCT	TCAACTGCAAGAGG	A	G	A	T	G	C	C	T	T	C	C	T	C	T	T	C	A	A	C	T	G	C	A	A	G	A	G	G	0.511654	16	8
X	56041402	AGATGCCTTCCTCT	TCAACTGCAAGAGG	A	G	A	T	G	C	C	T	T	C	C	T	C	T	T	C	A	A	C	T	G	C	A	A	G	A	G	G	0.511654	16	8
X	144610525	AGATGCCTTCCTCT	TCAACTGCAAGAGG	A	G	A	T	G	C	C	T	T	C	C	T	C	T	T	C	A	A	C	T	G	C	A	A	G	A	G	G	0.511654	16	8
Y	13725604	AGATGCCTTCCTCT	TCAACTGCAAGAGG	A	G	A	T	G	C	C	T	T	C	C	T	C	T	T	C	A	A	C	T	G	C	A	A	G	A	G	G	0.511654	16	8
Y	23449048	AGATGCCTTCCTCT	TCAACTGCAAGAGG	A	G	A	T	G	C	C	T	T	C	C	T	C	T	T	C	A	A	C	T	G	C	A	A	G	A	G	G	0.511654	16	8
Y	25082797	AGATGCCTTCCTCT	TCAACTGCAAGAGG	A	G	A	T	G	C	C	T	T	C	C	T	C	T	T	C	A	A	C	T	G	C	A	A	G	A	G	G	0.511654	16	8
7	30159719	ACTCAACCTCTTCA	TTATCTGTAAAAGG	A	C	T	C	A	A	C	C	T	C	T	T	C	A	T	T	A	T	C	T	G	T	A	A	A	A	G	G	0.511708	18	6
8	88937860	AATCTTAATTCTCA	TAAAATGGAAAAGT	A	A	T	C	T	T	A	A	T	T	C	T	C	A	T	A	A	A	A	T	G	G	A	A	A	A	G	T	0.511738	16	8
5	4429325	CCCCTTCCACCCCT	TAAACTGAAATAGG	C	C	C	C	T	T	C	C	A	C	C	C	C	T	T	A	A	A	C	T	G	A	A	A	T	A	G	G	0.511738	16	8
12	47443699	AATTAGACTTATCC	TAAATAGTAAAAGT	A	A	T	T	A	G	A	C	T	T	A	T	C	C	T	A	A	A	T	A	G	T	A	A	A	A	G	T	0.511833	16	8
17	6881990	CCCCAGCCTCAACC	TCAACTGCAAAATG	C	C	C	C	A	G	C	C	T	C	A	A	C	C	T	C	A	A	C	T	G	C	A	A	A	A	T	G	0.511952	18	6
4	182100310	ACTAATTCTCATCA	TCAACTGTAAGTGA	A	C	T	A	A	T	T	C	T	C	A	T	C	A	T	C	A	A	C	T	G	T	A	A	G	T	G	A	0.511976	17	7
14	47776836	GGTAAGACTCCTCC	AAGACTGGAATAGA	G	G	T	A	A	G	A	C	T	C	C	T	C	C	A	A	G	A	C	T	G	G	A	A	T	A	G	A	0.512099	17	7
2	22201108	CCTTGGATGCTTCC	AAAACTGGAAAAGT	C	C	T	T	G	G	A	T	G	C	T	T	C	C	A	A	A	A	C	T	G	G	A	A	A	A	G	T	0.512134	15	9
1	107938065	CATAGTGCTCTTAC	TAAACAGTAAAAGT	C	A	T	A	G	T	G	C	T	C	T	T	A	C	T	A	A	A	C	A	G	T	A	A	A	A	G	T	0.512196	16	8
4	171693403	AATCAGTATCATCA	TAAATTGGAAAAGA	A	A	T	C	A	G	T	A	T	C	A	T	C	A	T	A	A	A	T	T	G	G	A	A	A	A	G	A	0.51221	18	6
2	5914810	ACAAATGCCCATCA	TAGACTGGATAAGG	A	C	A	A	A	T	G	C	C	C	A	T	C	A	T	A	G	A	C	T	G	G	A	T	A	A	G	G	0.512349	16	8
X	21186436	GGCAATTCTCTTCT	TCAACTGTAAAAAT	G	G	C	A	A	T	T	C	T	C	T	T	C	T	T	C	A	A	C	T	G	T	A	A	A	A	A	T	0.512424	17	7
5	104558149	GGGTGTCCACATCC	AAAACAGGAAAGGT	G	G	G	T	G	T	C	C	A	C	A	T	C	C	A	A	A	A	C	A	G	G	A	A	A	G	G	T	0.512533	17	7
X	144022298	AGCGATATTCACAA	TAAACTGTAAAAGC	A	G	C	G	A	T	A	T	T	C	A	C	A	A	T	A	A	A	C	T	G	T	A	A	A	A	G	C	0.51256	17	7
5	11530145	AGTCACATTTTTCT	TTAACTGGAATAGG	A	G	T	C	A	C	A	T	T	T	T	T	C	T	T	T	A	A	C	T	G	G	A	A	T	A	G	G	0.51263	16	8
2	103964216	AGCATTTCTTTCCC	TTAACTGGAAAAGA	A	G	C	A	T	T	T	C	T	T	T	C	C	C	T	T	A	A	C	T	G	G	A	A	A	A	G	A	0.512825	15	9
4	138198269	ACTTTTGTTCAGCC	TCAACTGTATGAGT	A	C	T	T	T	T	G	T	T	C	A	G	C	C	T	C	A	A	C	T	G	T	A	T	G	A	G	T	0.51294	14	10
18	37922103	ACTCCACCTCCTCC	GCAACTGGAATAGC	A	C	T	C	C	A	C	C	T	C	C	T	C	C	G	C	A	A	C	T	G	G	A	A	T	A	G	C	0.512981	17	7
X	29810449	TCAATTCCTCATCT	TAAACTGGAATAAT	T	C	A	A	T	T	C	C	T	C	A	T	C	T	T	A	A	A	C	T	G	G	A	A	T	A	A	T	0.513056	17	7
9	110844587	GAATGAAGGCAGCC	AAAACTGGAAAAGG	G	A	A	T	G	A	A	G	G	C	A	G	C	C	A	A	A	A	C	T	G	G	A	A	A	A	G	G	0.513249	14	10
8	7098351	AGTGGCTGTCCTCC	TAAATTGCAAGAGG	A	G	T	G	G	C	T	G	T	C	C	T	C	C	T	A	A	A	T	T	G	C	A	A	G	A	G	G	0.513271	16	8
8	7606890	AGTGGCTGTCCTCC	TAAATTGCAAGAGG	A	G	T	G	G	C	T	G	T	C	C	T	C	C	T	A	A	A	T	T	G	C	A	A	G	A	G	G	0.513271	16	8
12	6375948	AGTTTTGCTGTCAC	TAAACTGCAAAAGT	A	G	T	T	T	T	G	C	T	G	T	C	A	C	T	A	A	A	C	T	G	C	A	A	A	A	G	T	0.513544	17	7
16	83873984	TGGAATCCTGACCC	GAAACTGTAAAAGA	T	G	G	A	A	T	C	C	T	G	A	C	C	C	G	A	A	A	C	T	G	T	A	A	A	A	G	A	0.51361	19	5
9	129766259	GGTGAGCCTCAACT	TCATCTGTAAAAGG	G	G	T	G	A	G	C	C	T	C	A	A	C	T	T	C	A	T	C	T	G	T	A	A	A	A	G	G	0.513722	18	6
5	165057008	CTAAATGCCCATCA	TAAACTGGATAAGA	C	T	A	A	A	T	G	C	C	C	A	T	C	A	T	A	A	A	C	T	G	G	A	T	A	A	G	A	0.513871	17	7
Y	20106568	GTGAATACTCATCT	TAAACCTTAACAGG	G	T	G	A	A	T	A	C	T	C	A	T	C	T	T	A	A	A	C	C	T	T	A	A	C	A	G	G	0.513903	16	8
2	231819545	CCGGGTGCCCATCA	TGAACTGGATAAGG	C	C	G	G	G	T	G	C	C	C	A	T	C	A	T	G	A	A	C	T	G	G	A	T	A	A	G	G	0.51411	15	9
17	77767085	CGACATCCTCAGCT	TGAACTGGGAAAGA	C	G	A	C	A	T	C	C	T	C	A	G	C	T	T	G	A	A	C	T	G	G	G	A	A	A	G	A	0.514319	19	5
X	146529213	ATCAAGACTCAGCC	TCAACAGGAAAAGC	A	T	C	A	A	G	A	C	T	C	A	G	C	C	T	C	A	A	C	A	G	G	A	A	A	A	G	C	0.51433	15	9
14	80727038	TATTTCCATCCTAC	TAAACTGGAAAAGG	T	A	T	T	T	C	C	A	T	C	C	T	A	C	T	A	A	A	C	T	G	G	A	A	A	A	G	G	0.51464	16	8
20	59378988	TCAGTTGCTTCTAA	TAAACTGGAAAAGG	T	C	A	G	T	T	G	C	T	T	C	T	A	A	T	A	A	A	C	T	G	G	A	A	A	A	G	G	0.514807	15	9
2	227914749	AGTAAGCCACATCT	TAAAGTGGAAAAGC	A	G	T	A	A	G	C	C	A	C	A	T	C	T	T	A	A	A	G	T	G	G	A	A	A	A	G	C	0.514875	19	5
16	45453452	ATTATAAGGTATCC	TGAACTGTAAAAGG	A	T	T	A	T	A	A	G	G	T	A	T	C	C	T	G	A	A	C	T	G	T	A	A	A	A	G	G	0.515046	14	10
13	109055140	TCTCATCCTTAGCA	TAAAATGGAAGAGA	T	C	T	C	A	T	C	C	T	T	A	G	C	A	T	A	A	A	A	T	G	G	A	A	G	A	G	A	0.515054	18	6
1	237475815	AATGATACACTTTC	GAAACCGCAAAAGT	A	A	T	G	A	T	A	C	A	C	T	T	T	C	G	A	A	A	C	C	G	C	A	A	A	A	G	T	0.515069	17	7
2	145170891	GTAGATGCCCATCC	TGAACTGGAAAAAG	G	T	A	G	A	T	G	C	C	C	A	T	C	C	T	G	A	A	C	T	G	G	A	A	A	A	A	G	0.515286	16	8
5	97202683	TTTATTACTTTCCC	AAAACTGGAAAAGT	T	T	T	A	T	T	A	C	T	T	T	C	C	C	A	A	A	A	C	T	G	G	A	A	A	A	G	T	0.51531	16	8
11	70361339	GGTCTTTCTCCCCC	TAAACTGTAAACTG	G	G	T	C	T	T	T	C	T	C	C	C	C	C	T	A	A	A	C	T	G	T	A	A	A	C	T	G	0.515368	17	7
3	26965067	CCAAATGCCCATCA	TAAACTGGATAAGA	C	C	A	A	A	T	G	C	C	C	A	T	C	A	T	A	A	A	C	T	G	G	A	T	A	A	G	A	0.5155	17	7
10	22017112	ATCTACACTCTTTC	GAAACTGCAAGAGG	A	T	C	T	A	C	A	C	T	C	T	T	T	C	G	A	A	A	C	T	G	C	A	A	G	A	G	G	0.51557	16	8
10	58607161	ATTTTCATGCTGCC	TCAACTGCAAAAGA	A	T	T	T	T	C	A	T	G	C	T	G	C	C	T	C	A	A	C	T	G	C	A	A	A	A	G	A	0.515607	14	10
8	94413231	CACCACTCACAGCT	TAAAATGTAAAAGG	C	A	C	C	A	C	T	C	A	C	A	G	C	T	T	A	A	A	A	T	G	T	A	A	A	A	G	G	0.515622	16	8
5	26384514	GGACATACTCATAT	TAAAATGTAACAGA	G	G	A	C	A	T	A	C	T	C	A	T	A	T	T	A	A	A	A	T	G	T	A	A	C	A	G	A	0.515969	18	6
22	38946567	AACACCGAGCATCA	TAAACTGTAACAGT	A	A	C	A	C	C	G	A	G	C	A	T	C	A	T	A	A	A	C	T	G	T	A	A	C	A	G	T	0.515995	14	10
10	126554200	GCTGTTACTCTCCA	TAAACTGGAAGACT	G	C	T	G	T	T	A	C	T	C	T	C	C	A	T	A	A	A	C	T	G	G	A	A	G	A	C	T	0.516012	15	9
3	194556881	GGTCAGCCTCACTC	TCATCTGTAAAAGG	G	G	T	C	A	G	C	C	T	C	A	C	T	C	T	C	A	T	C	T	G	T	A	A	A	A	G	G	0.516135	18	6
16	3862563	CCGGATACACTCCT	TTAACTGGAAAAGG	C	C	G	G	A	T	A	C	A	C	T	C	C	T	T	T	A	A	C	T	G	G	A	A	A	A	G	G	0.51635	15	9
8	32037893	GTGTTTACTGCTCC	TAAAACGTAACAGG	G	T	G	T	T	T	A	C	T	G	C	T	C	C	T	A	A	A	A	C	G	T	A	A	C	A	G	G	0.516583	13	11
4	122374968	TATATTATGCATCA	TAAAATGTAAAAGA	T	A	T	A	T	T	A	T	G	C	A	T	C	A	T	A	A	A	A	T	G	T	A	A	A	A	G	A	0.516587	16	8
16	50354352	CAGGGAACTCATCT	TAAATTGCAAAAGA	C	A	G	G	G	A	A	C	T	C	A	T	C	T	T	A	A	A	T	T	G	C	A	A	A	A	G	A	0.516592	17	7
2	28472908	CGTAATGCTCAGGC	GAAACCGTAATAGT	C	G	T	A	A	T	G	C	T	C	A	G	G	C	G	A	A	A	C	C	G	T	A	A	T	A	G	T	0.516669	17	7
5	7556820	TGGCCCACGCAGCT	TGAAATGGAAAAGT	T	G	G	C	C	C	A	C	G	C	A	G	C	T	T	G	A	A	A	T	G	G	A	A	A	A	G	T	0.516766	15	9
7	141343926	GGTCTCAGTTTCCC	TGAACTGCAAAAGG	G	G	T	C	T	C	A	G	T	T	T	C	C	C	T	G	A	A	C	T	G	C	A	A	A	A	G	G	0.516778	16	8
14	39071878	CACCAGACCCATCT	TAAAATGCAAAAGG	C	A	C	C	A	G	A	C	C	C	A	T	C	T	T	A	A	A	A	T	G	C	A	A	A	A	G	G	0.516784	18	6
4	9362249	AGCAGCCTTCCTCT	TCAACTGCAAGAGG	A	G	C	A	G	C	C	T	T	C	C	T	C	T	T	C	A	A	C	T	G	C	A	A	G	A	G	G	0.516834	16	8
1	41081101	GAATGCCAGCAGCC	GAAACTGGAAAAGT	G	A	A	T	G	C	C	A	G	C	A	G	C	C	G	A	A	A	C	T	G	G	A	A	A	A	G	T	0.516854	15	9
7	18287086	ATTCTTTTTCCTTC	GAAACTGGAAAAGA	A	T	T	C	T	T	T	T	T	C	C	T	T	C	G	A	A	A	C	T	G	G	A	A	A	A	G	A	0.516914	17	7
13	39340361	GAATATACTTATTC	TTAACTGGAATAGT	G	A	A	T	A	T	A	C	T	T	A	T	T	C	T	T	A	A	C	T	G	G	A	A	T	A	G	T	0.517004	15	9
13	49667555	GGTCACATTCATCC	TCAACTGTAAATAG	G	G	T	C	A	C	A	T	T	C	A	T	C	C	T	C	A	A	C	T	G	T	A	A	A	T	A	G	0.517134	17	7
1	233542952	AGGTATCCTTATCA	AAAACTGAAAATGT	A	G	G	T	A	T	C	C	T	T	A	T	C	A	A	A	A	A	C	T	G	A	A	A	A	T	G	T	0.51719	19	5
3	112238909	AGTGATCCACAAAC	TAAAATGAAAAAGG	A	G	T	G	A	T	C	C	A	C	A	A	A	C	T	A	A	A	A	T	G	A	A	A	A	A	G	G	0.517192	18	6
1	167419068	GGGAATAGTCTTAA	TCAACTGGAAAAGT	G	G	G	A	A	T	A	G	T	C	T	T	A	A	T	C	A	A	C	T	G	G	A	A	A	A	G	T	0.517312	16	8
18	40165119	CTTAATCCTCATCA	TAGACTGGATAAAG	C	T	T	A	A	T	C	C	T	C	A	T	C	A	T	A	G	A	C	T	G	G	A	T	A	A	A	G	0.517428	18	6
6	113072446	GTACTTCCTCAACC	TAAATTGCAACAGC	G	T	A	C	T	T	C	C	T	C	A	A	C	C	T	A	A	A	T	T	G	C	A	A	C	A	G	C	0.517524	18	6
2	9942968	ATTGATCCTCCACA	AAAACTGTAAAGGA	A	T	T	G	A	T	C	C	T	C	C	A	C	A	A	A	A	A	C	T	G	T	A	A	A	G	G	A	0.517603	18	6
8	113465785	ATGCATCTTTCTCT	TAAACTGTAATAGA	A	T	G	C	A	T	C	T	T	T	C	T	C	T	T	A	A	A	C	T	G	T	A	A	T	A	G	A	0.517778	17	7
1	165765890	ACTCTCCCTTTGCC	AAAACCGCAAAAGC	A	C	T	C	T	C	C	C	T	T	T	G	C	C	A	A	A	A	C	C	G	C	A	A	A	A	G	C	0.518007	17	7
19	19552322	AGTTGAGCTCTCCT	AAAACTGGAACAGG	A	G	T	T	G	A	G	C	T	C	T	C	C	T	A	A	A	A	C	T	G	G	A	A	C	A	G	G	0.518141	16	8
15	67819832	TGGGTTCCTGATCA	TAAATTGGAAAAGC	T	G	G	G	T	T	C	C	T	G	A	T	C	A	T	A	A	A	T	T	G	G	A	A	A	A	G	C	0.518154	18	6
X	153086213	GGAATTTGGCAGCC	GAAACTGGAAGAGG	G	G	A	A	T	T	T	G	G	C	A	G	C	C	G	A	A	A	C	T	G	G	A	A	G	A	G	G	0.518157	15	9
X	153123342	GGAATTTGGCAGCC	GAAACTGGAAGAGG	G	G	A	A	T	T	T	G	G	C	A	G	C	C	G	A	A	A	C	T	G	G	A	A	G	A	G	G	0.518157	15	9
X	153161150	GGAATTTGGCAGCC	GAAACTGGAAGAGG	G	G	A	A	T	T	T	G	G	C	A	G	C	C	G	A	A	A	C	T	G	G	A	A	G	A	G	G	0.518157	15	9
15	69373214	ATGGTCACTCTTCC	TTAACTGGAAGTGG	A	T	G	G	T	C	A	C	T	C	T	T	C	C	T	T	A	A	C	T	G	G	A	A	G	T	G	G	0.518168	13	11
4	184417129	ATAAAATTTCATCC	TCAACTGCAAAAGT	A	T	A	A	A	A	T	T	T	C	A	T	C	C	T	C	A	A	C	T	G	C	A	A	A	A	G	T	0.518232	17	7
1	194087096	GCTCTGGCTCATCA	TCAATCGAAAAGGT	G	C	T	C	T	G	G	C	T	C	A	T	C	A	T	C	A	A	T	C	G	A	A	A	A	G	G	T	0.518243	15	9
13	113651442	GCGCCTGTTCCTCA	TAAAACGTAACAGG	G	C	G	C	C	T	G	T	T	C	C	T	C	A	T	A	A	A	A	C	G	T	A	A	C	A	G	G	0.518252	14	10
11	56508998	GGCCTCCCTCTCCC	TAAACTGGTAAAAG	G	G	C	C	T	C	C	C	T	C	T	C	C	C	T	A	A	A	C	T	G	G	T	A	A	A	A	G	0.518408	16	8
8	47837067	GGCCTCCCTCTCCC	TAAACTGGTAAAAG	G	G	C	C	T	C	C	C	T	C	T	C	C	C	T	A	A	A	C	T	G	G	T	A	A	A	A	G	0.518408	16	8
7	145020397	GGCCTCCCTCTCCC	TAAACTGGTAAAAG	G	G	C	C	T	C	C	C	T	C	T	C	C	C	T	A	A	A	C	T	G	G	T	A	A	A	A	G	0.518408	16	8
3	88697519	AATGCTGGTAATCT	AAAACTGGAAAAGG	A	A	T	G	C	T	G	G	T	A	A	T	C	T	A	A	A	A	C	T	G	G	A	A	A	A	G	G	0.518544	17	7
9	120153778	GGAATTGCCTCTCT	TCAACTGGAAAAGG	G	G	A	A	T	T	G	C	C	T	C	T	C	T	T	C	A	A	C	T	G	G	A	A	A	A	G	G	0.518692	15	9
6	8860632	AGTCACCCACACAA	AAAACTGTAAAAGA	A	G	T	C	A	C	C	C	A	C	A	C	A	A	A	A	A	A	C	T	G	T	A	A	A	A	G	A	0.51874	19	5
17	7843587	CCTCATTCTCATCA	TGAAATGAAAGAGT	C	C	T	C	A	T	T	C	T	C	A	T	C	A	T	G	A	A	A	T	G	A	A	A	G	A	G	T	0.51875	18	6
3	60067166	AGTTTTGCTCTCAC	CAAACCGCAAAAGT	A	G	T	T	T	T	G	C	T	C	T	C	A	C	C	A	A	A	C	C	G	C	A	A	A	A	G	T	0.518775	17	7
4	177137452	GTTTTTGCTCATCC	CCACCTGGAAAAGT	G	T	T	T	T	T	G	C	T	C	A	T	C	C	C	C	A	C	C	T	G	G	A	A	A	A	G	T	0.518914	17	7
5	121120383	TAGGGGGCTCCCCC	TCAACTGGAACAGG	T	A	G	G	G	G	G	C	T	C	C	C	C	C	T	C	A	A	C	T	G	G	A	A	C	A	G	G	0.518984	13	11
2	60235488	AGGAGATCTCATAA	TCAACTGTAAGAGG	A	G	G	A	G	A	T	C	T	C	A	T	A	A	T	C	A	A	C	T	G	T	A	A	G	A	G	G	0.519235	15	9
7	21924669	ACCCAGCTTCTTCA	TAAACTGCAAGAGA	A	C	C	C	A	G	C	T	T	C	T	T	C	A	T	A	A	A	C	T	G	C	A	A	G	A	G	A	0.519261	18	6
12	9038412	ACTGTCCCTCACCA	AAAACTGGAAAAAA	A	C	T	G	T	C	C	C	T	C	A	C	C	A	A	A	A	A	C	T	G	G	A	A	A	A	A	A	0.519543	17	7
2	83993925	AGAAATAGACAGCC	GAAACTGGAAGAGG	A	G	A	A	A	T	A	G	A	C	A	G	C	C	G	A	A	A	C	T	G	G	A	A	G	A	G	G	0.519547	16	8
15	29384587	TGGAGGCCTCAGCC	TAACCTGTAAAAGT	T	G	G	A	G	G	C	C	T	C	A	G	C	C	T	A	A	C	C	T	G	T	A	A	A	A	G	T	0.519579	17	7
2	200372224	TCTTCTTCGTGTCA	TAAACTGGAAAAGA	T	C	T	T	C	T	T	C	G	T	G	T	C	A	T	A	A	A	C	T	G	G	A	A	A	A	G	A	0.519917	16	8
6	34549842	CTGCTTCCTCCCAT	TAAACTGCAAAAGA	C	T	G	C	T	T	C	C	T	C	C	C	A	T	T	A	A	A	C	T	G	C	A	A	A	A	G	A	0.519985	18	6
4	155548509	TTTCCTCCTCATCT	ACAAATGCAAAAGT	T	T	T	C	C	T	C	C	T	C	A	T	C	T	A	C	A	A	A	T	G	C	A	A	A	A	G	T	0.520119	20	4
X	64176579	GTTATTCCTCTTTA	TAAAATGAAAAAGT	G	T	T	A	T	T	C	C	T	C	T	T	T	A	T	A	A	A	A	T	G	A	A	A	A	A	G	T	0.520227	17	7
4	174639364	CTTCCTGCTCAGCC	TCAACTTGAAGAGG	C	T	T	C	C	T	G	C	T	C	A	G	C	C	T	C	A	A	C	T	T	G	A	A	G	A	G	G	0.520268	16	8
13	69939100	CTAGATGCTCATCA	TGGACTGGATAAGG	C	T	A	G	A	T	G	C	T	C	A	T	C	A	T	G	G	A	C	T	G	G	A	T	A	A	G	G	0.520322	16	8
12	63397761	GTTTTGCTGCCACA	TAAACTGCAAAAGT	G	T	T	T	T	G	C	T	G	C	C	A	C	A	T	A	A	A	C	T	G	C	A	A	A	A	G	T	0.520402	16	8
5	99902435	GGACATTCTCTCCA	TAAAATGTATAAGG	G	G	A	C	A	T	T	C	T	C	T	C	C	A	T	A	A	A	A	T	G	T	A	T	A	A	G	G	0.520446	17	7
8	113436776	GTTTCTGCACAGCA	GAAACTGTTAAAGG	G	T	T	T	C	T	G	C	A	C	A	G	C	A	G	A	A	A	C	T	G	T	T	A	A	A	G	G	0.520519	16	8
12	94523078	GCTGTCACTCATCC	GCAACTGTAAAATC	G	C	T	G	T	C	A	C	T	C	A	T	C	C	G	C	A	A	C	T	G	T	A	A	A	A	T	C	0.520719	16	8
22	30779007	GTTTAGGCTCATGG	AAAACTGGAAAAGG	G	T	T	T	A	G	G	C	T	C	A	T	G	G	A	A	A	A	C	T	G	G	A	A	A	A	G	G	0.520719	18	6
12	96568650	ATTGATACTTATCA	TAAAATGAAAAATG	A	T	T	G	A	T	A	C	T	T	A	T	C	A	T	A	A	A	A	T	G	A	A	A	A	A	T	G	0.52078	17	7
4	57931742	ATCTGGACTTCACT	TCAACTGTAAAAGG	A	T	C	T	G	G	A	C	T	T	C	A	C	T	T	C	A	A	C	T	G	T	A	A	A	A	G	G	0.521274	13	11
6	132959301	GCACATCCTCACCA	TTAATTGAAAAAGA	G	C	A	C	A	T	C	C	T	C	A	C	C	A	T	T	A	A	T	T	G	A	A	A	A	A	G	A	0.521343	18	6
7	144867396	AAACATCATTAGCC	GAAACTGCAAAAGG	A	A	A	C	A	T	C	A	T	T	A	G	C	C	G	A	A	A	C	T	G	C	A	A	A	A	G	G	0.521514	19	5
3	97381305	GTGCTTACTTTCCC	GAAACTGAAATAGG	G	T	G	C	T	T	A	C	T	T	T	C	C	C	G	A	A	A	C	T	G	A	A	A	T	A	G	G	0.521597	15	9
X	141277140	AGTCATGGTTCTCC	GAAACTGCAATAGA	A	G	T	C	A	T	G	G	T	T	C	T	C	C	G	A	A	A	C	T	G	C	A	A	T	A	G	A	0.521668	19	5
15	27694562	GGGGCGACTCCTCC	GAAACTGAAAATGG	G	G	G	G	C	G	A	C	T	C	C	T	C	C	G	A	A	A	C	T	G	A	A	A	A	T	G	G	0.521728	16	8
1	200709574	AGCACCCGGTCTCC	GAAACTGGAAAAGG	A	G	C	A	C	C	C	G	G	T	C	T	C	C	G	A	A	A	C	T	G	G	A	A	A	A	G	G	0.521798	15	9
6	62721307	GCTGACTCAGAACC	TAAACTGAAAAAGG	G	C	T	G	A	C	T	C	A	G	A	A	C	C	T	A	A	A	C	T	G	A	A	A	A	A	G	G	0.521929	16	8
13	94273409	CCTTTTACCCACCC	TAATCTGGAAAAGT	C	C	T	T	T	T	A	C	C	C	A	C	C	C	T	A	A	T	C	T	G	G	A	A	A	A	G	T	0.521976	16	8
2	212324726	GTTTTCCCGCCTCC	GAAACTGCCAAAGT	G	T	T	T	T	C	C	C	G	C	C	T	C	C	G	A	A	A	C	T	G	C	C	A	A	A	G	T	0.521997	17	7
1	101544940	CATTTCACGGATCC	TAAACTGAAAAGGA	C	A	T	T	T	C	A	C	G	G	A	T	C	C	T	A	A	A	C	T	G	A	A	A	A	G	G	A	0.522015	15	9
18	53713707	CTCTGGCCTCAGCC	TAAACTGAAAAAAA	C	T	C	T	G	G	C	C	T	C	A	G	C	C	T	A	A	A	C	T	G	A	A	A	A	A	A	A	0.522117	16	8
6	163075284	ATTTTTTCTCATCA	TAGACAGGAAAAAG	A	T	T	T	T	T	T	C	T	C	A	T	C	A	T	A	G	A	C	A	G	G	A	A	A	A	A	G	0.522118	16	8
2	108297618	AACAATTCCCAGCC	TCAACTGGAACAGT	A	A	C	A	A	T	T	C	C	C	A	G	C	C	T	C	A	A	C	T	G	G	A	A	C	A	G	T	0.522403	15	9
11	83218794	ATGTTCCCTCTTCT	TCAACTGAAAAAAG	A	T	G	T	T	C	C	C	T	C	T	T	C	T	T	C	A	A	C	T	G	A	A	A	A	A	A	G	0.522409	15	9
7	127238356	ATATTTGCTCATCA	GAAATAGTAAAAGG	A	T	A	T	T	T	G	C	T	C	A	T	C	A	G	A	A	A	T	A	G	T	A	A	A	A	G	G	0.522415	16	8
18	4316590	CTAAATGCACATCA	TAGACTGGATAAGG	C	T	A	A	A	T	G	C	A	C	A	T	C	A	T	A	G	A	C	T	G	G	A	T	A	A	G	G	0.522455	16	8
12	38984174	CTGCATCTTTCTCA	TAAACTGAAAGAGG	C	T	G	C	A	T	C	T	T	T	C	T	C	A	T	A	A	A	C	T	G	A	A	A	G	A	G	G	0.522458	17	7
10	77314593	CCTAGGCCTCAGTC	TAAACTGGAAAATG	C	C	T	A	G	G	C	C	T	C	A	G	T	C	T	A	A	A	C	T	G	G	A	A	A	A	T	G	0.522581	16	8
13	57476027	AGTTATCGGCCTCC	ATAACTGTAAGAGT	A	G	T	T	A	T	C	G	G	C	C	T	C	C	A	T	A	A	C	T	G	T	A	A	G	A	G	T	0.5226	17	7
11	13441737	CGTTTTCCTCATCA	CAAACTGCAAAATC	C	G	T	T	T	T	C	C	T	C	A	T	C	A	C	A	A	A	C	T	G	C	A	A	A	A	T	C	0.522759	21	3
18	75858285	CGCCCCTGTCATCC	TTAACTGAAAAGGG	C	G	C	C	C	C	T	G	T	C	A	T	C	C	T	T	A	A	C	T	G	A	A	A	A	G	G	G	0.522779	16	8
11	88401979	AAAAATGCCCATCA	TAGACTGGATAAGG	A	A	A	A	A	T	G	C	C	C	A	T	C	A	T	A	G	A	C	T	G	G	A	T	A	A	G	G	0.522879	16	8
11	49573106	AAAAATGCCCATCA	TAGACTGGATAAGG	A	A	A	A	A	T	G	C	C	C	A	T	C	A	T	A	G	A	C	T	G	G	A	T	A	A	G	G	0.522879	16	8
3	3575568	AAAAATGCCCATCA	TAGACTGGATAAGG	A	A	A	A	A	T	G	C	C	C	A	T	C	A	T	A	G	A	C	T	G	G	A	T	A	A	G	G	0.522879	16	8
1	54116519	CCTCACACTCACCC	TCAACTGAAATACG	C	C	T	C	A	C	A	C	T	C	A	C	C	C	T	C	A	A	C	T	G	A	A	A	T	A	C	G	0.522942	16	8
X	49007361	ACTGATGCTCACTC	TAAAATGTAAAGGT	A	C	T	G	A	T	G	C	T	C	A	C	T	C	T	A	A	A	A	T	G	T	A	A	A	G	G	T	0.523133	16	8
3	136530088	AGGTTTGTTCTGCT	TAAAATGTAAAAGT	A	G	G	T	T	T	G	T	T	C	T	G	C	T	T	A	A	A	A	T	G	T	A	A	A	A	G	T	0.52329	15	9
1	191358333	ATACCTACTGATAA	TTAACTGTAAAAGT	A	T	A	C	C	T	A	C	T	G	A	T	A	A	T	T	A	A	C	T	G	T	A	A	A	A	G	T	0.523321	16	8
8	96944009	AAGCATACTTATCA	TGAACTATAAAAGG	A	A	G	C	A	T	A	C	T	T	A	T	C	A	T	G	A	A	C	T	A	T	A	A	A	A	G	G	0.523411	17	7
15	64134565	GTGCAGCCTTATCA	TAAACCGGTACAGT	G	T	G	C	A	G	C	C	T	T	A	T	C	A	T	A	A	A	C	C	G	G	T	A	C	A	G	T	0.52348	16	8
2	64189246	AGTTATACTTAGCA	TAAAAGGGAAAAGT	A	G	T	T	A	T	A	C	T	T	A	G	C	A	T	A	A	A	A	G	G	G	A	A	A	A	G	T	0.523568	17	7
5	7574198	ACAGTCACTTAGCA	GCAACTGTAAAAGT	A	C	A	G	T	C	A	C	T	T	A	G	C	A	G	C	A	A	C	T	G	T	A	A	A	A	G	T	0.523637	14	10
12	65759598	GTGCCTCCTCCTCA	GGAACTGTAACAGA	G	T	G	C	C	T	C	C	T	C	C	T	C	A	G	G	A	A	C	T	G	T	A	A	C	A	G	A	0.523657	17	7
14	58491684	CTCCATGCTCACTA	TAAAACGCAAAAGT	C	T	C	C	A	T	G	C	T	C	A	C	T	A	T	A	A	A	A	C	G	C	A	A	A	A	G	T	0.523835	17	7
1	8920495	GACTAGAGTCAGCT	TAGACTGGAAAAGT	G	A	C	T	A	G	A	G	T	C	A	G	C	T	T	A	G	A	C	T	G	G	A	A	A	A	G	T	0.523893	15	9
6	27842468	CTGTACCCACACCT	TAAACTGAAACAGG	C	T	G	T	A	C	C	C	A	C	A	C	C	T	T	A	A	A	C	T	G	A	A	A	C	A	G	G	0.523938	16	8
13	81510575	GGCTTTCCTCTCCC	TAAACTGGTAAAAG	G	G	C	T	T	T	C	C	T	C	T	C	C	C	T	A	A	A	C	T	G	G	T	A	A	A	A	G	0.523946	16	8
2	129304478	CCAAATGCACATCA	TAGACTGGATAAGG	C	C	A	A	A	T	G	C	A	C	A	T	C	A	T	A	G	A	C	T	G	G	A	T	A	A	G	G	0.524082	16	8
3	191567026	ACCAGTGCTCATCC	ACACCTGTAAAAGG	A	C	C	A	G	T	G	C	T	C	A	T	C	C	A	C	A	C	C	T	G	T	A	A	A	A	G	G	0.524145	16	8
3	119130459	CTTCTGACTCATCT	TAAAATGGAAAAAA	C	T	T	C	T	G	A	C	T	C	A	T	C	T	T	A	A	A	A	T	G	G	A	A	A	A	A	A	0.524306	17	7
X	61902683	GGAAACACTCTTTT	GAAACTGCAAAAGG	G	G	A	A	A	C	A	C	T	C	T	T	T	T	G	A	A	A	C	T	G	C	A	A	A	A	G	G	0.524314	18	6
8	43708120	GGAAACACTCTTTT	GAAACTGCAAAAGG	G	G	A	A	A	C	A	C	T	C	T	T	T	T	G	A	A	A	C	T	G	C	A	A	A	A	G	G	0.524314	18	6
1	178017739	GTTTGTGCTCATCA	GGAACTGGAAAACA	G	T	T	T	G	T	G	C	T	C	A	T	C	A	G	G	A	A	C	T	G	G	A	A	A	A	C	A	0.524487	17	7
8	78374976	ACTTTCATTCATGA	TAGACTGGAAAAGT	A	C	T	T	T	C	A	T	T	C	A	T	G	A	T	A	G	A	C	T	G	G	A	A	A	A	G	T	0.524711	15	9
8	79156454	GATCACTCACATCA	GAAAATGGAATAGG	G	A	T	C	A	C	T	C	A	C	A	T	C	A	G	A	A	A	A	T	G	G	A	A	T	A	G	G	0.524751	17	7
11	126651998	AGTTGGCCTCATCC	CCAACTGCATAAGC	A	G	T	T	G	G	C	C	T	C	A	T	C	C	C	C	A	A	C	T	G	C	A	T	A	A	G	C	0.524787	19	5
6	140077100	TTGGTTACGCAACA	ATAACTGGAAAAGT	T	T	G	G	T	T	A	C	G	C	A	A	C	A	A	T	A	A	C	T	G	G	A	A	A	A	G	T	0.52484	15	9
10	2465785	GCACATACTCAGCC	AAAACTTCAAAAGG	G	C	A	C	A	T	A	C	T	C	A	G	C	C	A	A	A	A	C	T	T	C	A	A	A	A	G	G	0.524908	19	5
8	121632816	GCTGTCAGACTGCA	TAAACTGAAAAAGG	G	C	T	G	T	C	A	G	A	C	T	G	C	A	T	A	A	A	C	T	G	A	A	A	A	A	G	G	0.524918	14	10
X	131501543	AGTCATGCTCACTT	TAAACTGTATTAGC	A	G	T	C	A	T	G	C	T	C	A	C	T	T	T	A	A	A	C	T	G	T	A	T	T	A	G	C	0.525062	18	6
3	191659993	CTGAAGACTAATCA	TAAACTGGAATAGA	C	T	G	A	A	G	A	C	T	A	A	T	C	A	T	A	A	A	C	T	G	G	A	A	T	A	G	A	0.525065	16	8
8	121775172	AGTCCTTCTCCTTC	GAGACCGGAAAAGC	A	G	T	C	C	T	T	C	T	C	C	T	T	C	G	A	G	A	C	C	G	G	A	A	A	A	G	C	0.525374	17	7
1	33170244	AATACTCCTCTACC	TTAAGTGGAAAAGG	A	A	T	A	C	T	C	C	T	C	T	A	C	C	T	T	A	A	G	T	G	G	A	A	A	A	G	G	0.525459	16	8
9	91019019	CAATGGCCACATCC	AAAACTGTAACAGG	C	A	A	T	G	G	C	C	A	C	A	T	C	C	A	A	A	A	C	T	G	T	A	A	C	A	G	G	0.525504	16	8
5	39796458	AGCCCCCCTCCCCA	CAAACTGGAAAAAG	A	G	C	C	C	C	C	C	T	C	C	C	C	A	C	A	A	A	C	T	G	G	A	A	A	A	A	G	0.525678	17	7
5	42539342	CTTCATTCACATCA	TAAAAAGTAAAAGT	C	T	T	C	A	T	T	C	A	C	A	T	C	A	T	A	A	A	A	A	G	T	A	A	A	A	G	T	0.525748	18	6
3	121527519	AGTCTTTCTCCCTC	TCAAATGAAAAAGG	A	G	T	C	T	T	T	C	T	C	C	C	T	C	T	C	A	A	A	T	G	A	A	A	A	A	G	G	0.525987	16	8
6	158203536	AGTGTTGCTCCTCA	TAAAACAGAAAAGT	A	G	T	G	T	T	G	C	T	C	C	T	C	A	T	A	A	A	A	C	A	G	A	A	A	A	G	T	0.526129	16	8
8	127240427	ACTCACCCTCAGCT	TAAATTGACAAAGG	A	C	T	C	A	C	C	C	T	C	A	G	C	T	T	A	A	A	T	T	G	A	C	A	A	A	G	G	0.526133	18	6
1	218500308	GTAAATGCCCATCA	TAGACTGGATAAGG	G	T	A	A	A	T	G	C	C	C	A	T	C	A	T	A	G	A	C	T	G	G	A	T	A	A	G	G	0.526323	16	8
10	36569452	CTACATGCTCATCA	TAGACTGGATAAAG	C	T	A	C	A	T	G	C	T	C	A	T	C	A	T	A	G	A	C	T	G	G	A	T	A	A	A	G	0.526403	17	7
21	22318120	CTACATGCTCATCA	TAGACTGGATAAAG	C	T	A	C	A	T	G	C	T	C	A	T	C	A	T	A	G	A	C	T	G	G	A	T	A	A	A	G	0.526403	17	7
20	30630140	AAAACTCCACTTCT	CAAACTGGAAAAGG	A	A	A	A	C	T	C	C	A	C	T	T	C	T	C	A	A	A	C	T	G	G	A	A	A	A	G	G	0.526407	17	7
4	156864018	GTTATCACTTATCC	TTAACCGGAAAATA	G	T	T	A	T	C	A	C	T	T	A	T	C	C	T	T	A	A	C	C	G	G	A	A	A	A	T	A	0.526648	14	10
6	113546720	CTACATGCTCATCA	TGAACTGGATAAAG	C	T	A	C	A	T	G	C	T	C	A	T	C	A	T	G	A	A	C	T	G	G	A	T	A	A	A	G	0.526854	17	7
5	50755899	TACAATAGTAATCC	TAAACTGAAAAAGT	T	A	C	A	A	T	A	G	T	A	A	T	C	C	T	A	A	A	C	T	G	A	A	A	A	A	G	T	0.526865	17	7
17	41313796	AGGAGTCCACCTAC	GAAACTGGAAGAGG	A	G	G	A	G	T	C	C	A	C	C	T	A	C	G	A	A	A	C	T	G	G	A	A	G	A	G	G	0.526907	16	8
2	231921260	GAATGCAGACACCC	GAAACTGGAAAAGG	G	A	A	T	G	C	A	G	A	C	A	C	C	C	G	A	A	A	C	T	G	G	A	A	A	A	G	G	0.527076	14	10
8	21550459	CAAAATGCTCATCA	TAAATTGGATAAGA	C	A	A	A	A	T	G	C	T	C	A	T	C	A	T	A	A	A	T	T	G	G	A	T	A	A	G	A	0.527086	17	7
1	229302718	CTGGTTAGTCATTG	TAAACTGCAAAAGG	C	T	G	G	T	T	A	G	T	C	A	T	T	G	T	A	A	A	C	T	G	C	A	A	A	A	G	G	0.527088	17	7
12	43723741	GAGCCCAGTCAGCC	AAAACTGTAAGAGA	G	A	G	C	C	C	A	G	T	C	A	G	C	C	A	A	A	A	C	T	G	T	A	A	G	A	G	A	0.527194	15	9
X	146665266	AAATATCCTCACTA	TGAACTGTAAGAGG	A	A	A	T	A	T	C	C	T	C	A	C	T	A	T	G	A	A	C	T	G	T	A	A	G	A	G	G	0.527283	16	8
6	81712812	TATAGCAGGCAGCA	TTAACTGTAAAAGT	T	A	T	A	G	C	A	G	G	C	A	G	C	A	T	T	A	A	C	T	G	T	A	A	A	A	G	T	0.527418	14	10
18	38463848	AGTTTTACTGTCAC	TAAACTGAAAAAGT	A	G	T	T	T	T	A	C	T	G	T	C	A	C	T	A	A	A	C	T	G	A	A	A	A	A	G	T	0.527442	16	8
17	49929140	GCTCATTCTGTTCA	AAAACTGCAAAAGA	G	C	T	C	A	T	T	C	T	G	T	T	C	A	A	A	A	A	C	T	G	C	A	A	A	A	G	A	0.527472	20	4
2	145471938	AGACTGTTTCTTCT	TGAACTGTAAAAGG	A	G	A	C	T	G	T	T	T	C	T	T	C	T	T	G	A	A	C	T	G	T	A	A	A	A	G	G	0.527628	16	8
8	33231773	TTCCATCCTGAGCC	TAAACAGGAAGAGG	T	T	C	C	A	T	C	C	T	G	A	G	C	C	T	A	A	A	C	A	G	G	A	A	G	A	G	G	0.527644	17	7
8	139054604	AGAGAACCTTAGCA	AAAACTGGAAAAGA	A	G	A	G	A	A	C	C	T	T	A	G	C	A	A	A	A	A	C	T	G	G	A	A	A	A	G	A	0.527733	18	6
6	33875181	GGCCTTGCTCTTCA	TCAACTTGAAGAGG	G	G	C	C	T	T	G	C	T	C	T	T	C	A	T	C	A	A	C	T	T	G	A	A	G	A	G	G	0.527828	16	8
16	26861560	GCAAATGCCCATCA	TAGACTGGATAAGG	G	C	A	A	A	T	G	C	C	C	A	T	C	A	T	A	G	A	C	T	G	G	A	T	A	A	G	G	0.527949	16	8
2	210908020	GCAAATGCCCATCA	TAGACTGGATAAGG	G	C	A	A	A	T	G	C	C	C	A	T	C	A	T	A	G	A	C	T	G	G	A	T	A	A	G	G	0.527949	16	8
6	15406987	TATTTTCAGCAGCT	GAAACTGGAAAAGG	T	A	T	T	T	T	C	A	G	C	A	G	C	T	G	A	A	A	C	T	G	G	A	A	A	A	G	G	0.527961	17	7
13	35277318	AGGCAGTCTCATCA	TAAAATGTAATGGA	A	G	G	C	A	G	T	C	T	C	A	T	C	A	T	A	A	A	A	T	G	T	A	A	T	G	G	A	0.52802	17	7
12	77432962	CCACATGCTCATCA	TAGACTGGATAAAG	C	C	A	C	A	T	G	C	T	C	A	T	C	A	T	A	G	A	C	T	G	G	A	T	A	A	A	G	0.528029	17	7
10	108805971	CCTATTGCTCAGCT	TAAACCATAAAAGT	C	C	T	A	T	T	G	C	T	C	A	G	C	T	T	A	A	A	C	C	A	T	A	A	A	A	G	T	0.528085	16	8
X	133929404	ATTGTACCTCTTCA	TCAAATGTAAAAGA	A	T	T	G	T	A	C	C	T	C	T	T	C	A	T	C	A	A	A	T	G	T	A	A	A	A	G	A	0.528215	16	8
3	38064606	TGTCAAATGAATCA	TCAACTGGAAAAGG	T	G	T	C	A	A	A	T	G	A	A	T	C	A	T	C	A	A	C	T	G	G	A	A	A	A	G	G	0.528281	17	7
1	109671605	CCTCCCACTCACCA	CCAACTGGAACAGT	C	C	T	C	C	C	A	C	T	C	A	C	C	A	C	C	A	A	C	T	G	G	A	A	C	A	G	T	0.528295	16	8
7	45140572	CTCCTCCCACCTCC	TCAACTGGCAAAGG	C	T	C	C	T	C	C	C	A	C	C	T	C	C	T	C	A	A	C	T	G	G	C	A	A	A	G	G	0.528471	15	9
X	23282296	GATTTTTCTCAACA	ACAAATGGAAAAGG	G	A	T	T	T	T	T	C	T	C	A	A	C	A	A	C	A	A	A	T	G	G	A	A	A	A	G	G	0.528584	16	8
11	125272737	AATTTTACTCAGCT	ATAAATGCAAAAGG	A	A	T	T	T	T	A	C	T	C	A	G	C	T	A	T	A	A	A	T	G	C	A	A	A	A	G	G	0.528648	17	7
11	40463875	ATAAATGCACATCA	TAAACTGGATAAAG	A	T	A	A	A	T	G	C	A	C	A	T	C	A	T	A	A	A	C	T	G	G	A	T	A	A	A	G	0.528803	16	8
19	16327641	GCTGCTGCTCCTCA	CAAACTGCAAAGGA	G	C	T	G	C	T	G	C	T	C	C	T	C	A	C	A	A	A	C	T	G	C	A	A	A	G	G	A	0.528911	18	6
19	59486125	ATCTTGACCTCTCA	TAAACTGAAAAAGG	A	T	C	T	T	G	A	C	C	T	C	T	C	A	T	A	A	A	C	T	G	A	A	A	A	A	G	G	0.529121	14	10
5	123514888	CGAAATGCCCATCA	TAGACTGGATAAGG	C	G	A	A	A	T	G	C	C	C	A	T	C	A	T	A	G	A	C	T	G	G	A	T	A	A	G	G	0.529156	17	7
5	17780072	AGTCAAGCTTTTCT	TAAAATGGAAAAGC	A	G	T	C	A	A	G	C	T	T	T	T	C	T	T	A	A	A	A	T	G	G	A	A	A	A	G	C	0.529185	18	6
14	75153784	GATAATACTCATCA	TAAAATGTATGAGC	G	A	T	A	A	T	A	C	T	C	A	T	C	A	T	A	A	A	A	T	G	T	A	T	G	A	G	C	0.529209	17	7
2	32830804	ATGCTGGTTCTCCC	TAAAATGTAAAAGG	A	T	G	C	T	G	G	T	T	C	T	C	C	C	T	A	A	A	A	T	G	T	A	A	A	A	G	G	0.529228	14	10
15	30319148	AGTTGTTTGCTTTC	TTAACTGTAAAAGT	A	G	T	T	G	T	T	T	G	C	T	T	T	C	T	T	A	A	C	T	G	T	A	A	A	A	G	T	0.529271	15	9
15	90179615	CCCAATCATCATGC	TAAACCGCAAAAGG	C	C	C	A	A	T	C	A	T	C	A	T	G	C	T	A	A	A	C	C	G	C	A	A	A	A	G	G	0.529352	18	6
12	46576714	CCACGTGCACAGCC	GAAACTGGAAATGG	C	C	A	C	G	T	G	C	A	C	A	G	C	C	G	A	A	A	C	T	G	G	A	A	A	T	G	G	0.529378	16	8
8	88998565	ACACATACTCATTG	TAAACTGGGAAAGA	A	C	A	C	A	T	A	C	T	C	A	T	T	G	T	A	A	A	C	T	G	G	G	A	A	A	G	A	0.529474	18	6
3	32159150	AGATTTAGTCTTCC	TGAACTGGGAAAGG	A	G	A	T	T	T	A	G	T	C	T	T	C	C	T	G	A	A	C	T	G	G	G	A	A	A	G	G	0.529682	15	9
X	29899070	AATACCTTTCATGA	TAAACTGTAAAAGT	A	A	T	A	C	C	T	T	T	C	A	T	G	A	T	A	A	A	C	T	G	T	A	A	A	A	G	T	0.529719	16	8
13	39932950	GAATGTGGGCAACC	GAAACTGGAAGAGG	G	A	A	T	G	T	G	G	G	C	A	A	C	C	G	A	A	A	C	T	G	G	A	A	G	A	G	G	0.52998	14	10
5	160378392	GAACTTACTCATCT	TCAACTGAAATTGT	G	A	A	C	T	T	A	C	T	C	A	T	C	T	T	C	A	A	C	T	G	A	A	A	T	T	G	T	0.530006	16	8
1	41396685	AGCTCTAGGCTTCT	TAAAGTGTAAAAGG	A	G	C	T	C	T	A	G	G	C	T	T	C	T	T	A	A	A	G	T	G	T	A	A	A	A	G	G	0.530035	15	9
1	63414479	CACCTCTCTCAGCC	TAGAATGGAAAAGA	C	A	C	C	T	C	T	C	T	C	A	G	C	C	T	A	G	A	A	T	G	G	A	A	A	A	G	A	0.530118	15	9
1	13104036	AGAGGCCTTCCTCT	TCAACTGCAAGAGG	A	G	A	G	G	C	C	T	T	C	C	T	C	T	T	C	A	A	C	T	G	C	A	A	G	A	G	G	0.530143	16	8
11	58529233	AGAGGCCTTCCTCT	TCAACTGCAAGAGG	A	G	A	G	G	C	C	T	T	C	C	T	C	T	T	C	A	A	C	T	G	C	A	A	G	A	G	G	0.530143	16	8
19	18374737	AGAGGCCTTCCTCT	TCAACTGCAAGAGG	A	G	A	G	G	C	C	T	T	C	C	T	C	T	T	C	A	A	C	T	G	C	A	A	G	A	G	G	0.530143	16	8
21	19397987	AGAGGCCTTCCTCT	TCAACTGCAAGAGG	A	G	A	G	G	C	C	T	T	C	C	T	C	T	T	C	A	A	C	T	G	C	A	A	G	A	G	G	0.530143	16	8
22	19778082	AGAGGCCTTCCTCT	TCAACTGCAAGAGG	A	G	A	G	G	C	C	T	T	C	C	T	C	T	T	C	A	A	C	T	G	C	A	A	G	A	G	G	0.530143	16	8
4	225446	AGAGGCCTTCCTCT	TCAACTGCAAGAGG	A	G	A	G	G	C	C	T	T	C	C	T	C	T	T	C	A	A	C	T	G	C	A	A	G	A	G	G	0.530143	16	8
4	163559533	AGAGGCCTTCCTCT	TCAACTGCAAGAGG	A	G	A	G	G	C	C	T	T	C	C	T	C	T	T	C	A	A	C	T	G	C	A	A	G	A	G	G	0.530143	16	8
7	102266652	AGAGGCCTTCCTCT	TCAACTGCAAGAGG	A	G	A	G	G	C	C	T	T	C	C	T	C	T	T	C	A	A	C	T	G	C	A	A	G	A	G	G	0.530143	16	8
X	153470560	AGAGGCCTTCCTCT	TCAACTGCAAGAGG	A	G	A	G	G	C	C	T	T	C	C	T	C	T	T	C	A	A	C	T	G	C	A	A	G	A	G	G	0.530143	16	8
1	164846395	AGAGGCCTTCCTCT	TCAACTGCAAGAGG	A	G	A	G	G	C	C	T	T	C	C	T	C	T	T	C	A	A	C	T	G	C	A	A	G	A	G	G	0.530143	16	8
1	217859048	AGAGGCCTTCCTCT	TCAACTGCAAGAGG	A	G	A	G	G	C	C	T	T	C	C	T	C	T	T	C	A	A	C	T	G	C	A	A	G	A	G	G	0.530143	16	8
14	92356588	AGAGGCCTTCCTCT	TCAACTGCAAGAGG	A	G	A	G	G	C	C	T	T	C	C	T	C	T	T	C	A	A	C	T	G	C	A	A	G	A	G	G	0.530143	16	8
16	65547289	AGAGGCCTTCCTCT	TCAACTGCAAGAGG	A	G	A	G	G	C	C	T	T	C	C	T	C	T	T	C	A	A	C	T	G	C	A	A	G	A	G	G	0.530143	16	8
16	82470800	AGAGGCCTTCCTCT	TCAACTGCAAGAGG	A	G	A	G	G	C	C	T	T	C	C	T	C	T	T	C	A	A	C	T	G	C	A	A	G	A	G	G	0.530143	16	8
3	99518176	AGAGGCCTTCCTCT	TCAACTGCAAGAGG	A	G	A	G	G	C	C	T	T	C	C	T	C	T	T	C	A	A	C	T	G	C	A	A	G	A	G	G	0.530143	16	8
6	42978856	AGAGGCCTTCCTCT	TCAACTGCAAGAGG	A	G	A	G	G	C	C	T	T	C	C	T	C	T	T	C	A	A	C	T	G	C	A	A	G	A	G	G	0.530143	16	8
6	133084116	AGAGGCCTTCCTCT	TCAACTGCAAGAGG	A	G	A	G	G	C	C	T	T	C	C	T	C	T	T	C	A	A	C	T	G	C	A	A	G	A	G	G	0.530143	16	8
X	153490373	AGAGGCCTTCCTCT	TCAACTGCAAGAGG	A	G	A	G	G	C	C	T	T	C	C	T	C	T	T	C	A	A	C	T	G	C	A	A	G	A	G	G	0.530143	16	8
X	153496737	AGAGGCCTTCCTCT	TCAACTGCAAGAGG	A	G	A	G	G	C	C	T	T	C	C	T	C	T	T	C	A	A	C	T	G	C	A	A	G	A	G	G	0.530143	16	8
14	105213050	AGAGGCCTTCCTCT	TCAACTGCAAGAGG	A	G	A	G	G	C	C	T	T	C	C	T	C	T	T	C	A	A	C	T	G	C	A	A	G	A	G	G	0.530143	16	8
12	72188415	ATTTTTCCCTCTCT	TAAACTGAAATAGG	A	T	T	T	T	T	C	C	C	T	C	T	C	T	T	A	A	A	C	T	G	A	A	A	T	A	G	G	0.530242	16	8
6	121173898	AGCCAAAGTAATCC	GAAACTGGAAAAGA	A	G	C	C	A	A	A	G	T	A	A	T	C	C	G	A	A	A	C	T	G	G	A	A	A	A	G	A	0.53026	18	6
17	68019466	ATGCATACTCTGTA	CAAACTGTAAAAGA	A	T	G	C	A	T	A	C	T	C	T	G	T	A	C	A	A	A	C	T	G	T	A	A	A	A	G	A	0.530265	17	7
9	110602772	AGCGGCTCTCAGCA	GGAACTGGAAAGGG	A	G	C	G	G	C	T	C	T	C	A	G	C	A	G	G	A	A	C	T	G	G	A	A	A	G	G	G	0.530272	15	9
6	95185050	AGTATTACTCTTCC	AAAAGTGGAATAGA	A	G	T	A	T	T	A	C	T	C	T	T	C	C	A	A	A	A	G	T	G	G	A	A	T	A	G	A	0.530351	17	7
11	113012914	CAAGGTGCTCATCA	TGGACTGGATAAGG	C	A	A	G	G	T	G	C	T	C	A	T	C	A	T	G	G	A	C	T	G	G	A	T	A	A	G	G	0.530457	15	9
1	32382603	ACTGACACTCTGCA	AAAACTGAATAAGG	A	C	T	G	A	C	A	C	T	C	T	G	C	A	A	A	A	A	C	T	G	A	A	T	A	A	G	G	0.530459	16	8
8	145660842	GGCCGGGGTCACCC	TAAACAGGAAAGGG	G	G	C	C	G	G	G	G	T	C	A	C	C	C	T	A	A	A	C	A	G	G	A	A	A	G	G	G	0.530493	15	9
1	243999531	ATCCTTACTCAGCC	ACAACTGTAAAAAC	A	T	C	C	T	T	A	C	T	C	A	G	C	C	A	C	A	A	C	T	G	T	A	A	A	A	A	C	0.530636	16	8
12	130606990	ATTCCTGCACAGCA	TCAACAGCAATAGG	A	T	T	C	C	T	G	C	A	C	A	G	C	A	T	C	A	A	C	A	G	C	A	A	T	A	G	G	0.530638	16	8
1	7850978	ACCCAAGCTCATCC	GCAACTGGATGAGT	A	C	C	C	A	A	G	C	T	C	A	T	C	C	G	C	A	A	C	T	G	G	A	T	G	A	G	T	0.530692	16	8
15	56082923	CCTATTCTTTAACA	TAAACTGGAAGAGG	C	C	T	A	T	T	C	T	T	T	A	A	C	A	T	A	A	A	C	T	G	G	A	A	G	A	G	G	0.53071	16	8
18	29690879	GTTCCTTTTCATCA	TCAACTGCAAATGT	G	T	T	C	C	T	T	T	T	C	A	T	C	A	T	C	A	A	C	T	G	C	A	A	A	T	G	T	0.530755	18	6
2	215600357	GTCTTCCCTCACCC	TTAACTGTACAAGG	G	T	C	T	T	C	C	C	T	C	A	C	C	C	T	T	A	A	C	T	G	T	A	C	A	A	G	G	0.530772	15	9
5	34919723	GTGTGTCCTCCTCT	GAAAATGGAAGAGT	G	T	G	T	G	T	C	C	T	C	C	T	C	T	G	A	A	A	A	T	G	G	A	A	G	A	G	T	0.530803	16	8
2	151128280	CGCCATACTCCTCT	TAAAACGAAAATGG	C	G	C	C	A	T	A	C	T	C	C	T	C	T	T	A	A	A	A	C	G	A	A	A	A	T	G	G	0.530874	17	7
12	57419916	CCAAATGCTCATCA	TAGACTGAAAAAAG	C	C	A	A	A	T	G	C	T	C	A	T	C	A	T	A	G	A	C	T	G	A	A	A	A	A	A	G	0.530902	17	7
4	81505167	CCAAATGCTCATCA	TAGACTGAAAAAAG	C	C	A	A	A	T	G	C	T	C	A	T	C	A	T	A	G	A	C	T	G	A	A	A	A	A	A	G	0.530902	17	7
9	125232530	CCAAATGCTCATCA	TAGACTGAAAAAAG	C	C	A	A	A	T	G	C	T	C	A	T	C	A	T	A	G	A	C	T	G	A	A	A	A	A	A	G	0.530902	17	7
4	113979900	ATATAGTATCAGCA	TAAACTGGAAAAGA	A	T	A	T	A	G	T	A	T	C	A	G	C	A	T	A	A	A	C	T	G	G	A	A	A	A	G	A	0.530948	16	8
7	24718241	AATGATGCTCATAA	TAGAATGGAAAAGA	A	A	T	G	A	T	G	C	T	C	A	T	A	A	T	A	G	A	A	T	G	G	A	A	A	A	G	A	0.531087	17	7
11	92134832	TGGGGCCCTCATCT	TCAAATGCAAAAGC	T	G	G	G	G	C	C	C	T	C	A	T	C	T	T	C	A	A	A	T	G	C	A	A	A	A	G	C	0.531348	18	6
18	52424752	AGCTATGGGCACCC	TAGAATGGAAAAGT	A	G	C	T	A	T	G	G	G	C	A	C	C	C	T	A	G	A	A	T	G	G	A	A	A	A	G	T	0.531435	15	9
16	17225992	AAGCCTCCTCAGCT	AAATCTGCAAAAGG	A	A	G	C	C	T	C	C	T	C	A	G	C	T	A	A	A	T	C	T	G	C	A	A	A	A	G	G	0.531519	19	5
18	61831772	ATGAACGGTCATTA	TCAACTGGAAAAGA	A	T	G	A	A	C	G	G	T	C	A	T	T	A	T	C	A	A	C	T	G	G	A	A	A	A	G	A	0.531559	15	9
1	85559779	GATCCCCGTGAGCA	TGAACTGGAAAAGG	G	A	T	C	C	C	C	G	T	G	A	G	C	A	T	G	A	A	C	T	G	G	A	A	A	A	G	G	0.531582	16	8
5	62002078	GGTTTTACTAATTT	TAAAATGAAAAAGG	G	G	T	T	T	T	A	C	T	A	A	T	T	T	T	A	A	A	A	T	G	A	A	A	A	A	G	G	0.531633	17	7
1	178479193	TGTCCTGTTTAGCC	TAAACTGTAAAAAT	T	G	T	C	C	T	G	T	T	T	A	G	C	C	T	A	A	A	C	T	G	T	A	A	A	A	A	T	0.531752	17	7
7	14280771	TGGACTTCCCAGCC	TAAACTGTAAGAGA	T	G	G	A	C	T	T	C	C	C	A	G	C	C	T	A	A	A	C	T	G	T	A	A	G	A	G	A	0.531765	16	8
2	204575035	AATTCTGGCCACCA	GAAACTGGAAAAGG	A	A	T	T	C	T	G	G	C	C	A	C	C	A	G	A	A	A	C	T	G	G	A	A	A	A	G	G	0.531785	16	8
13	94235884	CATGTTTGGCTTCT	TTAACTGGAAAAGG	C	A	T	G	T	T	T	G	G	C	T	T	C	T	T	T	A	A	C	T	G	G	A	A	A	A	G	G	0.531823	15	9
11	25677323	GAAAGGACTCCTCC	TGAACTGGAAAAAG	G	A	A	A	G	G	A	C	T	C	C	T	C	C	T	G	A	A	C	T	G	G	A	A	A	A	A	G	0.531836	14	10
2	162702249	AGCAATACTTTTCC	AAAACTGCATAAGT	A	G	C	A	A	T	A	C	T	T	T	T	C	C	A	A	A	A	C	T	G	C	A	T	A	A	G	T	0.53199	18	6
7	137843763	ATTATTCCTCTTTA	TTAACTGGAATAGA	A	T	T	A	T	T	C	C	T	C	T	T	T	A	T	T	A	A	C	T	G	G	A	A	T	A	G	A	0.531994	16	8
10	23450814	AACCATTCTACCCA	TAAACTGCAATAGG	A	A	C	C	A	T	T	C	T	A	C	C	C	A	T	A	A	A	C	T	G	C	A	A	T	A	G	G	0.532025	17	7
5	92581662	TATCAATCTCTTCC	TAAACAGAAAAAGT	T	A	T	C	A	A	T	C	T	C	T	T	C	C	T	A	A	A	C	A	G	A	A	A	A	A	G	T	0.532121	18	6
5	76276990	AGAGACCTTCCTCT	TCAACTGCAAGAGG	A	G	A	G	A	C	C	T	T	C	C	T	C	T	T	C	A	A	C	T	G	C	A	A	G	A	G	G	0.532148	17	7
11	130840431	ATTGCTTCTCTGCA	CAGACTGGAAAAGG	A	T	T	G	C	T	T	C	T	C	T	G	C	A	C	A	G	A	C	T	G	G	A	A	A	A	G	G	0.532333	16	8
7	29211729	ACTCGTGATCTTCT	GTAACTGGAAAAGT	A	C	T	C	G	T	G	A	T	C	T	T	C	T	G	T	A	A	C	T	G	G	A	A	A	A	G	T	0.532333	17	7
Y	8107727	AAGAGTGCTCAGCT	TAAACTGGATATGT	A	A	G	A	G	T	G	C	T	C	A	G	C	T	T	A	A	A	C	T	G	G	A	T	A	T	G	T	0.532381	15	9
1	175350609	GTTCATGGTCATCA	TGAAATGCAACAGG	G	T	T	C	A	T	G	G	T	C	A	T	C	A	T	G	A	A	A	T	G	C	A	A	C	A	G	G	0.532398	18	6
X	144123254	ATTTATACTCACCA	TAAACTGTTTTAGT	A	T	T	T	A	T	A	C	T	C	A	C	C	A	T	A	A	A	C	T	G	T	T	T	T	A	G	T	0.532429	16	8
12	44289563	TCTCTCTCTCTTTC	TAAATTGTAAAAGT	T	C	T	C	T	C	T	C	T	C	T	T	T	C	T	A	A	A	T	T	G	T	A	A	A	A	G	T	0.532477	16	8
19	41957381	GGCCTTACTCAAAA	AAGACTGCAAAAGG	G	G	C	C	T	T	A	C	T	C	A	A	A	A	A	A	G	A	C	T	G	C	A	A	A	A	G	G	0.532658	18	6
3	73124733	CCAATACCTGATCC	GAAACTGTAAAAGG	C	C	A	A	T	A	C	C	T	G	A	T	C	C	G	A	A	A	C	T	G	T	A	A	A	A	G	G	0.532699	17	7
3	55361279	ATCCACGGTCTCCC	TAAACTGTAAGAGC	A	T	C	C	A	C	G	G	T	C	T	C	C	C	T	A	A	A	C	T	G	T	A	A	G	A	G	C	0.53272	15	9
11	63561525	GGGCTTCCTCAGAA	TAAAATGGAAATGG	G	G	G	C	T	T	C	C	T	C	A	G	A	A	T	A	A	A	A	T	G	G	A	A	A	T	G	G	0.532759	17	7
2	156338993	GATTTTACACATAA	TAAACTGTAAAACT	G	A	T	T	T	T	A	C	A	C	A	T	A	A	T	A	A	A	C	T	G	T	A	A	A	A	C	T	0.532879	16	8
6	167214157	CCTAATGCTCATCA	TAGACTGAAAAAAA	C	C	T	A	A	T	G	C	T	C	A	T	C	A	T	A	G	A	C	T	G	A	A	A	A	A	A	A	0.532987	18	6
10	103833865	ATCTTTACTCATGA	GAAACTGGAAAAAG	A	T	C	T	T	T	A	C	T	C	A	T	G	A	G	A	A	A	C	T	G	G	A	A	A	A	A	G	0.533011	16	8
16	52578669	TAAACACCGTATCC	TAAACTGTAAGAGG	T	A	A	A	C	A	C	C	G	T	A	T	C	C	T	A	A	A	C	T	G	T	A	A	G	A	G	G	0.53308	15	9
14	96357714	TGGTTGACGCATCA	TAGACTGTAAGGGG	T	G	G	T	T	G	A	C	G	C	A	T	C	A	T	A	G	A	C	T	G	T	A	A	G	G	G	G	0.533122	14	10
16	61880220	ACTCAGGCTCAGCT	GAAACTGGAAAACA	A	C	T	C	A	G	G	C	T	C	A	G	C	T	G	A	A	A	C	T	G	G	A	A	A	A	C	A	0.533199	18	6
3	101306184	ACTGCTACTACTCC	AAAACAGGAAAAGG	A	C	T	G	C	T	A	C	T	A	C	T	C	C	A	A	A	A	C	A	G	G	A	A	A	A	G	G	0.533225	16	8
6	65714227	AGCCAAACGCAACC	AAAACTGTAAATGT	A	G	C	C	A	A	A	C	G	C	A	A	C	C	A	A	A	A	C	T	G	T	A	A	A	T	G	T	0.533275	17	7
13	110237091	GCTCCTGCTCTCCC	GAAACTGGGAGAGG	G	C	T	C	C	T	G	C	T	C	T	C	C	C	G	A	A	A	C	T	G	G	G	A	G	A	G	G	0.533297	16	8
6	26346343	AAACTCCCTCCTCC	TAGACTGGATTAGA	A	A	A	C	T	C	C	C	T	C	C	T	C	C	T	A	G	A	C	T	G	G	A	T	T	A	G	A	0.533413	15	9
4	62480461	AATAATAGGCATCC	TGAAATGAAAAAGT	A	A	T	A	A	T	A	G	G	C	A	T	C	C	T	G	A	A	A	T	G	A	A	A	A	A	G	T	0.533466	16	8
14	84368966	GTTCTTATTCATCA	TAAAATGTAAAATA	G	T	T	C	T	T	A	T	T	C	A	T	C	A	T	A	A	A	A	T	G	T	A	A	A	A	T	A	0.533558	17	7
5	78098213	GGTTTTCCTAACCC	TGAACTGGAATGGG	G	G	T	T	T	T	C	C	T	A	A	C	C	C	T	G	A	A	C	T	G	G	A	A	T	G	G	G	0.533746	16	8
12	88711769	AACCCTACACCTCA	AAGACTGGAAAAGA	A	A	C	C	C	T	A	C	A	C	C	T	C	A	A	A	G	A	C	T	G	G	A	A	A	A	G	A	0.533759	16	8
3	38731109	GGGTACTTTCACCC	TAAAATGAAAAAGT	G	G	G	T	A	C	T	T	T	C	A	C	C	C	T	A	A	A	A	T	G	A	A	A	A	A	G	T	0.533777	16	8
2	95065720	GGTGACCCTCTCCC	TCAACTGAAAAGGC	G	G	T	G	A	C	C	C	T	C	T	C	C	C	T	C	A	A	C	T	G	A	A	A	A	G	G	C	0.533781	17	7
9	2640142	AAGGGACCTCTTCG	TAGACTGTAAAAGT	A	A	G	G	G	A	C	C	T	C	T	T	C	G	T	A	G	A	C	T	G	T	A	A	A	A	G	T	0.533789	16	8
6	30430580	GGTATTTTCCATCA	TTAACTGCAAAAGT	G	G	T	A	T	T	T	T	C	C	A	T	C	A	T	T	A	A	C	T	G	C	A	A	A	A	G	T	0.533848	18	6
5	105090763	AGTCAGACTCATCA	AAAACTGAGAGAGA	A	G	T	C	A	G	A	C	T	C	A	T	C	A	A	A	A	A	C	T	G	A	G	A	G	A	G	A	0.533887	19	5
10	93314024	ATTTATCATCCACC	TTAACTGTAAGAGG	A	T	T	T	A	T	C	A	T	C	C	A	C	C	T	T	A	A	C	T	G	T	A	A	G	A	G	G	0.533911	16	8
5	78262865	GTTTATACTCATCT	TAGAATGTAAAAAT	G	T	T	T	A	T	A	C	T	C	A	T	C	T	T	A	G	A	A	T	G	T	A	A	A	A	A	T	0.53393	17	7
11	58105835	AGTCATCTTCATCC	ACAACAGTAACAGT	A	G	T	C	A	T	C	T	T	C	A	T	C	C	A	C	A	A	C	A	G	T	A	A	C	A	G	T	0.533963	19	5
3	156588004	CTACACCCTCCTCA	TAAATTGAAAGAGT	C	T	A	C	A	C	C	C	T	C	C	T	C	A	T	A	A	A	T	T	G	A	A	A	G	A	G	T	0.533972	17	7
2	95882389	ATTTAAAAGCATCA	TAAACTGCAAAGGT	A	T	T	T	A	A	A	A	G	C	A	T	C	A	T	A	A	A	C	T	G	C	A	A	A	G	G	T	0.534031	17	7
9	92883929	GTGCTGGGTCTTCA	CAAACTGCAAAAGG	G	T	G	C	T	G	G	G	T	C	T	T	C	A	C	A	A	A	C	T	G	C	A	A	A	A	G	G	0.534054	17	7
9	31690855	GGTTTTCCTCCTCA	AAAACTGTAAAGTT	G	G	T	T	T	T	C	C	T	C	C	T	C	A	A	A	A	A	C	T	G	T	A	A	A	G	T	T	0.534083	18	6
2	176755494	GCCATTACTCACCC	TAAAATGATAAAGG	G	C	C	A	T	T	A	C	T	C	A	C	C	C	T	A	A	A	A	T	G	A	T	A	A	A	G	G	0.534195	15	9
1	193802670	TCTGTTACTCAACC	AAAAATGAAAAAGT	T	C	T	G	T	T	A	C	T	C	A	A	C	C	A	A	A	A	A	T	G	A	A	A	A	A	G	T	0.534452	17	7
4	69089343	ACAAATACTCATCA	TAGACTGGATAAAG	A	C	A	A	A	T	A	C	T	C	A	T	C	A	T	A	G	A	C	T	G	G	A	T	A	A	A	G	0.534468	16	8
4	112631000	ACAAATACTCATCA	TAGACTGGATAAAG	A	C	A	A	A	T	A	C	T	C	A	T	C	A	T	A	G	A	C	T	G	G	A	T	A	A	A	G	0.534468	16	8
22	44957952	TCATCTACTCAACA	TAAACTGGGAAAGA	T	C	A	T	C	T	A	C	T	C	A	A	C	A	T	A	A	A	C	T	G	G	G	A	A	A	G	A	0.534519	16	8
10	10791638	GTTATTTCTGATCA	TTAACAGGAAAAGG	G	T	T	A	T	T	T	C	T	G	A	T	C	A	T	T	A	A	C	A	G	G	A	A	A	A	G	G	0.534529	16	8
X	95977471	AGTGAGACTCTGCC	AAAAACGTAAAAGA	A	G	T	G	A	G	A	C	T	C	T	G	C	C	A	A	A	A	A	C	G	T	A	A	A	A	G	A	0.534536	16	8
14	76121485	AGCCTGCCACCACC	GAGACTGGAAAAGG	A	G	C	C	T	G	C	C	A	C	C	A	C	C	G	A	G	A	C	T	G	G	A	A	A	A	G	G	0.53459	16	8
10	24093602	CATCATCCTCAGCA	AAAACAGGAATAGA	C	A	T	C	A	T	C	C	T	C	A	G	C	A	A	A	A	A	C	A	G	G	A	A	T	A	G	A	0.534689	19	5
2	48903830	TCTTGATCTCAGCT	TTAACTGTAAAAGA	T	C	T	T	G	A	T	C	T	C	A	G	C	T	T	T	A	A	C	T	G	T	A	A	A	A	G	A	0.53494	16	8
9	31623351	AGATGTTTTCCTCT	TCAACTGCAAGAGG	A	G	A	T	G	T	T	T	T	C	C	T	C	T	T	C	A	A	C	T	G	C	A	A	G	A	G	G	0.535023	16	8
5	161480626	ATTCATGCGAATCA	TAAACTGTAGAAGC	A	T	T	C	A	T	G	C	G	A	A	T	C	A	T	A	A	A	C	T	G	T	A	G	A	A	G	C	0.535027	18	6
14	68596829	TTTAAATCTCATCA	TAAAACGAAAAAGT	T	T	T	A	A	A	T	C	T	C	A	T	C	A	T	A	A	A	A	C	G	A	A	A	A	A	G	T	0.53507	17	7
12	94550214	TCTGAGCCTCAGTT	TCAACTGCAAAAGG	T	C	T	G	A	G	C	C	T	C	A	G	T	T	T	C	A	A	C	T	G	C	A	A	A	A	G	G	0.535132	18	6
4	77043077	ACACACGAGCATCT	TTAACTGAAAAAGT	A	C	A	C	A	C	G	A	G	C	A	T	C	T	T	T	A	A	C	T	G	A	A	A	A	A	G	T	0.535236	16	8
9	108125754	AGCCAAACTTAGCC	TTGACTGAAAAAGT	A	G	C	C	A	A	A	C	T	T	A	G	C	C	T	T	G	A	C	T	G	A	A	A	A	A	G	T	0.535295	16	8
4	4284472	GGTTGCCAGCAACA	GAAACTGGAAGAGG	G	G	T	T	G	C	C	A	G	C	A	A	C	A	G	A	A	A	C	T	G	G	A	A	G	A	G	G	0.535308	16	8
17	71051159	TCCCTAACTTACCT	TAAACTGGAACAGG	T	C	C	C	T	A	A	C	T	T	A	C	C	T	T	A	A	A	C	T	G	G	A	A	C	A	G	G	0.535334	15	9
X	137835234	AGTCATCCCCTTCT	TCAACTGGAAATGA	A	G	T	C	A	T	C	C	C	C	T	T	C	T	T	C	A	A	C	T	G	G	A	A	A	T	G	A	0.535377	19	5
6	82536989	AAATGCCATCAGCC	GAAACTGGAAGAGG	A	A	A	T	G	C	C	A	T	C	A	G	C	C	G	A	A	A	C	T	G	G	A	A	G	A	G	G	0.535404	15	9
18	4439697	AAGTCAACACATCA	TTGACCGTAAAAGG	A	A	G	T	C	A	A	C	A	C	A	T	C	A	T	T	G	A	C	C	G	T	A	A	A	A	G	G	0.535426	13	11
5	145803041	TTTCTTCCTCTTCC	TAGACTGTAAATGC	T	T	T	C	T	T	C	C	T	C	T	T	C	C	T	A	G	A	C	T	G	T	A	A	A	T	G	C	0.535434	18	6
12	41327993	AAATGCAGGCAGCC	CAAACTGAAAAAGG	A	A	A	T	G	C	A	G	G	C	A	G	C	C	C	A	A	A	C	T	G	A	A	A	A	A	G	G	0.535629	14	10
1	43806602	AGGGCCTCTCACCA	TAGAGTGGAAAAGG	A	G	G	G	C	C	T	C	T	C	A	C	C	A	T	A	G	A	G	T	G	G	A	A	A	A	G	G	0.535665	15	9
1	86549619	TTTTGTTCACCTTT	TAAACTGCAAAAGG	T	T	T	T	G	T	T	C	A	C	C	T	T	T	T	A	A	A	C	T	G	C	A	A	A	A	G	G	0.535705	17	7
2	213367179	AAAATTACTCAGAA	TTAACTGAAAAAGT	A	A	A	A	T	T	A	C	T	C	A	G	A	A	T	T	A	A	C	T	G	A	A	A	A	A	G	T	0.535718	15	9
3	189950746	CATAGCACACATCT	TAAAATGGAAAGGG	C	A	T	A	G	C	A	C	A	C	A	T	C	T	T	A	A	A	A	T	G	G	A	A	A	G	G	G	0.535886	15	9
16	81818809	TGTTTTCCTCCACT	TAGACTGGAAGAGA	T	G	T	T	T	T	C	C	T	C	C	A	C	T	T	A	G	A	C	T	G	G	A	A	G	A	G	A	0.535988	17	7
X	18818811	CAGTTTACCCATCC	AAAAATGCAAAAGG	C	A	G	T	T	T	A	C	C	C	A	T	C	C	A	A	A	A	A	T	G	C	A	A	A	A	G	G	0.536168	17	7
2	12742075	TAGATTATGCCTCC	AAAACTGCAAAAGG	T	A	G	A	T	T	A	T	G	C	C	T	C	C	A	A	A	A	C	T	G	C	A	A	A	A	G	G	0.536312	16	8
21	43918420	CCCCAAACTCATCC	AGAACTGCAAAAGC	C	C	C	C	A	A	A	C	T	C	A	T	C	C	A	G	A	A	C	T	G	C	A	A	A	A	G	C	0.536423	19	5
10	84639616	CTCCACCCTCACCA	TCAACTGAAACAGC	C	T	C	C	A	C	C	C	T	C	A	C	C	A	T	C	A	A	C	T	G	A	A	A	C	A	G	C	0.536485	17	7
9	37035778	CTGCTTTCACACCA	TAAAGTGGAAAAGT	C	T	G	C	T	T	T	C	A	C	A	C	C	A	T	A	A	A	G	T	G	G	A	A	A	A	G	T	0.536504	16	8
5	2488143	GTGCTCACCCCTCA	CTAACTGGAAAAGG	G	T	G	C	T	C	A	C	C	C	C	T	C	A	C	T	A	A	C	T	G	G	A	A	A	A	G	G	0.536782	15	9
3	80966908	AATTTGGCTCATAT	GGAACTGGAAAAGG	A	A	T	T	T	G	G	C	T	C	A	T	A	T	G	G	A	A	C	T	G	G	A	A	A	A	G	G	0.536799	16	8
6	49624231	ACATTTATTCTTCA	TAAACTGTGAAAGT	A	C	A	T	T	T	A	T	T	C	T	T	C	A	T	A	A	A	C	T	G	T	G	A	A	A	G	T	0.536862	15	9
X	144145761	GGACAAACTCATCC	TCAACTGCCTAAGG	G	G	A	C	A	A	A	C	T	C	A	T	C	C	T	C	A	A	C	T	G	C	C	T	A	A	G	G	0.536865	18	6
10	53923934	AGAGTCAGGCACCA	GAAACTGGAAGAGG	A	G	A	G	T	C	A	G	G	C	A	C	C	A	G	A	A	A	C	T	G	G	A	A	G	A	G	G	0.536887	14	10
18	45425046	CAGCTTCTTCATCA	TAGACTGGAAGGGG	C	A	G	C	T	T	C	T	T	C	A	T	C	A	T	A	G	A	C	T	G	G	A	A	G	G	G	G	0.536911	16	8
12	17986248	TGCCTTTCTCATCA	TAAACTGGCTTAGG	T	G	C	C	T	T	T	C	T	C	A	T	C	A	T	A	A	A	C	T	G	G	C	T	T	A	G	G	0.536921	17	7
5	31298869	GATTTTACTTAACC	AAAACCGTAAATGG	G	A	T	T	T	T	A	C	T	T	A	A	C	C	A	A	A	A	C	C	G	T	A	A	A	T	G	G	0.53704	15	9
12	104624244	GGTTAGTCTCAGCC	TGGACTGGAAGAGA	G	G	T	T	A	G	T	C	T	C	A	G	C	C	T	G	G	A	C	T	G	G	A	A	G	A	G	A	0.537118	16	8
4	8473997	CCCTCTGCTTCCCC	AAAACTGTAAAAGT	C	C	C	T	C	T	G	C	T	T	C	C	C	C	A	A	A	A	C	T	G	T	A	A	A	A	G	T	0.537168	15	9
16	61993511	GCTCAACCGCAGCC	TAAAATGTAAAGGC	G	C	T	C	A	A	C	C	G	C	A	G	C	C	T	A	A	A	A	T	G	T	A	A	A	G	G	C	0.537197	17	7
1	57032561	GTCCTTCTTCCTCC	TAAACTGCATTAGA	G	T	C	C	T	T	C	T	T	C	C	T	C	C	T	A	A	A	C	T	G	C	A	T	T	A	G	A	0.53737	17	7
2	209889479	GGCCACACTCTGCA	TTGAATGGAAAAGG	G	G	C	C	A	C	A	C	T	C	T	G	C	A	T	T	G	A	A	T	G	G	A	A	A	A	G	G	0.537388	15	9
4	76553426	AATGCTCAGCATCA	TCAACTGGAAAATG	A	A	T	G	C	T	C	A	G	C	A	T	C	A	T	C	A	A	C	T	G	G	A	A	A	A	T	G	0.537491	16	8
11	69787951	TCTAGGTCTCAGTA	TCAACTGTAAAAGG	T	C	T	A	G	G	T	C	T	C	A	G	T	A	T	C	A	A	C	T	G	T	A	A	A	A	G	G	0.537523	15	9
1	68533135	AATCTGCCTCACAC	GAAACTGGAAAGGT	A	A	T	C	T	G	C	C	T	C	A	C	A	C	G	A	A	A	C	T	G	G	A	A	A	G	G	T	0.53759	17	7
1	208869635	AAAGAAACCCGTCT	TAAACTGGAAAAGG	A	A	A	G	A	A	A	C	C	C	G	T	C	T	T	A	A	A	C	T	G	G	A	A	A	A	G	G	0.537758	16	8
5	144701661	AGCAATCCCCATGC	TAAAATGCAAAAGG	A	G	C	A	A	T	C	C	C	C	A	T	G	C	T	A	A	A	A	T	G	C	A	A	A	A	G	G	0.537758	19	5
16	56772526	CCTGAAACTCCTCT	ATAACCGTAAAAGG	C	C	T	G	A	A	A	C	T	C	C	T	C	T	A	T	A	A	C	C	G	T	A	A	A	A	G	G	0.537773	16	8
3	192888436	CATATGATTCAGCA	AAAACTGGAAAAGT	C	A	T	A	T	G	A	T	T	C	A	G	C	A	A	A	A	A	C	T	G	G	A	A	A	A	G	T	0.537802	16	8
4	5016996	AAATGTGGGCAGTC	GAAACTGGAAAAGG	A	A	A	T	G	T	G	G	G	C	A	G	T	C	G	A	A	A	C	T	G	G	A	A	A	A	G	G	0.537816	14	10
16	22637650	ATTCTGGCCCATCA	TAGACTGGATAAGA	A	T	T	C	T	G	G	C	C	C	A	T	C	A	T	A	G	A	C	T	G	G	A	T	A	A	G	A	0.537854	16	8
5	26230881	CATCAGCTTTATTC	TAAACCGAAAAAGG	C	A	T	C	A	G	C	T	T	T	A	T	T	C	T	A	A	A	C	C	G	A	A	A	A	A	G	G	0.537912	17	7
10	128282170	TCTGTGCCTCAGTT	TTAACTGTAAAAGG	T	C	T	G	T	G	C	C	T	C	A	G	T	T	T	T	A	A	C	T	G	T	A	A	A	A	G	G	0.53802	16	8
19	4759342	GGACAGGCTCATCC	GAAACAGGAAGGGG	G	G	A	C	A	G	G	C	T	C	A	T	C	C	G	A	A	A	C	A	G	G	A	A	G	G	G	G	0.538046	17	7
2	231465260	ATCCCTGCTCAGCC	CAAACTGTAAAATC	A	T	C	C	C	T	G	C	T	C	A	G	C	C	C	A	A	A	C	T	G	T	A	A	A	A	T	C	0.538136	17	7
2	187955816	AGAAATACACAATT	TAAACTGAAAAAGT	A	G	A	A	A	T	A	C	A	C	A	A	T	T	T	A	A	A	C	T	G	A	A	A	A	A	G	T	0.538149	17	7
X	16860023	AGGGTTCCTCCCCC	TAGACCGTATAGGG	A	G	G	G	T	T	C	C	T	C	C	C	C	C	T	A	G	A	C	C	G	T	A	T	A	G	G	G	0.538188	14	10
20	18818860	GGTCTCATGCATCG	TGAACTGCAAAGGG	G	G	T	C	T	C	A	T	G	C	A	T	C	G	T	G	A	A	C	T	G	C	A	A	A	G	G	G	0.538261	17	7
19	8286196	AGATGCCTTCCTCT	TCAACTGCAACAGG	A	G	A	T	G	C	C	T	T	C	C	T	C	T	T	C	A	A	C	T	G	C	A	A	C	A	G	G	0.538421	16	8
20	8477879	ATTTCACTTCATCT	TCAACTGTAACAGT	A	T	T	T	C	A	C	T	T	C	A	T	C	T	T	C	A	A	C	T	G	T	A	A	C	A	G	T	0.538421	16	8
11	68689497	TCTCCTCCTCTTCC	AAAACTGCAGAAGG	T	C	T	C	C	T	C	C	T	C	T	T	C	C	A	A	A	A	C	T	G	C	A	G	A	A	G	G	0.538449	20	4
7	26562106	GCTCAACCTCAACT	TAAAATGTAAAGGT	G	C	T	C	A	A	C	C	T	C	A	A	C	T	T	A	A	A	A	T	G	T	A	A	A	G	G	T	0.538481	18	6
15	34551981	GTTAATTCTTATTA	TAAAATGTAAAAGT	G	T	T	A	A	T	T	C	T	T	A	T	T	A	T	A	A	A	A	T	G	T	A	A	A	A	G	T	0.538489	17	7
5	95706533	GGGAGATCTCAAAA	TAAACTGGAAAAGA	G	G	G	A	G	A	T	C	T	C	A	A	A	A	T	A	A	A	C	T	G	G	A	A	A	A	G	A	0.538723	16	8
6	152430773	TGGCAACCGCACCA	TAAACTGCAAATGT	T	G	G	C	A	A	C	C	G	C	A	C	C	A	T	A	A	A	C	T	G	C	A	A	A	T	G	T	0.538777	19	5
20	41874292	GAATGCTGACAGCC	TAAACTGGAAGAGG	G	A	A	T	G	C	T	G	A	C	A	G	C	C	T	A	A	A	C	T	G	G	A	A	G	A	G	G	0.538896	13	11
10	7084979	AGATTTCCTCATCA	CCAACTGGACAAGG	A	G	A	T	T	T	C	C	T	C	A	T	C	A	C	C	A	A	C	T	G	G	A	C	A	A	G	G	0.538948	18	6
X	118111481	GTCCAGGCTTCTCC	TAAACTGCCAAAGT	G	T	C	C	A	G	G	C	T	T	C	T	C	C	T	A	A	A	C	T	G	C	C	A	A	A	G	T	0.538972	17	7
17	13238920	TTTGGCCCTCAGCA	TGAACTGGGAAAGT	T	T	T	G	G	C	C	C	T	C	A	G	C	A	T	G	A	A	C	T	G	G	G	A	A	A	G	T	0.539054	16	8
1	62571588	GATTGTATTTTTCA	TAAACTGCAACAGT	G	A	T	T	G	T	A	T	T	T	T	T	C	A	T	A	A	A	C	T	G	C	A	A	C	A	G	T	0.539054	16	8
5	88055212	AAGTATTTTCATCT	GTAACTGCAAAAGG	A	A	G	T	A	T	T	T	T	C	A	T	C	T	G	T	A	A	C	T	G	C	A	A	A	A	G	G	0.539076	18	6
4	64229546	GGTTTTATTTTTCC	TGAACTGAAAAAGA	G	G	T	T	T	T	A	T	T	T	T	T	C	C	T	G	A	A	C	T	G	A	A	A	A	A	G	A	0.539318	16	8
1	7791707	AAATTCACTTCACA	TAAACTGTAAAGGG	A	A	A	T	T	C	A	C	T	T	C	A	C	A	T	A	A	A	C	T	G	T	A	A	A	G	G	G	0.539335	13	11
1	50001658	GCTGCTTCTCAGCC	TAGACTGGAACAAG	G	C	T	G	C	T	T	C	T	C	A	G	C	C	T	A	G	A	C	T	G	G	A	A	C	A	A	G	0.539361	15	9
10	63563203	TTTGTTATTCATCA	AAAACTGGAACAGA	T	T	T	G	T	T	A	T	T	C	A	T	C	A	A	A	A	A	C	T	G	G	A	A	C	A	G	A	0.539417	17	7
12	29551656	TATTCTAGTCTTCA	TAAAACGTAAAAGT	T	A	T	T	C	T	A	G	T	C	T	T	C	A	T	A	A	A	A	C	G	T	A	A	A	A	G	T	0.539475	15	9
10	132068130	GAACACCAGCAGCC	GAAACTGGAAGAGG	G	A	A	C	A	C	C	A	G	C	A	G	C	C	G	A	A	A	C	T	G	G	A	A	G	A	G	G	0.539501	16	8
15	40475620	TGTCAGACTCTGCT	TCAATTGCAAAAGG	T	G	T	C	A	G	A	C	T	C	T	G	C	T	T	C	A	A	T	T	G	C	A	A	A	A	G	G	0.539515	18	6
6	12263861	CTGAATGCCCATCA	TAGACTGGATAAGG	C	T	G	A	A	T	G	C	C	C	A	T	C	A	T	A	G	A	C	T	G	G	A	T	A	A	G	G	0.53959	16	8
3	124077867	ATTCATGGTCAGCC	TAAAATGAAAGAGC	A	T	T	C	A	T	G	G	T	C	A	G	C	C	T	A	A	A	A	T	G	A	A	A	G	A	G	C	0.539596	17	7
2	37831695	AGTGGCCTTCGTCT	TCAACTGCAAGAGG	A	G	T	G	G	C	C	T	T	C	G	T	C	T	T	C	A	A	C	T	G	C	A	A	G	A	G	G	0.539624	17	7
20	14016160	CTGCTTCTGCTGCC	TAAAATGTAAAAGT	C	T	G	C	T	T	C	T	G	C	T	G	C	C	T	A	A	A	A	T	G	T	A	A	A	A	G	T	0.539645	15	9
3	82464124	GGTAATTCACATCC	CAAAATGGAACAGG	G	G	T	A	A	T	T	C	A	C	A	T	C	C	C	A	A	A	A	T	G	G	A	A	C	A	G	G	0.539672	18	6
8	11923042	AGCGGCCTTCCTCT	TCAACTGCAAGAGT	A	G	C	G	G	C	C	T	T	C	C	T	C	T	T	C	A	A	C	T	G	C	A	A	G	A	G	T	0.539707	16	8
8	12580794	AGCGGCCTTCCTCT	TCAACTGCAAGAGT	A	G	C	G	G	C	C	T	T	C	C	T	C	T	T	C	A	A	C	T	G	C	A	A	G	A	G	T	0.539707	16	8
1	166141778	AATCATGCTCTACC	TGAACAGTAAAAGC	A	A	T	C	A	T	G	C	T	C	T	A	C	C	T	G	A	A	C	A	G	T	A	A	A	A	G	C	0.539718	17	7
5	133832186	AGTCTCACTCTGCA	TGGACTGCAACAGT	A	G	T	C	T	C	A	C	T	C	T	G	C	A	T	G	G	A	C	T	G	C	A	A	C	A	G	T	0.539735	16	8
14	97949401	AGTGATCCTCACCT	TAAACTGTAAGGTT	A	G	T	G	A	T	C	C	T	C	A	C	C	T	T	A	A	A	C	T	G	T	A	A	G	G	T	T	0.53977	18	6
4	119205564	TCATGGCCACATCT	CAAACTGGAAAAGG	T	C	A	T	G	G	C	C	A	C	A	T	C	T	C	A	A	A	C	T	G	G	A	A	A	A	G	G	0.540044	17	7
2	209056323	CTTTTCACTCTTCT	TAAAGTGGAAGAGT	C	T	T	T	T	C	A	C	T	C	T	T	C	T	T	A	A	A	G	T	G	G	A	A	G	A	G	T	0.540072	15	9
4	171089336	CAAAATACACAACA	AAAACTGTAAAAGT	C	A	A	A	A	T	A	C	A	C	A	A	C	A	A	A	A	A	C	T	G	T	A	A	A	A	G	T	0.540126	17	7
1	179912719	TCCTTTGCTCATTC	TGAACTGTAATAGA	T	C	C	T	T	T	G	C	T	C	A	T	T	C	T	G	A	A	C	T	G	T	A	A	T	A	G	A	0.540151	15	9
10	85677597	ATTTCTCCACATCC	CAAACTGAAATGGG	A	T	T	T	C	T	C	C	A	C	A	T	C	C	C	A	A	A	C	T	G	A	A	A	T	G	G	G	0.540259	17	7
14	26393192	AGATATCCTCAGAA	AAAATTGGAAAAGG	A	G	A	T	A	T	C	C	T	C	A	G	A	A	A	A	A	A	T	T	G	G	A	A	A	A	G	G	0.540305	18	6
7	103455327	ACTCATACTCATTA	TTACCTGAAAAAGG	A	C	T	C	A	T	A	C	T	C	A	T	T	A	T	T	A	C	C	T	G	A	A	A	A	A	G	G	0.54033	18	6
13	90443131	TGTTAGACGCATCA	AGAACTGAAAAAGA	T	G	T	T	A	G	A	C	G	C	A	T	C	A	A	G	A	A	C	T	G	A	A	A	A	A	G	A	0.540417	18	6
16	79050956	GGTTGAGCTCAACT	TAAACTGGAATATT	G	G	T	T	G	A	G	C	T	C	A	A	C	T	T	A	A	A	C	T	G	G	A	A	T	A	T	T	0.540441	16	8
X	19044899	AATCATGATCATCA	TAAAATGAAATAGA	A	A	T	C	A	T	G	A	T	C	A	T	C	A	T	A	A	A	A	T	G	A	A	A	T	A	G	A	0.540509	18	6
6	27672990	AGTGGACTTCCTCT	TCAACTGCAAGAGG	A	G	T	G	G	A	C	T	T	C	C	T	C	T	T	C	A	A	C	T	G	C	A	A	G	A	G	G	0.54066	17	7
4	9100904	AGTGGACTTCCTCT	TCAACTGCAAGAGG	A	G	T	G	G	A	C	T	T	C	C	T	C	T	T	C	A	A	C	T	G	C	A	A	G	A	G	G	0.54066	17	7
16	62534850	ATTCCCACTGATAC	TTGACTGGAAAAGG	A	T	T	C	C	C	A	C	T	G	A	T	A	C	T	T	G	A	C	T	G	G	A	A	A	A	G	G	0.540691	15	9
8	70726786	GAATGCAGGCAGCC	GAAACTGGAAAAGC	G	A	A	T	G	C	A	G	G	C	A	G	C	C	G	A	A	A	C	T	G	G	A	A	A	A	G	C	0.540726	14	10
2	197656807	AGGGGTGCTTAACC	TAAACTGGAAGTGA	A	G	G	G	G	T	G	C	T	T	A	A	C	C	T	A	A	A	C	T	G	G	A	A	G	T	G	A	0.54075	15	9
1	163174417	CCAAATGCCCATCA	TAAACTGGATTAGG	C	C	A	A	A	T	G	C	C	C	A	T	C	A	T	A	A	A	C	T	G	G	A	T	T	A	G	G	0.540773	16	8
8	5652630	TTTTCTACTTACCA	TAAACTGCAAAGGA	T	T	T	T	C	T	A	C	T	T	A	C	C	A	T	A	A	A	C	T	G	C	A	A	A	G	G	A	0.540863	17	7
8	14662764	AGTCTGAATCATCT	TTAACTGGCAAAGG	A	G	T	C	T	G	A	A	T	C	A	T	C	T	T	T	A	A	C	T	G	G	C	A	A	A	G	G	0.540899	17	7
20	44515330	GGTCTTGAGAATCC	GAAACTGGAAAGGG	G	G	T	C	T	T	G	A	G	A	A	T	C	C	G	A	A	A	C	T	G	G	A	A	A	G	G	G	0.540928	17	7
2	74808075	GTTCTCACTCATAT	GGAACTGAAAAAGT	G	T	T	C	T	C	A	C	T	C	A	T	A	T	G	G	A	A	C	T	G	A	A	A	A	A	G	T	0.540932	17	7
14	32598565	AAACACAGACATTA	TAAACTGTAAAAGA	A	A	A	C	A	C	A	G	A	C	A	T	T	A	T	A	A	A	C	T	G	T	A	A	A	A	G	A	0.541058	16	8
2	67901892	ATTCTCACTTTGCA	AAAAATGGAAAAGG	A	T	T	C	T	C	A	C	T	T	T	G	C	A	A	A	A	A	A	T	G	G	A	A	A	A	G	G	0.54107	15	9
14	69043967	CTTATTACTTTTCC	TAAACTGAAAATGT	C	T	T	A	T	T	A	C	T	T	T	T	C	C	T	A	A	A	C	T	G	A	A	A	A	T	G	T	0.541082	16	8
10	73923888	AGTTGTGCACATTC	AAAACTGTATGAGG	A	G	T	T	G	T	G	C	A	C	A	T	T	C	A	A	A	A	C	T	G	T	A	T	G	A	G	G	0.541108	16	8
2	31666070	CCGAATGCCCATCA	TAGACTGGATAAGG	C	C	G	A	A	T	G	C	C	C	A	T	C	A	T	A	G	A	C	T	G	G	A	T	A	A	G	G	0.54121	16	8
7	12163883	GTTTTTACTCTTTC	TAAACTGTTTAAGG	G	T	T	T	T	T	A	C	T	C	T	T	T	C	T	A	A	A	C	T	G	T	T	T	A	A	G	G	0.54126	15	9
3	181558086	ACATGTACTCATCC	TAAAATGTAATTGA	A	C	A	T	G	T	A	C	T	C	A	T	C	C	T	A	A	A	A	T	G	T	A	A	T	T	G	A	0.541286	15	9
17	69598262	CTGCATGGTGTCCA	TAAACTGGAAAAGG	C	T	G	C	A	T	G	G	T	G	T	C	C	A	T	A	A	A	C	T	G	G	A	A	A	A	G	G	0.541436	16	8
3	41429417	TGCATCATGTAACA	TAAACTGGAAAAGG	T	G	C	A	T	C	A	T	G	T	A	A	C	A	T	A	A	A	C	T	G	G	A	A	A	A	G	G	0.541444	14	10
11	95570672	TGTAGGACTCAGCC	TGAAGTGTAAAAGT	T	G	T	A	G	G	A	C	T	C	A	G	C	C	T	G	A	A	G	T	G	T	A	A	A	A	G	T	0.541451	16	8
15	43486205	AAATTGTCTTTTCA	TAAACTGCAAAAGA	A	A	A	T	T	G	T	C	T	T	T	T	C	A	T	A	A	A	C	T	G	C	A	A	A	A	G	A	0.541461	16	8
X	135495250	TATTTTGCTCATCA	TAAAATGAAAATGT	T	A	T	T	T	T	G	C	T	C	A	T	C	A	T	A	A	A	A	T	G	A	A	A	A	T	G	T	0.541595	17	7
12	6247129	AATCGCACCCACTC	TAGACTGGAAAAGA	A	A	T	C	G	C	A	C	C	C	A	C	T	C	T	A	G	A	C	T	G	G	A	A	A	A	G	A	0.541653	15	9
8	15848289	GGATTCTCTCAGCA	GAAAATGCAAAAGT	G	G	A	T	T	C	T	C	T	C	A	G	C	A	G	A	A	A	A	T	G	C	A	A	A	A	G	T	0.541694	17	7
12	26536905	AAACTTACTCCTCC	TTAACTGAAACTGG	A	A	A	C	T	T	A	C	T	C	C	T	C	C	T	T	A	A	C	T	G	A	A	A	C	T	G	G	0.541888	15	9
14	29699150	ACTTCTCCTCAGCT	TTAAAAGGAAAAGG	A	C	T	T	C	T	C	C	T	C	A	G	C	T	T	T	A	A	A	A	G	G	A	A	A	A	G	G	0.541888	16	8
5	39942478	ATTTTTCCATATCC	TTAAATGAAAAAGT	A	T	T	T	T	T	C	C	A	T	A	T	C	C	T	T	A	A	A	T	G	A	A	A	A	A	G	T	0.541962	16	8
4	104775174	TGTCATCTTCATCA	TAAACTGTAAAGTA	T	G	T	C	A	T	C	T	T	C	A	T	C	A	T	A	A	A	C	T	G	T	A	A	A	G	T	A	0.542169	20	4
3	134331770	TTTGTTATGCAGCA	TTAACTGGAACAGG	T	T	T	G	T	T	A	T	G	C	A	G	C	A	T	T	A	A	C	T	G	G	A	A	C	A	G	G	0.542372	14	10
2	105779512	CGGGATACTCTTCC	CCAAATGCAAAAGG	C	G	G	G	A	T	A	C	T	C	T	T	C	C	C	C	A	A	A	T	G	C	A	A	A	A	G	G	0.542455	18	6
16	2793823	AGGGATCCTCAGCA	TTAACAGAAACAGT	A	G	G	G	A	T	C	C	T	C	A	G	C	A	T	T	A	A	C	A	G	A	A	A	C	A	G	T	0.542457	17	7
10	115003255	GAATATGGTCAGCC	AAAACTGAAAGAGG	G	A	A	T	A	T	G	G	T	C	A	G	C	C	A	A	A	A	C	T	G	A	A	A	G	A	G	G	0.542505	16	8
9	82558308	ACTGGGCCTCAATT	TGAACTGTAAAAGT	A	C	T	G	G	G	C	C	T	C	A	A	T	T	T	G	A	A	C	T	G	T	A	A	A	A	G	T	0.542885	16	8
17	68930912	TTTGTGCGTCATCT	TCAACTGTAACAGG	T	T	T	G	T	G	C	G	T	C	A	T	C	T	T	C	A	A	C	T	G	T	A	A	C	A	G	G	0.542897	16	8
3	29036596	TTTTGTCCTTATCA	TGAAATGCAAAAGT	T	T	T	T	G	T	C	C	T	T	A	T	C	A	T	G	A	A	A	T	G	C	A	A	A	A	G	T	0.542928	18	6
3	43854269	CAATGTGAGCAGCA	GAAACTGGAAAAGG	C	A	A	T	G	T	G	A	G	C	A	G	C	A	G	A	A	A	C	T	G	G	A	A	A	A	G	G	0.543017	15	9
20	1158691	AAGATCCCACCCCC	TAAAATGCAAAAGG	A	A	G	A	T	C	C	C	A	C	C	C	C	C	T	A	A	A	A	T	G	C	A	A	A	A	G	G	0.543031	15	9
2	2155195	GTGATGCCTCATCT	TTAACTGCAAAGGA	G	T	G	A	T	G	C	C	T	C	A	T	C	T	T	T	A	A	C	T	G	C	A	A	A	G	G	A	0.543054	17	7
6	33900381	TGTGAGGCTCCTCC	GAAACAGGAAGAGG	T	G	T	G	A	G	G	C	T	C	C	T	C	C	G	A	A	A	C	A	G	G	A	A	G	A	G	G	0.543171	17	7
13	73698897	CGCTATGTTTCTCC	TAAACTGGGAAAGG	C	G	C	T	A	T	G	T	T	T	C	T	C	C	T	A	A	A	C	T	G	G	G	A	A	A	G	G	0.543281	16	8
7	62908083	AGGCATACTTACCT	GAAATCGTAAAAGA	A	G	G	C	A	T	A	C	T	T	A	C	C	T	G	A	A	A	T	C	G	T	A	A	A	A	G	A	0.543345	17	7
3	193070915	ATTCTTCCTCCTCT	CCAACTGGAAAACT	A	T	T	C	T	T	C	C	T	C	C	T	C	T	C	C	A	A	C	T	G	G	A	A	A	A	C	T	0.543346	18	6
1	111369154	GCAGATGCTCATCA	TAGACTGGATAAAG	G	C	A	G	A	T	G	C	T	C	A	T	C	A	T	A	G	A	C	T	G	G	A	T	A	A	A	G	0.543394	16	8
14	33272192	AGTTTTTTTCATCC	GGAAATGGAAAAGT	A	G	T	T	T	T	T	T	T	C	A	T	C	C	G	G	A	A	A	T	G	G	A	A	A	A	G	T	0.543395	17	7
X	61886959	GGAAACACTCTTCT	GAAACTGTGAAAGG	G	G	A	A	A	C	A	C	T	C	T	T	C	T	G	A	A	A	C	T	G	T	G	A	A	A	G	G	0.543473	17	7
18	58998567	AGTCTTGCTCTTCA	AAAACTGCAGCAGG	A	G	T	C	T	T	G	C	T	C	T	T	C	A	A	A	A	A	C	T	G	C	A	G	C	A	G	G	0.543701	19	5
1	220610175	GGTCTGCCTCATCT	TGAATCGTAAAATG	G	G	T	C	T	G	C	C	T	C	A	T	C	T	T	G	A	A	T	C	G	T	A	A	A	A	T	G	0.543722	17	7
4	102371597	AGGTATAGTTAGTT	TAAACTGAAAAAGG	A	G	G	T	A	T	A	G	T	T	A	G	T	T	T	A	A	A	C	T	G	A	A	A	A	A	G	G	0.54382	16	8
5	102538001	GATCCTAGTCAACA	TAAACTGTATGAGA	G	A	T	C	C	T	A	G	T	C	A	A	C	A	T	A	A	A	C	T	G	T	A	T	G	A	G	A	0.543898	16	8
9	13951134	TCTGAGCCTCAGCT	TCAACTGGAAAATG	T	C	T	G	A	G	C	C	T	C	A	G	C	T	T	C	A	A	C	T	G	G	A	A	A	A	T	G	0.543974	17	7
2	209861752	GTTCTGGCTCAGCA	TTGATTGGAAAAGT	G	T	T	C	T	G	G	C	T	C	A	G	C	A	T	T	G	A	T	T	G	G	A	A	A	A	G	T	0.544022	15	9
X	135203384	TCTCTTACACATCA	TAAATTGCAAATGG	T	C	T	C	T	T	A	C	A	C	A	T	C	A	T	A	A	A	T	T	G	C	A	A	A	T	G	G	0.54412	18	6
15	91242249	GGTCATACGCATAC	CAAACTGCAAAAAA	G	G	T	C	A	T	A	C	G	C	A	T	A	C	C	A	A	A	C	T	G	C	A	A	A	A	A	A	0.544133	20	4
4	110663051	ACTCTACTTCCTCA	TAAAATGAAAAAGT	A	C	T	C	T	A	C	T	T	C	C	T	C	A	T	A	A	A	A	T	G	A	A	A	A	A	G	T	0.544162	17	7
4	190023411	GCTTAGCCATACCA	TAAACCGTAATAGT	G	C	T	T	A	G	C	C	A	T	A	C	C	A	T	A	A	A	C	C	G	T	A	A	T	A	G	T	0.544304	15	9
X	32516253	AGTAAAGCACATTA	TTAACTGCAAAAGT	A	G	T	A	A	A	G	C	A	C	A	T	T	A	T	T	A	A	C	T	G	C	A	A	A	A	G	T	0.544377	18	6
18	11578524	AGCTGCACTTATTT	TAAACGGGAAAAGG	A	G	C	T	G	C	A	C	T	T	A	T	T	T	T	A	A	A	C	G	G	G	A	A	A	A	G	G	0.54441	15	9
12	9644791	AGATGCCTTCCTCT	TCAACTGAAAGAGG	A	G	A	T	G	C	C	T	T	C	C	T	C	T	T	C	A	A	C	T	G	A	A	A	G	A	G	G	0.544444	15	9
6	33886189	AGATGCCTTCCTCT	TCAACTGAAAGAGG	A	G	A	T	G	C	C	T	T	C	C	T	C	T	T	C	A	A	C	T	G	A	A	A	G	A	G	G	0.544444	15	9
1	92507882	TTCAATGTGCCCCA	TAAACTGCAAAAGG	T	T	C	A	A	T	G	T	G	C	C	C	C	A	T	A	A	A	C	T	G	C	A	A	A	A	G	G	0.544505	16	8
X	28864121	ACTGAGCCACAGCC	TCAACTGTAAAATT	A	C	T	G	A	G	C	C	A	C	A	G	C	C	T	C	A	A	C	T	G	T	A	A	A	A	T	T	0.54464	16	8
13	24905865	CTAAGTGCCCATCA	TTGACTGGAAAAGG	C	T	A	A	G	T	G	C	C	C	A	T	C	A	T	T	G	A	C	T	G	G	A	A	A	A	G	G	0.544709	15	9
1	100032208	AGAGGCCTTCCTCT	TCAACCGCAAGAGG	A	G	A	G	G	C	C	T	T	C	C	T	C	T	T	C	A	A	C	C	G	C	A	A	G	A	G	G	0.544723	15	9
12	41010353	AGAGGCCTTCCTCT	TCAACCGCAAGAGG	A	G	A	G	G	C	C	T	T	C	C	T	C	T	T	C	A	A	C	C	G	C	A	A	G	A	G	G	0.544723	15	9
20	54220754	AGAGGCCTTCCTCT	TCAACCGCAAGAGG	A	G	A	G	G	C	C	T	T	C	C	T	C	T	T	C	A	A	C	C	G	C	A	A	G	A	G	G	0.544723	15	9
6	42969896	AGAGGCCTTCCTCT	TCAACCGCAAGAGG	A	G	A	G	G	C	C	T	T	C	C	T	C	T	T	C	A	A	C	C	G	C	A	A	G	A	G	G	0.544723	15	9
7	72802461	AGAGGCCTTCCTCT	TCAACCGCAAGAGG	A	G	A	G	G	C	C	T	T	C	C	T	C	T	T	C	A	A	C	C	G	C	A	A	G	A	G	G	0.544723	15	9
4	6059136	TCTGAGCCTCAGCT	TCAAATGCAAAAGG	T	C	T	G	A	G	C	C	T	C	A	G	C	T	T	C	A	A	A	T	G	C	A	A	A	A	G	G	0.544734	18	6
15	47943941	AACCGAGTTCATCT	CAAACTGGAAAAGA	A	A	C	C	G	A	G	T	T	C	A	T	C	T	C	A	A	A	C	T	G	G	A	A	A	A	G	A	0.544761	17	7
13	83106982	AGATGTGAGCAGCA	GTAACTGGAAAAGG	A	G	A	T	G	T	G	A	G	C	A	G	C	A	G	T	A	A	C	T	G	G	A	A	A	A	G	G	0.544826	15	9
8	78368433	AGTTTTGCTGTTTC	AAAACTGCAAAAGT	A	G	T	T	T	T	G	C	T	G	T	T	T	C	A	A	A	A	C	T	G	C	A	A	A	A	G	T	0.544839	18	6
18	42901852	TGTCTTACTCTTTC	TGAACTGTAACAGC	T	G	T	C	T	T	A	C	T	C	T	T	T	C	T	G	A	A	C	T	G	T	A	A	C	A	G	C	0.544917	17	7
12	91008143	AATCATATGACCCA	TAAACTGGAAAAGA	A	A	T	C	A	T	A	T	G	A	C	C	C	A	T	A	A	A	C	T	G	G	A	A	A	A	G	A	0.544981	16	8
10	93325988	ATGATGACTCATCT	GAAACTGAAAAAAG	A	T	G	A	T	G	A	C	T	C	A	T	C	T	G	A	A	A	C	T	G	A	A	A	A	A	A	G	0.545319	16	8
12	97880147	AAATATACTATGCA	TAAACTGAAAAAGA	A	A	A	T	A	T	A	C	T	A	T	G	C	A	T	A	A	A	C	T	G	A	A	A	A	A	G	A	0.54534	16	8
8	53984797	AATTGTATTTTTCC	TAAATTGCAAAAGT	A	A	T	T	G	T	A	T	T	T	T	T	C	C	T	A	A	A	T	T	G	C	A	A	A	A	G	T	0.545354	16	8
10	133055277	AGCTTCCCTCAACA	AAAACTGGAAATGA	A	G	C	T	T	C	C	C	T	C	A	A	C	A	A	A	A	A	C	T	G	G	A	A	A	T	G	A	0.545459	17	7
7	154044697	TTTCTTCTTTTCCT	TAAACTGGAAAAGT	T	T	T	C	T	T	C	T	T	T	T	C	C	T	T	A	A	A	C	T	G	G	A	A	A	A	G	T	0.545497	17	7
X	152030797	ACGTTCCTGCTTCA	TAGACTGGAAAAGA	A	C	G	T	T	C	C	T	G	C	T	T	C	A	T	A	G	A	C	T	G	G	A	A	A	A	G	A	0.545499	14	10
X	152206762	ACGTTCCTGCTTCA	TAGACTGGAAAAGA	A	C	G	T	T	C	C	T	G	C	T	T	C	A	T	A	G	A	C	T	G	G	A	A	A	A	G	A	0.545499	14	10
12	103652857	ACATGCCCTCATCA	CAAACTGCAAAATT	A	C	A	T	G	C	C	C	T	C	A	T	C	A	C	A	A	A	C	T	G	C	A	A	A	A	T	T	0.545635	18	6
21	33290927	GGAGGCCTTCCTCT	TCAACTGCAAGAGG	G	G	A	G	G	C	C	T	T	C	C	T	C	T	T	C	A	A	C	T	G	C	A	A	G	A	G	G	0.545679	16	8
22	22210384	GGAGGCCTTCCTCT	TCAACTGCAAGAGG	G	G	A	G	G	C	C	T	T	C	C	T	C	T	T	C	A	A	C	T	G	C	A	A	G	A	G	G	0.545679	16	8
4	48726335	GGAGGCCTTCCTCT	TCAACTGCAAGAGG	G	G	A	G	G	C	C	T	T	C	C	T	C	T	T	C	A	A	C	T	G	C	A	A	G	A	G	G	0.545679	16	8
1	236992721	GGAGGCCTTCCTCT	TCAACTGCAAGAGG	G	G	A	G	G	C	C	T	T	C	C	T	C	T	T	C	A	A	C	T	G	C	A	A	G	A	G	G	0.545679	16	8
14	95265705	GGAGGCCTTCCTCT	TCAACTGCAAGAGG	G	G	A	G	G	C	C	T	T	C	C	T	C	T	T	C	A	A	C	T	G	C	A	A	G	A	G	G	0.545679	16	8
9	124250537	GGAGGCCTTCCTCT	TCAACTGCAAGAGG	G	G	A	G	G	C	C	T	T	C	C	T	C	T	T	C	A	A	C	T	G	C	A	A	G	A	G	G	0.545679	16	8
13	73303904	GGAGGTATTCAGCA	TAAACTGGTAAAGC	G	G	A	G	G	T	A	T	T	C	A	G	C	A	T	A	A	A	C	T	G	G	T	A	A	A	G	C	0.545715	16	8
4	183360285	ACTCTCAGGCTTTC	TCAACTGGAACAGG	A	C	T	C	T	C	A	G	G	C	T	T	T	C	T	C	A	A	C	T	G	G	A	A	C	A	G	G	0.545724	13	11
9	3989634	ATTCATGGACAGCA	TCAACAGGAAAAGT	A	T	T	C	A	T	G	G	A	C	A	G	C	A	T	C	A	A	C	A	G	G	A	A	A	A	G	T	0.545764	16	8
9	14931071	GAACATCCACATCA	AAAACTGCAAAAAT	G	A	A	C	A	T	C	C	A	C	A	T	C	A	A	A	A	A	C	T	G	C	A	A	A	A	A	T	0.545815	20	4
X	150776619	CAGAAAGCTTTTCC	AAAACTGGAAAAGG	C	A	G	A	A	A	G	C	T	T	T	T	C	C	A	A	A	A	C	T	G	G	A	A	A	A	G	G	0.545921	16	8
6	105389470	GCCCCCACTCAACC	TAGAATGCAAGAGG	G	C	C	C	C	C	A	C	T	C	A	A	C	C	T	A	G	A	A	T	G	C	A	A	G	A	G	G	0.545945	15	9
10	6702280	TAGAATATTCATCC	TAAACTGAATTAGG	T	A	G	A	A	T	A	T	T	C	A	T	C	C	T	A	A	A	C	T	G	A	A	T	T	A	G	G	0.545995	16	8
11	22832000	ATCTAGACTTATGA	TAAACTGCAAAAGA	A	T	C	T	A	G	A	C	T	T	A	T	G	A	T	A	A	A	C	T	G	C	A	A	A	A	G	A	0.546002	17	7
10	73721278	AGGCTTACTTTCCT	TTAACAGGAAAAGG	A	G	G	C	T	T	A	C	T	T	T	C	C	T	T	T	A	A	C	A	G	G	A	A	A	A	G	G	0.546209	15	9
6	86984779	AACCCCACTATTCA	TGAACTGTAAAAGA	A	A	C	C	C	C	A	C	T	A	T	T	C	A	T	G	A	A	C	T	G	T	A	A	A	A	G	A	0.546414	15	9
6	55768728	ATTCTTCCTCTTCC	TAAATTGAAAAATC	A	T	T	C	T	T	C	C	T	C	T	T	C	C	T	A	A	A	T	T	G	A	A	A	A	A	T	C	0.546537	18	6
20	22717243	GTTCTTGCTTTTAA	TAAACTGTTAAAGG	G	T	T	C	T	T	G	C	T	T	T	T	A	A	T	A	A	A	C	T	G	T	T	A	A	A	G	G	0.546617	16	8
3	29245795	TACTTAACGTATTC	TAAACTGCAAAAGG	T	A	C	T	T	A	A	C	G	T	A	T	T	C	T	A	A	A	C	T	G	C	A	A	A	A	G	G	0.546629	15	9
2	155071249	GTGGCTCCTCCTCC	AAAACTGGGAAAGC	G	T	G	G	C	T	C	C	T	C	C	T	C	C	A	A	A	A	C	T	G	G	G	A	A	A	G	C	0.546656	17	7
16	53991485	AGTAAAACTCAGCA	TAAACTGTACCAGG	A	G	T	A	A	A	A	C	T	C	A	G	C	A	T	A	A	A	C	T	G	T	A	C	C	A	G	G	0.546748	17	7
12	86488137	TCCCCTCCTATGCC	TAAACTGAAAAAGA	T	C	C	C	C	T	C	C	T	A	T	G	C	C	T	A	A	A	C	T	G	A	A	A	A	A	G	A	0.546889	17	7
16	88750187	AATCACAAGCATTC	AAAACTGGAAGAGG	A	A	T	C	A	C	A	A	G	C	A	T	T	C	A	A	A	A	C	T	G	G	A	A	G	A	G	G	0.546907	16	8
19	44486170	GCTCAGACTCATCC	TCAACTGCATGTGG	G	C	T	C	A	G	A	C	T	C	A	T	C	C	T	C	A	A	C	T	G	C	A	T	G	T	G	G	0.547089	17	7
5	170561823	GGTTTTTCTCTTCA	TAAAGGGGAAAAGG	G	G	T	T	T	T	T	C	T	C	T	T	C	A	T	A	A	A	G	G	G	G	A	A	A	A	G	G	0.547099	17	7
8	49726962	GGGGAAACTCTTCC	AAAAGTGGAAAAGT	G	G	G	G	A	A	A	C	T	C	T	T	C	C	A	A	A	A	G	T	G	G	A	A	A	A	G	T	0.547157	17	7
1	45598862	ATTCTGGCTTCTCC	CAAACTGGAAAAAG	A	T	T	C	T	G	G	C	T	T	C	T	C	C	C	A	A	A	C	T	G	G	A	A	A	A	A	G	0.547182	16	8
3	21106146	AGAAATGCTCAGCA	TTAAGCGTAAGAGG	A	G	A	A	A	T	G	C	T	C	A	G	C	A	T	T	A	A	G	C	G	T	A	A	G	A	G	G	0.547244	15	9
17	51081653	GAATACAGGTAGCC	GAAACTGGAAAAGG	G	A	A	T	A	C	A	G	G	T	A	G	C	C	G	A	A	A	C	T	G	G	A	A	A	A	G	G	0.547371	14	10
6	167465725	GTTTATTCTTAACC	CAAACTGAAAAAGA	G	T	T	T	A	T	T	C	T	T	A	A	C	C	C	A	A	A	C	T	G	A	A	A	A	A	G	A	0.547424	18	6
6	117481902	CTACATGCTCATCA	TGGACTGGATAAGA	C	T	A	C	A	T	G	C	T	C	A	T	C	A	T	G	G	A	C	T	G	G	A	T	A	A	G	A	0.547442	17	7
3	76660643	GTTTCTTCTCATTT	TAATCTGTAAAAGT	G	T	T	T	C	T	T	C	T	C	A	T	T	T	T	A	A	T	C	T	G	T	A	A	A	A	G	T	0.547475	17	7
6	93349211	CTAAATGCTCATCA	TAAACTGAATAAAG	C	T	A	A	A	T	G	C	T	C	A	T	C	A	T	A	A	A	C	T	G	A	A	T	A	A	A	G	0.547638	17	7
8	52077983	AAGAAAGGTCATCT	TAAAATGGAAAAGT	A	A	G	A	A	A	G	G	T	C	A	T	C	T	T	A	A	A	A	T	G	G	A	A	A	A	G	T	0.547734	16	8
11	56243194	GGTGGCCTTCCTCT	TCAACTGCAAGAGA	G	G	T	G	G	C	C	T	T	C	C	T	C	T	T	C	A	A	C	T	G	C	A	A	G	A	G	A	0.547754	17	7
[truncated: 13,884 more rows]

## Sheet: Supplemental Table 2
Supplemental Table 2: Previously validated off-targetd for ZFNs targeted to CCR5 ranked by classifer score
Original Study	ZFN Target	Score	Observed Indel Rate (Previous Study)**	Observed Indel Rates (Current Study)	Indel results Inactive Nucleases	Indel results Active Nuclease
Perez	GTCATCCTCATCCTGATAAACTGCAAAAG	0.02796	~36%	0.477806	0 / 35877	24048 / 50330	*
Perez	GTCGTCCTCATCTTAATAAACTGCAAAAA	0.118423	0.0539	0.129021	1 / 21274	3658 / 28352	*
Pattanayak	GTCCTGCTCAGCAAAAGAAACTGAAAAAG	0.264208	0.00025	0.000344947	0 / 13753	8 / 23192	*
Pattanayak	CTGTTCCAGTTTTAGTTTGCTGAGGATAAC	0.307	0.0012	0.00082	0 / 62349	79 / 96012	*
Gabriel	CATTTCCAGTTTAAAGAGATGAGGAGGCC	0.321871	0.038	0.10466	32 / 62167	22322 / 213282	*
Pattanayak	CTTTTCCAGTTTGGTAGCATCAGGAAGAC	0.347816	0.00019	0.000231589	0 / 17397	2 / 8636
Gabriel	CTATTACAGTTTTAAGAGATGAGGTCTCA	0.404665	0.024	0.115743	0 / 14698	4090 / 35337	*
Gabriel	CTGTTACAGTTTAAAGAGAGGAGGCCTCT	0.420787	0.006	0.0592272	0 / 10459	932 / 15736	*
Pattanayak	GTTTTCCTCATCAAAGCAAACTGCAAAAT	0.522759	0.0007	0.00167314	0 / 52192	156 / 93238	*
Pattanayak	GTCATCTTCATCAGCATAAACTGTAAAGT	0.542169	0.0034	0.00238947	0 / 13210	135 / 56498	*
Pattanayak	ATGTTCCTCATCTCCCGAAACTGCAAATG	0.592977	0.00071	0.00117148	0 / 30502	68 / 58046	*
Pattanayak	CTTTTGCAGTCTGTAGGTGTTGAGGTTGAC	0.602834	0.0006	3.40762e-05	0 / 16674	1 / 29346
Pattanayak	GTTTTGCAGTTCCTTTTGATGAAGATGAC	0.709958	0.00035	0	0 / 20977	0 / 42421
* Statistically significant when re-screened in this study as determiend by Fisher Exact test and p-value of 0.05

## Sheet: Supplemental Table 3
Supplemental Table 3: Stratified Classifier Analysis of 141 off-targets for ZFNs targeted to CCR5 binned by classifier score. Targets highlighted in grey did not amplify efficiently and were excluded from further analysis. Targets with significant observed rates of ZFN induce NHEJ (P<0.05) as determined by Fishers Exact Test are marked with *.
Target (Non-exons)	Score	Identity	Inactive indels/total	Active indels/total	Observed indel rate		Target (Exons)	Score	Identity	Inactive indels/total	Active indels/total	Observed indel rate
TGCTTCCTCACCCCAGGTAAACTGGAACAG	0.132674	18	0 / 57244	334 / 131358	0.00254267	*	GTCATCCTCATCCTGATAAACTGCAAAAG	0.02796	24	0 / 35877	24048 / 50330	0.477806	*
AACATGGGCAGCCTCTATAAACTGGAAAAG	0.165565	17	0 / 34806	0 / 36140	0		GTCGTCCTCATCTTAATAAACTGCAAAAA	0.118423	22	1 / 21274	3658 / 28352	0.129021	*
GGTATACTCACCACCAGTAAATTGGAAAAG	0.176274	18	0 / 20500	3 / 23861	0.000125728
TTTCTTCTTTTCCTAGTTAAACTGGAAAAG	0.190197	17	0 / 30066	0 / 38469	0
GTTGTACACATTAAAGTAAACTGCAAAAG	0.201801	19	0 / 20517	0 / 30664	0		GACTCCCTCTCCTGGATTAACTGTAAAAG	0.293809	17	1 / 31496	37 / 54630	0.000677284	*
CTCTCCCTCATCTCAGAGCAACTGTAAAAG	0.203973	19	0 / 18753	76 / 19515	0.00389444	*
GCCAGCCTCAGCTTCTTCAACTGGAAAAG	0.208739	19	0 / 32430	35 / 57322	0.000610586	*
TTCCTGGACAGCAGACATAAACTGGAAAAG	0.211342	17	DID NOT AMPLIFY
TGTATTCTCATCATTAATAAACTGGAAAAA	0.215338	18	0 / 8740	0 / 13938	0
CTCTTACTCTACATGTTAAACTGAAAAAG	0.21544	18	0 / 9248	12 / 21640	0.000554529	*
TTCATTTGCATCCTTTTAAACTGGAAAAG	0.215858	19	0 / 19684	0 / 29179	0
CTGGGGCTCAGCACACTCAACTGTAAAAG	0.217043	16	0 / 35351	78 / 74490	0.00104712	*
GCAGTCCTTATCCCAAGTGAACTGAAAAAG	0.219049	18	0 / 37745	32 / 68234	0.000468974	*
GTGATCCTCATTCCAGTAAACTGGAAAAC	0.22321	20	0 / 18405	0 / 32585	0
TCCGTACTCTCCAGGCTAAACTGTAAAGG	0.224775	16	0 / 28264	0 / 55310	0
CTCTTCCTCAGCATGATTAACTGTAATAG	0.22776	18	0 / 28867	1023 / 42602	0.024013	*
TCCAGATGCATCCCAGTTAAACTGAAAAAG	0.241152	17	0 / 19166	1 / 37771	2.64753e-05
GTGACCTTCCTCTATCTCAACTGCAAAAG	0.302101	19	0 / 23888	1 / 58144	1.71987e-05		GGTCTCCTCATTAATTCTGAACTGGAAAAG	0.33697	18	0 / 15492	0 / 20712	0
CTCATATACATCACTAATAAACTGGAATAG	0.303809	18	0 / 18592	0 / 51410	0		CTTTTCCGTTTTTTTTCGGATGAGGAAATG	0.349336	17	4 / 30226	1 / 35418	2.82342e-05
CAATCACTCTTTCATATTAAACTGTAAAAG	0.304557	15	0 / 19939	0 / 20767	0		TTTGAACTTAACCAATTGAAACTGGAAAAG	0.349376	16	0 / 13821	0 / 10689	0
ACTCCCCTCCTCTGTCTGAAACCGGAAAAG	0.305088	16	0 / 7855	4 / 18706	0.000213835		ATTTTCCTCAACAACCCTCAACTGTAAAGG	0.350095	17	0 / 5817	0 / 15343	0
TTCTCTCGGCTCCATTTAAACTGGAAAAG	0.305248	16	0 / 11503	0 / 25739	0		CCCCCCCTCATCCCAATTAACTGTAAAAT	0.363907	17	0 / 20285	23 / 20933	0.00109874	*
GGTGCCCTCACCTTTTTAAACTGTTAAAG	0.306359	17	0 / 24315	245 / 40672	0.0060238	*	AGGCTACTCAGCCTCCTCAACTGCAAAAT	0.36713	16	0 / 20703	0 / 30118	0
TTCCCCCTCAGTAAAATAAACTGGAAAAG	0.30684	18	DID NOT AMPLIFY
GTTATCCTCAGCAAACTAAAACTGGAACAG	0.307206	20	0 / 62349	79 / 96012	0.000822814	*
TTTATACTTATCACTGTAAACTGCAAAGG	0.310255	19	0 / 24703	8 / 69453	0.000115186
GCCCTGCACATCCATCATAAACTGCAAATG	0.310747	19	0 / 53713	1 / 116908	8.55373e-06
GCCATTGTCATCAAAATAAACTGGAAAGG	0.311332	19	0 / 9545	0 / 20095	0
GTTGTGCCCATTATATTAGACTGGAAAAG	0.311923	17	0 / 27115	0 / 46829	0
TGTGTACTTCTCATTATTCAACTGAAAAAG	0.312601	15	0 / 37789	0 / 65177	0
CCCATGCTCTGCCCAGTCAACTGGGAAAG	0.400019	16	0 / 46208	27 / 87973	0.000306912	*	TACTTCTTCATCTCATTGAACTGGAACAG	0.40114	17	0 / 58171	0 / 56256	0
GGCATCCTCAGCTGGAAAAGACTGGAACAG	0.400098	19	0 / 9800	0 / 19762	0		GGACTCCCTCTCCTGGATTAACTGTAAAAG	0.428074	16	1 / 81733	37 / 76041	0.00048658	*
TATGTGCTCATCAGTGGTAAACTGGATAAA	0.400172	16	1 / 24417	3 / 33637	8.91875e-05		CTTACCCTCATCCATATCAATTGGATCAG	0.438604	16	0 / 26215	0 / 45172	0
ATGTATCTCAACATAATAAAACCGTAAAAG	0.400554	16	0 / 13968	0 / 23343	0		AAGATTCACAGCAGGCCTGAACTGTAAAAG	0.455245	16	0 / 10565	0 / 14371	0
TTCCTCCTCCTCCTTGGGAAAATGTAAAAG	0.400637	19	0 / 53279	0 / 79350	0		GTCATCCGCATCGCCCTGGAACTGGAAAAA	0.459794	20	0 / 60872	0 / 60273	0
TTCTTCCTGCTTACAGTAAACTGCAAAAG	0.400649	19	0 / 17417	0 / 29844	0		GTCGCCCTCCTCCTCACTAAACTGGTAGAA	0.476361	17	0 / 28864	0 / 24515	0
ATCATCCTCAGCAAACTAAAACAGGAAAAG	0.400675	20	DID NOT AMPLIFY				TTCAGACTCAGAAAATTAAACTGGAAGAG	0.481254	17	0 / 12627	0 / 17679	0
GTGACTCTCAGTTTACTCAACTGGAAAAG	0.400737	17	0 / 21347	0 / 27921	0		AATATACATTTCACAGATAAACTGTAACAG	0.481516	15	0 / 25209	1 / 19387	5.1581e-05
TGTGTCCTCTGCATCAGTAAACTGAAACAG	0.400931	16	0 / 7452	352 / 14061	0.0250338	*	TTCTTTCTCACCTGCTTTAACTGAAAATG	0.483597	17	0 / 15884	0 / 11016	0
GTGTTGCTTCTCCCCATCAACAGGAAAAG	0.400973	16	0 / 35055	163 / 72871	0.00223683	*	TTCTTCCTCCTCTTCCTCATCTGCAAAAG	0.490056	19	0 / 24692	0 / 52219	0
TTTCCCCACAGCAGCAGTAAACTGGAATGG	0.401329	15	1 / 44279	1 / 140013	7.14219e-06		CTGCTTAGCAGCCGAGTTAAACTGCAAAAG	0.490602	17	0 / 20124	0 / 21333	0
GGAGAATGCAGCTTCATAAACTGCAAAAG	0.401485	16	0 / 42561	30 / 90550	0.000331309	*	GTTTTCCTCAGTAATAGGAAACTGGAAAAA	0.492617	18	0 / 28240	0 / 43034	0
AACACGGGCAGCCTCTAGAAACTGCAAAAG	0.402663	17	0 / 40791	0 / 72227	0		GATTCAATTATCCTTTTGAACTGGAAAAG	0.494149	15	0 / 32386	0 / 34809	0
GTGACCATCCTCTATCTCAACTGCAAGAG	0.500016	18	0 / 34757	0 / 64167	0		AAGCTCCGCAGCTCCCTTAACTGCAAGAG	0.503035	16	0 / 42997	0 / 57601	0
ATGTTTCGTATGCTACTAAACTGCAATAG	0.500116	16	0 / 20684	0 / 21636	0		TATTTCCCCATCTCAATAAACTGCAATAG	0.504573	18	0 / 21334	15 / 20699	0.000724673	*
TTGGTCCTCATTATAAATAAACTGAAAGGG	0.500172	17	0 / 29315	10 / 49201	0.000203248	*	AGAATCCTCAGCCTTGTAAAATGCAAAAA	0.505674	18	0 / 15869	0 / 68988	0
AGCTTCCCCATCCAACCAAAACTGGGAAAG	0.500264	18	0 / 24951	0 / 46690	0		CATATGCTTAACCTTACAAACTGAAAAAG	0.507367	17	0 / 30271	1 / 34045	2.93729e-05
GTGGCCTTCTTCTATCTTAACTGCAAGAG	0.500276	17	0 / 18408	0 / 31139	0		GTTCCCCTCAGCAATGTAAACTGGGAAAC	0.508003	17	0 / 36354	90 / 33247	0.00270701	*
AATGTACTCAACACCATTGAACTGTAAATG	0.500296	15	0 / 14178	0 / 26884	0		CATTCCCACAACCATAGCAAACTGTAAAAG	0.509608	16	0 / 16129	0 / 11061	0
TAAATACCCACCAATGGTAGACTGGAAAAG	0.500454	16	3 / 25402	0 / 62664	0		GATGCCTTCCTCTTGTCTCAACTGCAAGAG	0.511654	16	0 / 7292	0 / 5488	0
TTCTCCCGCCTCCACCATCACCTGGAAGAG	0.500497	15	0 / 32139	0 / 53006	0		GATGCCTTCCTCTTGTCTCAACTGCAAGAG	0.511654	16	0 / 36718	0 / 87751	0
ACCATACATATTTTTAATAAACTGGAAAAG	0.500693	17	0 / 20047	0 / 45734	0		AATGAAGGCAGCCTTTAAAAACTGGAAAAG	0.513249	14	0 / 24847	0 / 23388	0
ATAATAAGCATTCTCAGTAAACTGGAAAAG	0.500694	17	0 / 35964	0 / 68260	0		TGCATCTTTCTCACAATAAACTGAAAGAG	0.522458	17	0 / 10310	0 / 12221	0
CATTCACATAGCCATCTTAAACTGCAAAAG	0.500698	15	0 / 28106	0 / 57062	0		GTTATACTTAGCAGAAATAAAAGGGAAAAG	0.523568	17	1 / 9742	2 / 10404	0.000192234
ATGGACCTCAGCAAAGTAAACTGGAAAAC	0.500818	17	0 / 47734	19 / 103391	0.000183768	*
TAAATCCTCAGCAGTTTCTAACTGGAAAAG	0.500836	18	0 / 23628	1 / 42666	2.34379e-05
GAGGTCCTCATAATTATAAACTGCAGTAG	0.600099	18	1 / 19016	0 / 34048	0		TTCAGCTGCATCAAGAAAAACTGAAAGAG	0.600266	18	0 / 17853	0 / 14530	0
TTCAAGCTCCTGGGTGCTTAACTGTAAAAG	0.600181	17	0 / 19423	1 / 31702	3.15438e-05		ATAGTGCTCAGCCTTTTTAAATGAAAAAA	0.603492	15	0 / 20206	0 / 21420	0
ATCTTATTTATCCTTACTAAACTGTAAATT	0.600305	16	0 / 33800	0 / 81764	0		TCTGAGCTCAGCTCCCTCAACTGTAAAAC	0.605581	14	0 / 24267	0 / 25106	0
AAGGTTCTCACCAATCCTAAACTGTAAAGA	0.600308	15	0 / 23922	0 / 39617	0		GATTTGGGCTTCATATCTCAACAGCAAAAG	0.608836	15	0 / 20100	1 / 44054	2.26994e-05
CAAATGCCCATCAATAATAAACTGGATAAA	0.600316	16	0 / 19387	0 / 38271	0		GGGCCCCTTCCCAGACGCAACTGCAAAAG	0.60891	16	0 / 10515	0 / 14499	0
CAAATGCCCATCAGTGATAAACTGGATAAA	0.600316	16	0 / 23445	0 / 46460	0		GGAATATTCTTCAATTCCAACTGGAAGAG	0.609506	16	0 / 18210	0 / 27088	0
GACCTACTCTTCAATAGAAAATTGTAACAG	0.600392	17	0 / 9173	0 / 16696	0		GTGTGGCTCAGCCTGCAGGAACTGAAAAAG	0.60996	17	0 / 11775	0 / 15331	0
AACACCCGAAGCCACCAGAAACTGAAAGAG	0.600478	16	1 / 31526	0 / 49909	0		AGCCCATTCAGTGCTTTCAACTGGAAAAG	0.611109	14	0 / 56348	0 / 64936	0
CCTTAGCTCCTCATGCATAAAATGAAAAAG	0.600499	15	0 / 8909	0 / 16722	0		GGGGCGCACCTCAGGGTGAACTGGAAAAC	0.613475	14	0 / 26896	0 / 33508	0
TAGGTGCTCATCAATGGTTGACTGGAAAAA	0.600514	15	0 / 14165	0 / 34926	0		GGCCTCCTCAGCCTCTGCAACTGCAAGAA	0.614521	18	1 / 36386	0 / 84704	0
ATGCTGCACAGCAAAGTGAAACAGAAAAAG	0.600561	16	0 / 15231	0 / 26102	0		CTCACCCGCATCAAGGAGAACCGGAAGCG	0.615171	16	0 / 29185	0 / 33063	0
ATTATCCTCATTTGTTGAAAATGTAATAG	0.600571	18	0 / 15241	0 / 26210	0		ATTATTTTCATCAGACTTAAACTGGAAATT	0.616241	17	0 / 28628	0 / 20444	0
TGAATGGGCATCACTCAGAACTGGAAGAG	0.600719	15	0 / 8341	0 / 18936	0		TTCATCCCCCTCAGTTTCAACCGTAACGG	0.617792	16	0 / 13697	0 / 9660	0
CATTGACTCCTCCTCTGTAACTGTGAAAG	0.700028	14	0 / 22141	1 / 42128	2.37372e-05		ATGAGGGTGACCTCTAGAAACTGGAAAAG	0.700138	16	2 / 40051	0 / 102486	0
GTTCTGAACTTCCTAGTAAACAGCAAGAG	0.70003	16	0 / 14492	0 / 38122	0		CCAAGGGGCAGACCCACAAAACTGGAAAAG	0.700313	14	1 / 31635	0 / 60850	0
ACTTCACATATCAATATTAACTGTAAATG	0.700034	13	0 / 29256	0 / 69543	0		GCGGGGCTCCTCTTCTGAAACTGTAAAGA	0.700663	15	0 / 20435	0 / 38337	0
ATCCATCTCTTCATCTGTAAAATGGAAAGG	0.700047	16	0 / 48457	0 / 89296	0		GTCATCCTCATCGCCATCAACCGACATGG	0.700851	18	0 / 51435	15 / 68701	0.000218337	*
CTCACTCTCACCCGGGGTTAACTGCAAAGT	0.700057	17	7 / 17643	17 / 39299	0.000432581		AACCCAGTCATTATGCATAACTGCAAAAG	0.700907	16	0 / 34424	0 / 30330	0
AATGCCAGCAGCCACCAGAAACTGGAAGAG	0.700059	14	0 / 19981	0 / 32116	0		CTTCGGCTCACCCCTGCACAAGTGGAAAAG	0.701037	15	0 / 16597	0 / 21510	0
CTCCTCCTCTCCACGTGCAACTGGAGAAG	0.700084	17	0 / 44202	0 / 86868	0		ATGATCCTCTTCATAGGGAACTGCATGAG	0.701501	18	0 / 20223	0 / 11434	0
GTCATACTCATCAAGGAGAATCTGGAAAGT	0.70011	19	0 / 18622	0 / 32662	0		ATTACATTCACTTCTCTTAGACTGTAAAAG	0.701926	15	0 / 40820	0 / 39911	0
GTGGCCTTCCTCTATCTCAACTGCGAGAG	0.700128	16	1 / 18269	1 / 33892	2.95055e-05		GTTTGCCTTCTCTGAGTAAACTGAAAGGG	0.702989	16	0 / 12627	0 / 9612	0
CTTATCCACAGAAATATAAGCTGTAAAAG	0.700134	17	0 / 14207	0 / 26200	0		GCTTTGCTCATCCACTATCAACAGAACCAG	0.703293	15	0 / 23839	0 / 30193	0
TCATTACTCTTCATGTATAAACTGCAAATT	0.700138	16	0 / 11237	0 / 33302	0		TGCATGCCCAGCACCCATCAACTGGAACAC	0.703737	15	0 / 17521	0 / 13907	0
TGACCATTCCGACACAGAAACTGGAAAAG	0.700139	13	0 / 35894	0 / 70536	0		CTGGTAGACCACTAATCAAAACTGTAAAAG	0.705596	15	0 / 43171	0 / 107876	0
AATTCAGGCAGCCTCTAGAAACTGGAAAAA	0.70014	13	0 / 7251	0 / 19597	0		AACAGGCGCAGTCTGCAAAAACGGAAAAG	0.705762	14	1 / 16763	0 / 7827	0

## Sheet: Supplemental Table 4
Supplemental Table 4: Off-targets for ZFNs targeted to VEGFA scoring better (lower) than 0.75
Chromosome	Position in HG36.53	Left (not RC)	Right	Flanking 5' nt	1	2	3	4	5	6	7	8	9	Spacer 1st nt	Spacer Last nt	10	11	12	13	14	15	16	17	18	Flanking 3' nt	Score	Identity (out of 18)	Mismatches (out of 18)
6	43845391	GAGCAGCGTCT	AGAGTGAGGAC	G	A	G	C	A	G	C	G	T	C	T	A	G	A	G	T	G	A	G	G	A	C	0.0590041	18	0
2	195362415	GAGCAACATCA	TGAGTGAGGGC	G	A	G	C	A	A	C	A	T	C	A	T	G	A	G	T	G	A	G	G	G	C	0.0746995	14	4
6	112421474	GAGCATCGTCT	TGAGTGAGGCT	G	A	G	C	A	T	C	G	T	C	T	T	G	A	G	T	G	A	G	G	C	T	0.0763927	16	2
6	47891413	GAGCAAAGTCT	TGAGTGAGGGC	G	A	G	C	A	A	A	G	T	C	T	T	G	A	G	T	G	A	G	G	G	C	0.0881602	15	3
1	53720666	GAGCAACGTCA	TCAGTGAGGAA	G	A	G	C	A	A	C	G	T	C	A	T	C	A	G	T	G	A	G	G	A	A	0.0946108	14	4
11	116292382	AAGCAATGTCA	AGAGTGAGGCT	A	A	G	C	A	A	T	G	T	C	A	A	G	A	G	T	G	A	G	G	C	T	0.115284	14	4
10	130501067	TAGCAAGGGCT	TGAGTGAGGGC	T	A	G	C	A	A	G	G	G	C	T	T	G	A	G	T	G	A	G	G	G	C	0.126067	13	5
11	68548947	GAGCAGCGTCC	TCAGTGAGACC	G	A	G	C	A	G	C	G	T	C	C	T	C	A	G	T	G	A	G	A	C	C	0.131791	15	3
21	42982081	CAGCACCGTCC	TCAGTGAGGCC	C	A	G	C	A	C	C	G	T	C	C	T	C	A	G	T	G	A	G	G	C	C	0.136263	13	5
8	22656662	GAGCAAGGGCA	AGAGTGAGGCC	G	A	G	C	A	A	G	G	G	C	A	A	G	A	G	T	G	A	G	G	C	C	0.138006	14	4
11	62523727	GAGCACCGTCA	TGAGTGAGCTG	G	A	G	C	A	C	C	G	T	C	A	T	G	A	G	T	G	A	G	C	T	G	0.141834	15	3
16	62603301	GAGCAGCGTAT	TGAGTGAGGGA	G	A	G	C	A	G	C	G	T	A	T	T	G	A	G	T	G	A	G	G	G	A	0.143227	16	2
8	27339953	GAGCAGCGTCT	TGAGTGATGGT	G	A	G	C	A	G	C	G	T	C	T	T	G	A	G	T	G	A	T	G	G	T	0.145308	17	1
4	138603957	GAGCAACTTCA	TGAGTGAGGGT	G	A	G	C	A	A	C	T	T	C	A	T	G	A	G	T	G	A	G	G	G	T	0.145363	14	4
7	131503706	CAGCACGGTCA	TGAGTGAGGCC	C	A	G	C	A	C	G	G	T	C	A	T	G	A	G	T	G	A	G	G	C	C	0.14792	13	5
3	153479611	GAGCAGCGTCT	TATGTGAGGCC	G	A	G	C	A	G	C	G	T	C	T	T	A	T	G	T	G	A	G	G	C	C	0.148192	15	3
17	29068456	GAGCAAAGGCA	AGAGTGAGGGC	G	A	G	C	A	A	A	G	G	C	A	A	G	A	G	T	G	A	G	G	G	C	0.150773	14	4
13	82039138	CAGCAGGGTCA	TGAGTGAGGCT	C	A	G	C	A	G	G	G	T	C	A	T	G	A	G	T	G	A	G	G	C	T	0.151743	14	4
9	134636932	AAGCAGCGTCG	GGTGTGAGGTC	A	A	G	C	A	G	C	G	T	C	G	G	G	T	G	T	G	A	G	G	T	C	0.154734	14	4
5	127012751	GAGCATCGTCT	TGTGTGAGGCA	G	A	G	C	A	T	C	G	T	C	T	T	G	T	G	T	G	A	G	G	C	A	0.161134	15	3
7	41565800	GAGCAACTGCA	TGAGTGAGGGC	G	A	G	C	A	A	C	T	G	C	A	T	G	A	G	T	G	A	G	G	G	C	0.162336	13	5
X	56830908	AAGCAGAGTCA	TGAGTGAGGTG	A	A	G	C	A	G	A	G	T	C	A	T	G	A	G	T	G	A	G	G	T	G	0.163263	14	4
4	41194864	AGGCAGCGTCA	AAAGTGAGGGC	A	G	G	C	A	G	C	G	T	C	A	A	A	A	G	T	G	A	G	G	G	C	0.165992	14	4
X	141701168	AAGTAGCGGCA	TGAGTGAGGAA	A	A	G	T	A	G	C	G	G	C	A	T	G	A	G	T	G	A	G	G	A	A	0.167802	13	5
14	36952699	TAGCAACATCT	GGAGTGAGGGA	T	A	G	C	A	A	C	A	T	C	T	G	G	A	G	T	G	A	G	G	G	A	0.171599	14	4
18	7685119	AAACAGCGGCA	GGAGTGAGGCC	A	A	A	C	A	G	C	G	G	C	A	G	G	A	G	T	G	A	G	G	C	C	0.173677	13	5
16	84004295	GGGCAGCGGCC	TGAGTGAGGTT	G	G	G	C	A	G	C	G	G	C	C	T	G	A	G	T	G	A	G	G	T	T	0.177667	14	4
10	104073987	GAGCAACGTCC	TGTGTGAGAAA	G	A	G	C	A	A	C	G	T	C	C	T	G	T	G	T	G	A	G	A	A	A	0.18103	14	4
11	69063499	AAGCAGCGTGC	AGAGTGAGGCA	A	A	G	C	A	G	C	G	T	G	C	A	G	A	G	T	G	A	G	G	C	A	0.187618	15	3
22	35885352	GGGCATCGTCA	TGAGTGAGAGC	G	G	G	C	A	T	C	G	T	C	A	T	G	A	G	T	G	A	G	A	G	C	0.188541	14	4
17	44071132	GAGCAATGTCT	AAAGTGAGGCC	G	A	G	C	A	A	T	G	T	C	T	A	A	A	G	T	G	A	G	G	C	C	0.189351	15	3
11	117258173	AAGCAAAGGCA	AGAGTGAGGGA	A	A	G	C	A	A	A	G	G	C	A	A	G	A	G	T	G	A	G	G	G	A	0.194497	13	5
14	24225295	TAGCAATGTCT	TGAGTGAGTGT	T	A	G	C	A	A	T	G	T	C	T	T	G	A	G	T	G	A	G	T	G	T	0.195903	14	4
5	148779302	AAGCAAGGTCC	AGAGTGAGACC	A	A	G	C	A	A	G	G	T	C	C	A	G	A	G	T	G	A	G	A	C	C	0.195968	14	4
11	61052782	GAGCAACGTCT	TGTGTAAGGCA	G	A	G	C	A	A	C	G	T	C	T	T	G	T	G	T	A	A	G	G	C	A	0.19605	14	4
20	6213498	AAGCAAAGTCA	AGAGTGAGGAA	A	A	G	C	A	A	A	G	T	C	A	A	G	A	G	T	G	A	G	G	A	A	0.199296	14	4
20	39318212	TAGCAGAGGCA	TGAGTGAGGTA	T	A	G	C	A	G	A	G	G	C	A	T	G	A	G	T	G	A	G	G	T	A	0.200669	13	5
11	6881135	AGGCAACGTCA	AGAGTGAGAAC	A	G	G	C	A	A	C	G	T	C	A	A	G	A	G	T	G	A	G	A	A	C	0.202004	14	4
5	38074266	GAGCAGGGGCA	TGAGTGAGGTG	G	A	G	C	A	G	G	G	G	C	A	T	G	A	G	T	G	A	G	G	T	G	0.203697	14	4
X	152687375	CAGCAGCGGCA	TGGGTGAGGCC	C	A	G	C	A	G	C	G	G	C	A	T	G	G	G	T	G	A	G	G	C	C	0.204705	13	5
1	175647666	AAGCAGCATCA	AGAGTGAGGCT	A	A	G	C	A	G	C	A	T	C	A	A	G	A	G	T	G	A	G	G	C	T	0.204947	15	3
X	121951573	GAGCAGGGTCA	AAAGTGAGGCC	G	A	G	C	A	G	G	G	T	C	A	A	A	A	G	T	G	A	G	G	C	C	0.208852	15	3
19	40800795	CAGCAGCGTCT	GGAGGGAGGGT	C	A	G	C	A	G	C	G	T	C	T	G	G	A	G	G	G	A	G	G	G	T	0.209217	15	3
2	162681097	TAGCAGGGTCA	TTAGTGAGGGA	T	A	G	C	A	G	G	G	T	C	A	T	T	A	G	T	G	A	G	G	G	A	0.210803	13	5
2	191587252	GAGCAGCGGCC	AGAGGGAGGCG	G	A	G	C	A	G	C	G	G	C	C	A	G	A	G	G	G	A	G	G	C	G	0.212584	15	3
2	1732939	GAGCAATGTCT	TGAGTGTGGCC	G	A	G	C	A	A	T	G	T	C	T	T	G	A	G	T	G	T	G	G	C	C	0.214359	14	4
1	182650855	GAACAATGTCA	TGAGTGAGGGT	G	A	A	C	A	A	T	G	T	C	A	T	G	A	G	T	G	A	G	G	G	T	0.215747	13	5
18	43288079	AAGCAGTGTCA	TGAGGGAGGGA	A	A	G	C	A	G	T	G	T	C	A	T	G	A	G	G	G	A	G	G	G	A	0.216018	13	5
X	30662231	CAGTAACGTCT	TGAGTGTGGGC	C	A	G	T	A	A	C	G	T	C	T	T	G	A	G	T	G	T	G	G	G	C	0.216526	13	5
3	161999682	AAGCAGCGGCA	TGAGAGAGGAC	A	A	G	C	A	G	C	G	G	C	A	T	G	A	G	A	G	A	G	G	A	C	0.217729	13	5
16	8101294	CAGCAACTGCA	TGAGTGAGGGC	C	A	G	C	A	A	C	T	G	C	A	T	G	A	G	T	G	A	G	G	G	C	0.217859	12	6
8	135549637	CAGCCACGGCT	GGAGTGAGGGC	C	A	G	C	C	A	C	G	G	C	T	G	G	A	G	T	G	A	G	G	G	C	0.218034	13	5
17	33110342	TGGCAGCGTCA	TGAGTGGGGGA	T	G	G	C	A	G	C	G	T	C	A	T	G	A	G	T	G	G	G	G	G	A	0.22249	13	5
12	25724564	GAGCAGCTTCT	GGAGTGAGGGC	G	A	G	C	A	G	C	T	T	C	T	G	G	A	G	T	G	A	G	G	G	C	0.224045	16	2
9	5795687	GAGCAAAGTCC	TAAGTGAGGGT	G	A	G	C	A	A	A	G	T	C	C	T	A	A	G	T	G	A	G	G	G	T	0.225204	13	5
8	94346251	AAGCAAGGTCA	AGAGTGAGAGG	A	A	G	C	A	A	G	G	T	C	A	A	G	A	G	T	G	A	G	A	G	G	0.228596	14	4
12	31081161	CAGCAATGGCT	TGAGTGAGGAC	C	A	G	C	A	A	T	G	G	C	T	T	G	A	G	T	G	A	G	G	A	C	0.231244	13	5
X	118157121	AAGCAGCATCC	TGAGTGAGTGC	A	A	G	C	A	G	C	A	T	C	C	T	G	A	G	T	G	A	G	T	G	C	0.231937	14	4
17	9121411	GGGCAGGGTCT	TGAGTGAGGGC	G	G	G	C	A	G	G	G	T	C	T	T	G	A	G	T	G	A	G	G	G	C	0.233325	15	3
Y	8461016	CAGCAACGTCA	GGGGTGAGGAC	C	A	G	C	A	A	C	G	T	C	A	G	G	G	G	T	G	A	G	G	A	C	0.23434	13	5
10	3441822	TAGCAACGTCA	ACAGTGAGAAA	T	A	G	C	A	A	C	G	T	C	A	A	C	A	G	T	G	A	G	A	A	A	0.235219	14	4
20	38587999	AAGCAGTGGCA	GGAGTGAGGCT	A	A	G	C	A	G	T	G	G	C	A	G	G	A	G	T	G	A	G	G	C	T	0.235255	13	5
1	54881893	AAGCAGAGTCT	AGAGTGAGGCT	A	A	G	C	A	G	A	G	T	C	T	A	G	A	G	T	G	A	G	G	C	T	0.235894	16	2
10	57565772	AAGTATCGGCT	TGAGTGAGGGA	A	A	G	T	A	T	C	G	G	C	T	T	G	A	G	T	G	A	G	G	G	A	0.236328	13	5
10	826857	CAGCACCGTCA	AGGGTGAGGCC	C	A	G	C	A	C	C	G	T	C	A	A	G	G	G	T	G	A	G	G	C	C	0.236736	14	4
15	24568808	GAGCAGCGGCG	GGAGTGGGGGC	G	A	G	C	A	G	C	G	G	C	G	G	G	A	G	T	G	G	G	G	G	C	0.241167	14	4
1	168832648	GAGCAGCGTCA	CGAGTGAAGAC	G	A	G	C	A	G	C	G	T	C	A	C	G	A	G	T	G	A	A	G	A	C	0.242527	16	2
18	12547397	CAGCAACGGCC	GCAGTGAGGGG	C	A	G	C	A	A	C	G	G	C	C	G	C	A	G	T	G	A	G	G	G	G	0.243587	12	6
2	112690174	AAGCAAGGTTA	TGAGTGAGGGT	A	A	G	C	A	A	G	G	T	T	A	T	G	A	G	T	G	A	G	G	G	T	0.246503	12	6
X	121176940	TAGCAGGGTCA	TCAGTGAGGCA	T	A	G	C	A	G	G	G	T	C	A	T	C	A	G	T	G	A	G	G	C	A	0.248183	13	5
7	16998874	TAGCAAAGTCC	GGAGTGAGAGA	T	A	G	C	A	A	A	G	T	C	C	G	G	A	G	T	G	A	G	A	G	A	0.248669	13	5
16	66617107	AATCAATGTCC	TGAGTGAGGGG	A	A	T	C	A	A	T	G	T	C	C	T	G	A	G	T	G	A	G	G	G	G	0.248761	12	6
20	29975664	GAGCAGCGGCA	CCAGTGAGGGG	G	A	G	C	A	G	C	G	G	C	A	C	C	A	G	T	G	A	G	G	G	G	0.250479	14	4
3	73162236	AAGCAAGGTCA	AGTGTGAGGGA	A	A	G	C	A	A	G	G	T	C	A	A	G	T	G	T	G	A	G	G	G	A	0.253861	13	5
7	105607744	CAGCAGCGTCA	TGTGTGGGGCC	C	A	G	C	A	G	C	G	T	C	A	T	G	T	G	T	G	G	G	G	C	C	0.253978	13	5
10	130705394	CAGTACCGGCA	TGAGTGAGGTT	C	A	G	T	A	C	C	G	G	C	A	T	G	A	G	T	G	A	G	G	T	T	0.254282	12	6
1	26569666	AAGCAGCGTTG	GGAGTGAGGAA	A	A	G	C	A	G	C	G	T	T	G	G	G	A	G	T	G	A	G	G	A	A	0.25477	14	4
13	55476702	AAGTAACTTCA	TGAGTGAGGCC	A	A	G	T	A	A	C	T	T	C	A	T	G	A	G	T	G	A	G	G	C	C	0.25571	12	6
17	19434506	TAGCATTGTCT	TGAGTGAGGTT	T	A	G	C	A	T	T	G	T	C	T	T	G	A	G	T	G	A	G	G	T	T	0.257503	14	4
17	737337	AGGCAGCGTCC	TCAGTGAGGGT	A	G	G	C	A	G	C	G	T	C	C	T	C	A	G	T	G	A	G	G	G	T	0.259607	13	5
1	62166437	TAGCAACATCA	TGAGTAAGGCA	T	A	G	C	A	A	C	A	T	C	A	T	G	A	G	T	A	A	G	G	C	A	0.260229	12	6
17	775754	GGGCAACGTTT	TGAGTGAGGTG	G	G	G	C	A	A	C	G	T	T	T	T	G	A	G	T	G	A	G	G	T	G	0.264321	14	4
1	57327805	GAGCAGGGGCA	AGAGTGAGGTG	G	A	G	C	A	G	G	G	G	C	A	A	G	A	G	T	G	A	G	G	T	G	0.265738	15	3
14	33464839	GAGCACGGTCA	TCAGTGAGGGC	G	A	G	C	A	C	G	G	T	C	A	T	C	A	G	T	G	A	G	G	G	C	0.266905	13	5
13	27399185	AAGCAGCGACG	GGAGTGAGGTA	A	A	G	C	A	G	C	G	A	C	G	G	G	A	G	T	G	A	G	G	T	A	0.26785	14	4
7	109947006	GAGCAAAGTCA	TGAGTGAGCCT	G	A	G	C	A	A	A	G	T	C	A	T	G	A	G	T	G	A	G	C	C	T	0.268318	14	4
11	68959323	GAGCAAAGTCC	GGAGTGAGTGA	G	A	G	C	A	A	A	G	T	C	C	G	G	A	G	T	G	A	G	T	G	A	0.268698	14	4
7	2461502	TAGTACCGGCT	AGAGTGAGGTA	T	A	G	T	A	C	C	G	G	C	T	A	G	A	G	T	G	A	G	G	T	A	0.269104	14	4
3	52041615	GAGCACTGTCT	TTAGTGAGGCC	G	A	G	C	A	C	T	G	T	C	T	T	T	A	G	T	G	A	G	G	C	C	0.271253	14	4
20	32598548	GGGCAAGGTCT	GGAGTGAGGGC	G	G	G	C	A	A	G	G	T	C	T	G	G	A	G	T	G	A	G	G	G	C	0.27259	14	4
3	142249911	GAGCAAAGGCA	GGAGTGAGGTT	G	A	G	C	A	A	A	G	G	C	A	G	G	A	G	T	G	A	G	G	T	T	0.272738	13	5
19	47521377	CAGCAGCGTCC	GGAGGGAGAGA	C	A	G	C	A	G	C	G	T	C	C	G	G	A	G	G	G	A	G	A	G	A	0.274647	14	4
6	169230978	AAGCAACGTTC	TCAGTGAGGTT	A	A	G	C	A	A	C	G	T	T	C	T	C	A	G	T	G	A	G	G	T	T	0.275267	12	6
2	176842446	CAGCAGCGGCG	GCAGTGAGGCC	C	A	G	C	A	G	C	G	G	C	G	G	C	A	G	T	G	A	G	G	C	C	0.275914	13	5
X	39718205	CAGCAAGGTCA	AGTGTGAGGCC	C	A	G	C	A	A	G	G	T	C	A	A	G	T	G	T	G	A	G	G	C	C	0.277363	13	5
10	30574167	AAGCATCGTCC	GGAGCGAGGGC	A	A	G	C	A	T	C	G	T	C	C	G	G	A	G	C	G	A	G	G	G	C	0.277976	13	5
20	21619504	GAGCAATGTCT	TGAGTGTGGGT	G	A	G	C	A	A	T	G	T	C	T	T	G	A	G	T	G	T	G	G	G	T	0.279264	14	4
4	14690142	AAGCAACGTTA	GGAGTGTGGTC	A	A	G	C	A	A	C	G	T	T	A	G	G	A	G	T	G	T	G	G	T	C	0.279856	12	6
12	9397229	GAGCACCGTCA	AAAGTGGGGCC	G	A	G	C	A	C	C	G	T	C	A	A	A	A	G	T	G	G	G	G	C	C	0.279997	14	4
1	91843623	CGGCAGAGTCA	TGAGTGAGGGC	C	G	G	C	A	G	A	G	T	C	A	T	G	A	G	T	G	A	G	G	G	C	0.280109	13	5
15	69489860	AAGCAACGGCT	AGAGGGAGTGC	A	A	G	C	A	A	C	G	G	C	T	A	G	A	G	G	G	A	G	T	G	C	0.282851	14	4
14	69391063	GAGCAGAGGCT	GGAGTGAGGGA	G	A	G	C	A	G	A	G	G	C	T	G	G	A	G	T	G	A	G	G	G	A	0.282956	15	3
17	29762607	GTGCAGCGTCC	TCAGTGAGGCT	G	T	G	C	A	G	C	G	T	C	C	T	C	A	G	T	G	A	G	G	C	T	0.28402	14	4
10	15942172	AAGCAGCGGCT	AGTGTGAGAGC	A	A	G	C	A	G	C	G	G	C	T	A	G	T	G	T	G	A	G	A	G	C	0.284081	15	3
8	41759180	GAGCAGCGTAC	TGAGTGAGCCC	G	A	G	C	A	G	C	G	T	A	C	T	G	A	G	T	G	A	G	C	C	C	0.284433	15	3
6	27579688	GAGCAGCGGTC	GGAGTGAGGAA	G	A	G	C	A	G	C	G	G	T	C	G	G	A	G	T	G	A	G	G	A	A	0.284672	14	4
7	77728640	GAGCAATGTCA	AGAGTGATGGA	G	A	G	C	A	A	T	G	T	C	A	A	G	A	G	T	G	A	T	G	G	A	0.284872	15	3
2	26058886	GAGCAGCGGCA	AGAGTGATGTT	G	A	G	C	A	G	C	G	G	C	A	A	G	A	G	T	G	A	T	G	T	T	0.285128	16	2
18	31776678	GAGCATCGTCA	ATAGTGAGACA	G	A	G	C	A	T	C	G	T	C	A	A	T	A	G	T	G	A	G	A	C	A	0.286128	15	3
20	60790191	GAGCAGGGTCA	TGAGTGGGGTC	G	A	G	C	A	G	G	G	T	C	A	T	G	A	G	T	G	G	G	G	T	C	0.288056	14	4
X	56810055	GAGCAGAGTCA	TGAGTGAGTTG	G	A	G	C	A	G	A	G	T	C	A	T	G	A	G	T	G	A	G	T	T	G	0.288198	15	3
X	56836216	GAGCAGAGTCA	TGAGTGAGTTG	G	A	G	C	A	G	A	G	T	C	A	T	G	A	G	T	G	A	G	T	T	G	0.288198	15	3
X	118718669	GAGCAGTGGCA	AGAGTGAGATC	G	A	G	C	A	G	T	G	G	C	A	A	G	A	G	T	G	A	G	A	T	C	0.289298	15	3
12	38796745	TAGCAGCATCT	TTAGTGAGGCC	T	A	G	C	A	G	C	A	T	C	T	T	T	A	G	T	G	A	G	G	C	C	0.289985	14	4
2	18347738	AAGCAGGGTCA	AGAGGGAGGCC	A	A	G	C	A	G	G	G	T	C	A	A	G	A	G	G	G	A	G	G	C	C	0.29012	14	4
8	136258021	GAGCAATGTCT	AGAGTAAGGCA	G	A	G	C	A	A	T	G	T	C	T	A	G	A	G	T	A	A	G	G	C	A	0.290931	15	3
14	49151023	TTGCAGCGTCA	GGAGTAAGGGA	T	T	G	C	A	G	C	G	T	C	A	G	G	A	G	T	A	A	G	G	G	A	0.292408	13	5
17	67710572	CAGCAGCAGCA	GGAGTGAGGCC	C	A	G	C	A	G	C	A	G	C	A	G	G	A	G	T	G	A	G	G	C	C	0.292636	13	5
20	7985469	GAGAAGCGTCA	AGAGTGAGGTA	G	A	G	A	A	G	C	G	T	C	A	A	G	A	G	T	G	A	G	G	T	A	0.293486	16	2
10	104167125	AAGCAACTTCA	TGAGTGAGCCC	A	A	G	C	A	A	C	T	T	C	A	T	G	A	G	T	G	A	G	C	C	C	0.29368	13	5
9	84825045	AAGCAGGGTCA	ACAGTGAGGCC	A	A	G	C	A	G	G	G	T	C	A	A	C	A	G	T	G	A	G	G	C	C	0.293781	14	4
8	125982577	TAGCATTGTCT	GGAGTGAGGGG	T	A	G	C	A	T	T	G	T	C	T	G	G	A	G	T	G	A	G	G	G	G	0.29402	14	4
7	63024721	GAGCAGCGGGA	GGAGTGAGGCT	G	A	G	C	A	G	C	G	G	G	A	G	G	A	G	T	G	A	G	G	C	T	0.294576	14	4
13	46079919	GAGCAACTTCC	CGAGTGAGGGG	G	A	G	C	A	A	C	T	T	C	C	C	G	A	G	T	G	A	G	G	G	G	0.295201	14	4
8	135116139	GAGCAGTGGCA	AGAGTGAGGAG	G	A	G	C	A	G	T	G	G	C	A	A	G	A	G	T	G	A	G	G	A	G	0.295901	15	3
5	166717387	AAGCAACATCT	AGAGTGAGAGA	A	A	G	C	A	A	C	A	T	C	T	A	G	A	G	T	G	A	G	A	G	A	0.296049	15	3
15	93583017	TAGCAAAGGCA	TGAGTGAGACT	T	A	G	C	A	A	A	G	G	C	A	T	G	A	G	T	G	A	G	A	C	T	0.296982	12	6
7	67535212	TAGCAGCGTCC	AGAGGAAGGCA	T	A	G	C	A	G	C	G	T	C	C	A	G	A	G	G	A	A	G	G	C	A	0.297428	14	4
5	2545964	CATCAGGGTCC	TGAGTGAGGGC	C	A	T	C	A	G	G	G	T	C	C	T	G	A	G	T	G	A	G	G	G	C	0.299096	13	5
19	16429474	AAGCAGCGTTT	GGAGGGAGGGC	A	A	G	C	A	G	C	G	T	T	T	G	G	A	G	G	G	A	G	G	G	C	0.299212	14	4
12	1413651	AAGCCACGTCC	TTAGTGAGGAA	A	A	G	C	C	A	C	G	T	C	C	T	T	A	G	T	G	A	G	G	A	A	0.299454	12	6
15	66403734	GAGCAACGTCT	TGAGTGACAGA	G	A	G	C	A	A	C	G	T	C	T	T	G	A	G	T	G	A	C	A	G	A	0.299494	16	2
6	33495816	CAGCAGCGGCA	AGAGAGAGGGG	C	A	G	C	A	G	C	G	G	C	A	A	G	A	G	A	G	A	G	G	G	G	0.300936	14	4
12	16016082	GAGCACAGTCA	TCAGTGAGGGC	G	A	G	C	A	C	A	G	T	C	A	T	C	A	G	T	G	A	G	G	G	C	0.301178	13	5
5	133734019	GAGCTCCGGCA	TGAGTGAGGGT	G	A	G	C	T	C	C	G	G	C	A	T	G	A	G	T	G	A	G	G	G	T	0.301634	13	5
1	55184820	CAGCATCGTCA	TGGGTGAGGGT	C	A	G	C	A	T	C	G	T	C	A	T	G	G	G	T	G	A	G	G	G	T	0.302919	13	5
1	237524512	GAGCACAGGCT	AGAGTGAGGGC	G	A	G	C	A	C	A	G	G	C	T	A	G	A	G	T	G	A	G	G	G	C	0.303408	15	3
9	72988641	TAGTAACGGGC	TGAGTGAGGCC	T	A	G	T	A	A	C	G	G	G	C	T	G	A	G	T	G	A	G	G	C	C	0.303612	11	7
3	194452123	TAGCATGGTCC	GGAGTGAGGGG	T	A	G	C	A	T	G	G	T	C	C	G	G	A	G	T	G	A	G	G	G	G	0.303704	13	5
3	144939865	TATCAGTGTCC	AGAGTGAGGGA	T	A	T	C	A	G	T	G	T	C	C	A	G	A	G	T	G	A	G	G	G	A	0.304272	14	4
18	33160007	GGGCAGAGTCA	TGAGTGAGGCT	G	G	G	C	A	G	A	G	T	C	A	T	G	A	G	T	G	A	G	G	C	T	0.304621	14	4
4	94188281	GGGCACCGTCA	TGAGTGGGGCA	G	G	G	C	A	C	C	G	T	C	A	T	G	A	G	T	G	G	G	G	C	A	0.305291	13	5
4	131076624	AAGCAATGTCA	AGAGTGAGAAG	A	A	G	C	A	A	T	G	T	C	A	A	G	A	G	T	G	A	G	A	A	G	0.305375	14	4
9	5968361	TTGCAATGTCT	AGAGTGAGGTC	T	T	G	C	A	A	T	G	T	C	T	A	G	A	G	T	G	A	G	G	T	C	0.306113	14	4
4	121209012	GAGCAATGTCA	AAAGTGAGGAG	G	A	G	C	A	A	T	G	T	C	A	A	A	A	G	T	G	A	G	G	A	G	0.306154	14	4
12	118203039	TAGCAATGTCT	TGGGTGAGGGA	T	A	G	C	A	A	T	G	T	C	T	T	G	G	G	T	G	A	G	G	G	A	0.30631	13	5
14	48576027	ATGCAAGGGCA	TGAGTGAGGCC	A	T	G	C	A	A	G	G	G	C	A	T	G	A	G	T	G	A	G	G	C	C	0.306379	11	7
19	12609834	GGGCACCGTCG	AGAGTGAGTCC	G	G	G	C	A	C	C	G	T	C	G	A	G	A	G	T	G	A	G	T	C	C	0.30643	15	3
8	103737204	AATCAACGGCA	TGTGTGAGGCG	A	A	T	C	A	A	C	G	G	C	A	T	G	T	G	T	G	A	G	G	C	G	0.306556	11	7
4	87403666	AAGCAAGGTCT	GGAGGGAGGGC	A	A	G	C	A	A	G	G	T	C	T	G	G	A	G	G	G	A	G	G	G	C	0.307205	13	5
2	43320916	AGGCAGCGTCT	GGAGTGAGTGT	A	G	G	C	A	G	C	G	T	C	T	G	G	A	G	T	G	A	G	T	G	T	0.307964	15	3
13	112965087	CAGCAAGGGCA	TAAGTGAGGCA	C	A	G	C	A	A	G	G	G	C	A	T	A	A	G	T	G	A	G	G	C	A	0.311143	11	7
13	112965431	CAGCAAGGGCA	TAAGTGAGGCA	C	A	G	C	A	A	G	G	G	C	A	T	A	A	G	T	G	A	G	G	C	A	0.311143	11	7
19	8894216	AAGGAGCGTCT	TGAGTGAGGCT	A	A	G	G	A	G	C	G	T	C	T	T	G	A	G	T	G	A	G	G	C	T	0.31116	15	3
15	72112737	GAGCCCCGTCA	GAAGTGAGGTC	G	A	G	C	C	C	C	G	T	C	A	G	A	A	G	T	G	A	G	G	T	C	0.311181	13	5
3	196975962	GGGCCCCGTCA	TGAGTGAGGGG	G	G	G	C	C	C	C	G	T	C	A	T	G	A	G	T	G	A	G	G	G	G	0.311232	13	5
2	236097627	GAGTAGGGTCA	AGAGTGAGGCT	G	A	G	T	A	G	G	G	T	C	A	A	G	A	G	T	G	A	G	G	C	T	0.312169	15	3
22	16718912	CAGCATCGTCT	TGAGTGAGTAT	C	A	G	C	A	T	C	G	T	C	T	T	G	A	G	T	G	A	G	T	A	T	0.314096	15	3
5	27616772	AAGCAGTGTCT	TCAGTGAGGGG	A	A	G	C	A	G	T	G	T	C	T	T	C	A	G	T	G	A	G	G	G	G	0.315221	14	4
14	80929513	CAGCAGCAGCA	AGAGTGAGGCA	C	A	G	C	A	G	C	A	G	C	A	A	G	A	G	T	G	A	G	G	C	A	0.316708	14	4
X	149159343	CAGCAGCAGCA	AGAGTGAGGCA	C	A	G	C	A	G	C	A	G	C	A	A	G	A	G	T	G	A	G	G	C	A	0.316708	14	4
3	195023492	GATCAACGGCA	GGTGTGAGGGA	G	A	T	C	A	A	C	G	G	C	A	G	G	T	G	T	G	A	G	G	G	A	0.317662	12	6
7	154077850	CAGCAACAGCA	GGAGTGAGGGG	C	A	G	C	A	A	C	A	G	C	A	G	G	A	G	T	G	A	G	G	G	G	0.31792	12	6
15	50273227	CAGCATTGTCA	TGAGTGAGAGA	C	A	G	C	A	T	T	G	T	C	A	T	G	A	G	T	G	A	G	A	G	A	0.319836	13	5
4	9754583	GTGCAGCGTCA	GGTGTGAGGCT	G	T	G	C	A	G	C	G	T	C	A	G	G	T	G	T	G	A	G	G	C	T	0.320627	14	4
21	26121558	AAGCAACGTGA	AGAGTGAGATG	A	A	G	C	A	A	C	G	T	G	A	A	G	A	G	T	G	A	G	A	T	G	0.322764	14	4
7	54624769	TAGCACTGTCA	TAAGTGAGGAA	T	A	G	C	A	C	T	G	T	C	A	T	A	A	G	T	G	A	G	G	A	A	0.322802	12	6
2	122536417	AAGCAGCAGCT	AGAGTGAGGCA	A	A	G	C	A	G	C	A	G	C	T	A	G	A	G	T	G	A	G	G	C	A	0.323236	15	3
2	57064770	GAGCCACGTTA	TAAGTGAGGGA	G	A	G	C	C	A	C	G	T	T	A	T	A	A	G	T	G	A	G	G	G	A	0.324272	12	6
21	44817257	TAGCAGCAGCC	GGAGTGAGGGG	T	A	G	C	A	G	C	A	G	C	C	G	G	A	G	T	G	A	G	G	G	G	0.3255	13	5
22	46858588	AAGCAAGGTCT	TGAGAGAGGGA	A	A	G	C	A	A	G	G	T	C	T	T	G	A	G	A	G	A	G	G	G	A	0.325652	13	5
7	57685324	CAGCAATGGCT	TGTGTGAGGGC	C	A	G	C	A	A	T	G	G	C	T	T	G	T	G	T	G	A	G	G	G	C	0.327385	12	6
7	57907468	CAGCAATGGCT	TGTGTGAGGGC	C	A	G	C	A	A	T	G	G	C	T	T	G	T	G	T	G	A	G	G	G	C	0.327385	12	6
13	46238231	TAGCAATGTCT	TCAGTGAGGAA	T	A	G	C	A	A	T	G	T	C	T	T	C	A	G	T	G	A	G	G	A	A	0.327586	13	5
6	117453756	AAGCAGAGTCA	TGAGTGAAGCC	A	A	G	C	A	G	A	G	T	C	A	T	G	A	G	T	G	A	A	G	C	C	0.327762	14	4
4	127579464	GAACAACGTCT	GGAGTGATGGC	G	A	A	C	A	A	C	G	T	C	T	G	G	A	G	T	G	A	T	G	G	C	0.328879	15	3
21	40529496	CTGCAATGTCC	GGAGTGAGGCC	C	T	G	C	A	A	T	G	T	C	C	G	G	A	G	T	G	A	G	G	C	C	0.330264	12	6
4	179620980	GAGCAACGTCT	GGAGGAAGGTA	G	A	G	C	A	A	C	G	T	C	T	G	G	A	G	G	A	A	G	G	T	A	0.330736	14	4
8	114858786	TAGCAAAGTCT	AAAGTGAGGTA	T	A	G	C	A	A	A	G	T	C	T	A	A	A	G	T	G	A	G	G	T	A	0.331667	14	4
17	11200913	GAGCAACAGCA	GGAGTGAGTGC	G	A	G	C	A	A	C	A	G	C	A	G	G	A	G	T	G	A	G	T	G	C	0.331962	13	5
18	75334597	TTGCAACGTCA	TGAGTGTGAGA	T	T	G	C	A	A	C	G	T	C	A	T	G	A	G	T	G	T	G	A	G	A	0.333262	12	6
11	119260258	GAGCAAGGACT	TGAGTGAGGCA	G	A	G	C	A	A	G	G	A	C	T	T	G	A	G	T	G	A	G	G	C	A	0.33421	14	4
3	133264180	CAACAACGGCT	AGAGTGAGAGC	C	A	A	C	A	A	C	G	G	C	T	A	G	A	G	T	G	A	G	A	G	C	0.33496	14	4
18	21962009	GAGCAGGGGCA	AGAGTGAGGAG	G	A	G	C	A	G	G	G	G	C	A	A	G	A	G	T	G	A	G	G	A	G	0.335267	15	3
18	69226762	CTGCAGCGTCA	TGAGTGGGGCA	C	T	G	C	A	G	C	G	T	C	A	T	G	A	G	T	G	G	G	G	C	A	0.336188	13	5
7	150363970	GAGCAACGGGA	GGAGTGAGTCC	G	A	G	C	A	A	C	G	G	G	A	G	G	A	G	T	G	A	G	T	C	C	0.336722	13	5
18	3718884	CAACAACGGCA	TGAGGGAGGGA	C	A	A	C	A	A	C	G	G	C	A	T	G	A	G	G	G	A	G	G	G	A	0.336851	11	7
22	45200651	TAGTACCATCA	TGAGTGAGGCA	T	A	G	T	A	C	C	A	T	C	A	T	G	A	G	T	G	A	G	G	C	A	0.338467	12	6
X	48474579	GAGCAACGTCC	TGAGAGATGGG	G	A	G	C	A	A	C	G	T	C	C	T	G	A	G	A	G	A	T	G	G	G	0.338501	14	4
12	13353627	TAGCACCGTGG	CGAGTGAGGCC	T	A	G	C	A	C	C	G	T	G	G	C	G	A	G	T	G	A	G	G	C	C	0.339226	13	5
5	90556190	GAGCAAGGGCA	TGAGTGAGCTA	G	A	G	C	A	A	G	G	G	C	A	T	G	A	G	T	G	A	G	C	T	A	0.340469	13	5
X	109523415	TAGCACAGGCC	GGAGTGAGGGA	T	A	G	C	A	C	A	G	G	C	C	G	G	A	G	T	G	A	G	G	G	A	0.341242	12	6
18	33886258	AAGCAGTGTCT	AGAGGGAGGGA	A	A	G	C	A	G	T	G	T	C	T	A	G	A	G	G	G	A	G	G	G	A	0.341572	15	3
X	128699164	GGGCAGAGTCA	TGAGTGAGGTG	G	G	G	C	A	G	A	G	T	C	A	T	G	A	G	T	G	A	G	G	T	G	0.342655	14	4
7	93474749	TAGCACCATCC	TGAGTGAGTTC	T	A	G	C	A	C	C	A	T	C	C	T	G	A	G	T	G	A	G	T	T	C	0.342728	13	5
6	112439946	AAACAGCGGCC	TGTGTGAGGGA	A	A	A	C	A	G	C	G	G	C	C	T	G	T	G	T	G	A	G	G	G	A	0.342823	12	6
17	41443541	TAGCAACGTCC	CAAGTGTGGCT	T	A	G	C	A	A	C	G	T	C	C	C	A	A	G	T	G	T	G	G	C	T	0.343031	12	6
8	72247017	CAGCACCTTCC	TGAGTGAGGGT	C	A	G	C	A	C	C	T	T	C	C	T	G	A	G	T	G	A	G	G	G	T	0.343558	13	5
8	54867549	TGGCAAGGGCT	TGAGTGAGGGA	T	G	G	C	A	A	G	G	G	C	T	T	G	A	G	T	G	A	G	G	G	A	0.343886	12	6
15	72064040	GGGCAGCGGCA	GTAGTGAGGTC	G	G	G	C	A	G	C	G	G	C	A	G	T	A	G	T	G	A	G	G	T	C	0.344842	13	5
2	44054280	TAGCAATGGCC	ATAGTGAGGTC	T	A	G	C	A	A	T	G	G	C	C	A	T	A	G	T	G	A	G	G	T	C	0.345088	12	6
11	119912935	TATCAACGTGT	AGAGTGAGGCC	T	A	T	C	A	A	C	G	T	G	T	A	G	A	G	T	G	A	G	G	C	C	0.345458	14	4
17	4392261	CAGCAGTGGCT	GGAGTGAGGCT	C	A	G	C	A	G	T	G	G	C	T	G	G	A	G	T	G	A	G	G	C	T	0.345837	14	4
4	117937697	GAGCAAAGTCA	GGAGTGAGCGT	G	A	G	C	A	A	A	G	T	C	A	G	G	A	G	T	G	A	G	C	G	T	0.346454	14	4
1	235074709	AAGCAAGGTCA	AGAGTGAGAAT	A	A	G	C	A	A	G	G	T	C	A	A	G	A	G	T	G	A	G	A	A	T	0.34669	14	4
11	7964015	GAGCAACGTCA	GGACTGAGGGT	G	A	G	C	A	A	C	G	T	C	A	G	G	A	C	T	G	A	G	G	G	T	0.347121	14	4
13	99298303	GGGCAGCGGCA	ACAGTGAGGGA	G	G	G	C	A	G	C	G	G	C	A	A	C	A	G	T	G	A	G	G	G	A	0.348284	14	4
1	16212322	CAGCACCGGCC	CGAGGGAGGGC	C	A	G	C	A	C	C	G	G	C	C	C	G	A	G	G	G	A	G	G	G	C	0.348483	12	6
6	51986627	AAGCAACTTCA	GAAGTGAGGGA	A	A	G	C	A	A	C	T	T	C	A	G	A	A	G	T	G	A	G	G	G	A	0.348589	12	6
6	45731839	AAGCACCGGCA	AAAGGGAGGGC	A	A	G	C	A	C	C	G	G	C	A	A	A	A	G	G	G	A	G	G	G	C	0.349665	12	6
22	48558062	TTGCAGCTTCA	TGAGTGAGGCC	T	T	G	C	A	G	C	T	T	C	A	T	G	A	G	T	G	A	G	G	C	C	0.349924	13	5
3	39950540	CAGCAATGTGT	TGAGTGAGGCC	C	A	G	C	A	A	T	G	T	G	T	T	G	A	G	T	G	A	G	G	C	C	0.350847	13	5
1	22056164	TCGCAACGTCC	TGAGTGATGCA	T	C	G	C	A	A	C	G	T	C	C	T	G	A	G	T	G	A	T	G	C	A	0.35153	13	5
7	101554601	GATCAACGTTT	TGAGTGAGATC	G	A	T	C	A	A	C	G	T	T	T	T	G	A	G	T	G	A	G	A	T	C	0.351569	14	4
8	81677543	GAGCATCGTCA	AGGGTGAGGTG	G	A	G	C	A	T	C	G	T	C	A	A	G	G	G	T	G	A	G	G	T	G	0.352054	15	3
2	11429193	GAGAAACGTCG	GGAGTGAGGGT	G	A	G	A	A	A	C	G	T	C	G	G	G	A	G	T	G	A	G	G	G	T	0.352119	14	4
16	55469473	TAGCAGGGTCC	GGAGGGAGGGA	T	A	G	C	A	G	G	G	T	C	C	G	G	A	G	G	G	A	G	G	G	A	0.352515	13	5
14	36097112	GAGCAGCGGGC	TGAGTGAGTGA	G	A	G	C	A	G	C	G	G	G	C	T	G	A	G	T	G	A	G	T	G	A	0.35404	14	4
19	6309014	GGGCAGCGTCC	GGAGTGAAGGA	G	G	G	C	A	G	C	G	T	C	C	G	G	A	G	T	G	A	A	G	G	A	0.354411	15	3
7	8414447	AAGCACTGTCT	TCAGTGAGGGA	A	A	G	C	A	C	T	G	T	C	T	T	C	A	G	T	G	A	G	G	G	A	0.354441	13	5
2	122782044	GAGCATGGGCA	GGAGTGAGGCA	G	A	G	C	A	T	G	G	G	C	A	G	G	A	G	T	G	A	G	G	C	A	0.354457	13	5
13	104916996	TAGCACAGGCA	GGAGTGAGGGG	T	A	G	C	A	C	A	G	G	C	A	G	G	A	G	T	G	A	G	G	G	G	0.354909	12	6
X	41686344	GAGCAACGTCA	ACTGTGAGTGA	G	A	G	C	A	A	C	G	T	C	A	A	C	T	G	T	G	A	G	T	G	A	0.355873	14	4
7	115885102	AAGCCGCGTCC	TGTGTGAGACC	A	A	G	C	C	G	C	G	T	C	C	T	G	T	G	T	G	A	G	A	C	C	0.35661	13	5
5	12719028	AAGCCGCGTCC	TGTGTGAGACC	A	A	G	C	C	G	C	G	T	C	C	T	G	T	G	T	G	A	G	A	C	C	0.35661	13	5
2	161201222	AAGCAGTGTCA	AGAGTGAAGGA	A	A	G	C	A	G	T	G	T	C	A	A	G	A	G	T	G	A	A	G	G	A	0.357264	15	3
14	65330045	TGGCAGCGTCC	TGAGTGAGCAT	T	G	G	C	A	G	C	G	T	C	C	T	G	A	G	T	G	A	G	C	A	T	0.357331	14	4
17	68540925	GAGCAGCGGAC	TGAGTGAGGAT	G	A	G	C	A	G	C	G	G	A	C	T	G	A	G	T	G	A	G	G	A	T	0.35754	14	4
11	132420605	TAGCACCGTCA	AGAGGGAGAAA	T	A	G	C	A	C	C	G	T	C	A	A	G	A	G	G	G	A	G	A	A	A	0.357761	14	4
9	112123996	CAGCACTGTCA	TCAGTGAGGTC	C	A	G	C	A	C	T	G	T	C	A	T	C	A	G	T	G	A	G	G	T	C	0.357762	12	6
3	46862251	TAGCAAAGGCA	TGTGTGAGGGG	T	A	G	C	A	A	A	G	G	C	A	T	G	T	G	T	G	A	G	G	G	G	0.357809	11	7
17	19998257	GAGCAAAGGCC	GGAGTGAGAGA	G	A	G	C	A	A	A	G	G	C	C	G	G	A	G	T	G	A	G	A	G	A	0.358584	13	5
2	121479490	GAGCAGTGTCA	GGAGAGAGGCA	G	A	G	C	A	G	T	G	T	C	A	G	G	A	G	A	G	A	G	G	C	A	0.359311	14	4
12	115430853	GAGCAGCGGCC	GGAGGGAGAGG	G	A	G	C	A	G	C	G	G	C	C	G	G	A	G	G	G	A	G	A	G	G	0.35947	14	4
14	57292461	TAGCAGAGTCA	AGAGTAAGGCA	T	A	G	C	A	G	A	G	T	C	A	A	G	A	G	T	A	A	G	G	C	A	0.359506	14	4
14	93222587	AAACAACGTGA	AGAGTGAGGCA	A	A	A	C	A	A	C	G	T	G	A	A	G	A	G	T	G	A	G	G	C	A	0.36026	13	5
9	86114995	GAGCAAGGGCT	TGAGTAAGGGA	G	A	G	C	A	A	G	G	G	C	T	T	G	A	G	T	A	A	G	G	G	A	0.360269	13	5
2	56355485	TAGCAAGGTCA	CTAGTGAGGGT	T	A	G	C	A	A	G	G	T	C	A	C	T	A	G	T	G	A	G	G	G	T	0.360593	12	6
2	54196525	CAGCAGCGGCG	GGAGGGAGGCG	C	A	G	C	A	G	C	G	G	C	G	G	G	A	G	G	G	A	G	G	C	G	0.360708	13	5
6	41729334	CAGCAGGGTCC	TGAGTGGGGCC	C	A	G	C	A	G	G	G	T	C	C	T	G	A	G	T	G	G	G	G	C	C	0.36072	13	5
7	2813977	CTGCAGCGTCT	TTAGTGAGGCT	C	T	G	C	A	G	C	G	T	C	T	T	T	A	G	T	G	A	G	G	C	T	0.36075	14	4
3	16183566	GAGCAGAGTCT	AGAGTGAGACT	G	A	G	C	A	G	A	G	T	C	T	A	G	A	G	T	G	A	G	A	C	T	0.360751	17	1
3	126970760	AAGCAGTGTCA	GGTGTGAGGAC	A	A	G	C	A	G	T	G	T	C	A	G	G	T	G	T	G	A	G	G	A	C	0.360845	13	5
3	131201893	AAGCAGTGTCA	GGTGTGAGGAC	A	A	G	C	A	G	T	G	T	C	A	G	G	T	G	T	G	A	G	G	A	C	0.360845	13	5
2	54514627	AAGCAATGTCA	TGGGTGAGGTG	A	A	G	C	A	A	T	G	T	C	A	T	G	G	G	T	G	A	G	G	T	G	0.362685	12	6
22	27702876	TAGCAACAGCC	TAAGTGAGGGT	T	A	G	C	A	A	C	A	G	C	C	T	A	A	G	T	G	A	G	G	G	T	0.363228	11	7
6	139621615	ATGCACCGTCA	AGAGTGTGGGC	A	T	G	C	A	C	C	G	T	C	A	A	G	A	G	T	G	T	G	G	G	C	0.363366	13	5
11	132318529	AAGTAGCGTCT	AGAGAGAGGCA	A	A	G	T	A	G	C	G	T	C	T	A	G	A	G	A	G	A	G	G	C	A	0.364228	15	3
6	34155803	AGGCAGGGGCA	TGAGTGAGGCA	A	G	G	C	A	G	G	G	G	C	A	T	G	A	G	T	G	A	G	G	C	A	0.364455	12	6
10	3561266	TAGCAGCGTCC	GGAGTGGGCCA	T	A	G	C	A	G	C	G	T	C	C	G	G	A	G	T	G	G	G	C	C	A	0.364769	14	4
1	43403628	GAGCAGCGCCA	CAAGTGAGGGC	G	A	G	C	A	G	C	G	C	C	A	C	A	A	G	T	G	A	G	G	G	C	0.364969	14	4
2	182150194	GAGTAATGTCA	AGAGTGAGAGT	G	A	G	T	A	A	T	G	T	C	A	A	G	A	G	T	G	A	G	A	G	T	0.36513	14	4
2	211544131	AAGCATCTTCC	GGAGTGAGGGC	A	A	G	C	A	T	C	T	T	C	C	G	G	A	G	T	G	A	G	G	G	C	0.36541	13	5
2	172657842	GCGCAGCGGCC	TGAGTGAGTTC	G	C	G	C	A	G	C	G	G	C	C	T	G	A	G	T	G	A	G	T	T	C	0.365519	14	4
8	106207480	TAGCACAGTCC	TGAGTGAGAAC	T	A	G	C	A	C	A	G	T	C	C	T	G	A	G	T	G	A	G	A	A	C	0.365528	13	5
8	54347772	TTGCAGCGGCC	GAAGTGAGGGA	T	T	G	C	A	G	C	G	G	C	C	G	A	A	G	T	G	A	G	G	G	A	0.365731	12	6
X	21392732	CAGCAATGTGA	TGAGTGAGGGT	C	A	G	C	A	A	T	G	T	G	A	T	G	A	G	T	G	A	G	G	G	T	0.365788	12	6
6	160434387	AAGCAACGGCA	AGAGGGAAGGC	A	A	G	C	A	A	C	G	G	C	A	A	G	A	G	G	G	A	A	G	G	C	0.366472	13	5
11	34820239	AGCCAGCGTCT	TGAGTGAGGTC	A	G	C	C	A	G	C	G	T	C	T	T	G	A	G	T	G	A	G	G	T	C	0.366757	14	4
17	62189265	CAGCAAGGTCA	AGAGAGAGGCC	C	A	G	C	A	A	G	G	T	C	A	A	G	A	G	A	G	A	G	G	C	C	0.366765	13	5
5	85841306	TAGCAACTTCT	AGAGTGAGGAG	T	A	G	C	A	A	C	T	T	C	T	A	G	A	G	T	G	A	G	G	A	G	0.366947	15	3
1	232049048	GAACAGCATCA	TGAGTGAGGCT	G	A	A	C	A	G	C	A	T	C	A	T	G	A	G	T	G	A	G	G	C	T	0.367458	14	4
8	126678762	AAGCAAAGGCA	GGAGTGAGGAT	A	A	G	C	A	A	A	G	G	C	A	G	G	A	G	T	G	A	G	G	A	T	0.367756	12	6
10	73853353	GAGCAACAGCA	TGAGTAAGGTC	G	A	G	C	A	A	C	A	G	C	A	T	G	A	G	T	A	A	G	G	T	C	0.36787	12	6
7	31036813	TAGCAATGTCA	AGGGTGAGGGT	T	A	G	C	A	A	T	G	T	C	A	A	G	G	G	T	G	A	G	G	G	T	0.368037	13	5
17	21323185	AAGCAGCGTCC	CCTGTGAGGGA	A	A	G	C	A	G	C	G	T	C	C	C	C	T	G	T	G	A	G	G	G	A	0.368732	13	5
8	144922488	GGGCAACGTCA	GCAGTGAGACA	G	G	G	C	A	A	C	G	T	C	A	G	C	A	G	T	G	A	G	A	C	A	0.36901	13	5
2	76837512	GAGCAACGTTT	TGAGGGAGTTC	G	A	G	C	A	A	C	G	T	T	T	T	G	A	G	G	G	A	G	T	T	C	0.36922	14	4
5	66632726	AACCACCGGCA	GGAGTGAGGCA	A	A	C	C	A	C	C	G	G	C	A	G	G	A	G	T	G	A	G	G	C	A	0.369474	12	6
10	80362220	CAGCAACGTCT	GGAGAGAGAGG	C	A	G	C	A	A	C	G	T	C	T	G	G	A	G	A	G	A	G	A	G	G	0.36999	14	4
9	121137091	CAGCAGGGTCT	AGAGTGAGTGA	C	A	G	C	A	G	G	G	T	C	T	A	G	A	G	T	G	A	G	T	G	A	0.370036	16	2
18	46252391	CAGCAGCATCA	TAAGTGAGGAC	C	A	G	C	A	G	C	A	T	C	A	T	A	A	G	T	G	A	G	G	A	C	0.37042	13	5
5	150349244	TAGCACCAGCC	TGAGTGAGGTT	T	A	G	C	A	C	C	A	G	C	C	T	G	A	G	T	G	A	G	G	T	T	0.371531	12	6
11	111962956	AAGCAAAGTCT	TGAGTGAAGGA	A	A	G	C	A	A	A	G	T	C	T	T	G	A	G	T	G	A	A	G	G	A	0.372135	14	4
15	96978633	TAGCAAAGGCA	AGAGTAAGGGC	T	A	G	C	A	A	A	G	G	C	A	A	G	A	G	T	A	A	G	G	G	C	0.372281	12	6
8	5997743	CAGCACCGGCC	GCAGTGAGGGG	C	A	G	C	A	C	C	G	G	C	C	G	C	A	G	T	G	A	G	G	G	G	0.372519	12	6
10	118264572	GAGCAAAGGCC	AGTGTGAGGGC	G	A	G	C	A	A	A	G	G	C	C	A	G	T	G	T	G	A	G	G	G	C	0.37264	13	5
8	99102965	CAGCAATGTCT	TGAGGGAGGTG	C	A	G	C	A	A	T	G	T	C	T	T	G	A	G	G	G	A	G	G	T	G	0.373202	13	5
19	5946618	GAGCAGCGTCA	ACAGAGAGGCG	G	A	G	C	A	G	C	G	T	C	A	A	C	A	G	A	G	A	G	G	C	G	0.373282	15	3
10	78376371	GAGCAGCGTCT	TGAGAGAAGGA	G	A	G	C	A	G	C	G	T	C	T	T	G	A	G	A	G	A	A	G	G	A	0.373465	16	2
2	16066609	AAGCAAGGGCC	GGAGTGAGTGA	A	A	G	C	A	A	G	G	G	C	C	G	G	A	G	T	G	A	G	T	G	A	0.373695	12	6
20	49286757	CAGCAAGGCCA	TGAGTGAGGCC	C	A	G	C	A	A	G	G	C	C	A	T	G	A	G	T	G	A	G	G	C	C	0.373788	12	6
2	111595638	GAGTAGCGGCC	AGTGTGAGGGT	G	A	G	T	A	G	C	G	G	C	C	A	G	T	G	T	G	A	G	G	G	T	0.374023	14	4
1	212368388	CATCAATGGCC	TGAGTGAGGGA	C	A	T	C	A	A	T	G	G	C	C	T	G	A	G	T	G	A	G	G	G	A	0.374553	11	7
10	74506344	TAGCACCGTCT	CTAGTGAGGAT	T	A	G	C	A	C	C	G	T	C	T	C	T	A	G	T	G	A	G	G	A	T	0.374637	14	4
3	32220860	CAGCAGTGTCT	GGAGTGAGATA	C	A	G	C	A	G	T	G	T	C	T	G	G	A	G	T	G	A	G	A	T	A	0.375306	15	3
11	46595395	TAGCCGCGGCA	GCAGTGAGGGC	T	A	G	C	C	G	C	G	G	C	A	G	C	A	G	T	G	A	G	G	G	C	0.375424	12	6
18	74634788	AAGCAGCAGCT	GGAGTGAGGGG	A	A	G	C	A	G	C	A	G	C	T	G	G	A	G	T	G	A	G	G	G	G	0.375741	14	4
14	82975202	AAGCAGCGTTA	TGAGTGATAGC	A	A	G	C	A	G	C	G	T	T	A	T	G	A	G	T	G	A	T	A	G	C	0.376124	14	4
2	22576031	CAGCAATGTCC	GGAGTGTGGGA	C	A	G	C	A	A	T	G	T	C	C	G	G	A	G	T	G	T	G	G	G	A	0.376762	12	6
7	130335039	CAGCATGGGCA	GGAGTGAGGGC	C	A	G	C	A	T	G	G	G	C	A	G	G	A	G	T	G	A	G	G	G	C	0.376952	12	6
18	22423137	TGGTAACGTGA	TGAGTGAGGGC	T	G	G	T	A	A	C	G	T	G	A	T	G	A	G	T	G	A	G	G	G	C	0.37712	11	7
12	99011713	GAGTAGCGTTT	GGAGTGAGGTT	G	A	G	T	A	G	C	G	T	T	T	G	G	A	G	T	G	A	G	G	T	T	0.377237	15	3
2	235461421	AAGCAAAGGCA	TGTGTGAGGGG	A	A	G	C	A	A	A	G	G	C	A	T	G	T	G	T	G	A	G	G	G	G	0.377503	11	7
5	117729482	AAGCAGGGTCA	AGAGTGAGTAA	A	A	G	C	A	G	G	G	T	C	A	A	G	A	G	T	G	A	G	T	A	A	0.37832	15	3
11	120946914	TAGCAACTGCT	TGAGTGAGTGC	T	A	G	C	A	A	C	T	G	C	T	T	G	A	G	T	G	A	G	T	G	C	0.378507	13	5
17	44839629	AAACAGGGTCC	AGAGTGAGGGA	A	A	A	C	A	G	G	G	T	C	C	A	G	A	G	T	G	A	G	G	G	A	0.378831	14	4
19	16631801	CAGCAACGTCC	AGAGGGAGAAT	C	A	G	C	A	A	C	G	T	C	C	A	G	A	G	G	G	A	G	A	A	T	0.379597	14	4
2	24848773	AAGCAATGGCA	AAAGTGAGGTT	A	A	G	C	A	A	T	G	G	C	A	A	A	A	G	T	G	A	G	G	T	T	0.379716	12	6
3	9516867	GAGCAGAGTTA	AGAGTGAGGGG	G	A	G	C	A	G	A	G	T	T	A	A	G	A	G	T	G	A	G	G	G	G	0.380179	15	3
16	48197118	TGGCAATGTCT	TAAGTGAGGCA	T	G	G	C	A	A	T	G	T	C	T	T	A	A	G	T	G	A	G	G	C	A	0.380184	12	6
7	147553368	GAGCAAAGACC	GGAGTGAGGGC	G	A	G	C	A	A	A	G	A	C	C	G	G	A	G	T	G	A	G	G	G	C	0.380198	13	5
10	109159332	AAGCATCATCA	TGAGTGAGACA	A	A	G	C	A	T	C	A	T	C	A	T	G	A	G	T	G	A	G	A	C	A	0.380256	13	5
14	85017724	TAGCACTGGCC	TGAGTGAGATA	T	A	G	C	A	C	T	G	G	C	C	T	G	A	G	T	G	A	G	A	T	A	0.380487	12	6
6	66605146	GAGCAAGGTCC	AAAGTGAGGAG	G	A	G	C	A	A	G	G	T	C	C	A	A	A	G	T	G	A	G	G	A	G	0.380788	14	4
10	131733167	AAGCAGGGTCC	TCAGTGAGGTG	A	A	G	C	A	G	G	G	T	C	C	T	C	A	G	T	G	A	G	G	T	G	0.381156	13	5
2	207388823	TGGCAGCGGCC	GGAGTGAGTGT	T	G	G	C	A	G	C	G	G	C	C	G	G	A	G	T	G	A	G	T	G	T	0.381287	13	5
11	18095208	GAGCAAGGACA	AGAGTGAGGGG	G	A	G	C	A	A	G	G	A	C	A	A	G	A	G	T	G	A	G	G	G	G	0.38143	14	4
11	70051268	TAGCAACTGCC	TGAGTGAGGAG	T	A	G	C	A	A	C	T	G	C	C	T	G	A	G	T	G	A	G	G	A	G	0.381772	12	6
15	55498714	AAGCAATGTCA	AAAGGGAGGCC	A	A	G	C	A	A	T	G	T	C	A	A	A	A	G	G	G	A	G	G	C	C	0.381782	12	6
1	207894357	GATCAGTGTCC	GGAGTGAGGCT	G	A	T	C	A	G	T	G	T	C	C	G	G	A	G	T	G	A	G	G	C	T	0.381847	14	4
10	310573	TAGCAGCGTTA	AGAGTGTGGTG	T	A	G	C	A	G	C	G	T	T	A	A	G	A	G	T	G	T	G	G	T	G	0.382068	14	4
18	33667686	AAGTAAAGTCA	GGAGTGAGGTG	A	A	G	T	A	A	A	G	T	C	A	G	G	A	G	T	G	A	G	G	T	G	0.382424	12	6
11	125650720	GAGCACTGTCC	AGAGTGTGGCC	G	A	G	C	A	C	T	G	T	C	C	A	G	A	G	T	G	T	G	G	C	C	0.383105	14	4
4	157115972	TAGCACTGTCT	AAAGTGAGGGG	T	A	G	C	A	C	T	G	T	C	T	A	A	A	G	T	G	A	G	G	G	G	0.383363	14	4
1	158099782	CAGCAATGTCT	GGAGGGAGGCA	C	A	G	C	A	A	T	G	T	C	T	G	G	A	G	G	G	A	G	G	C	A	0.383634	13	5
19	3338192	TTGCAACGTCA	TGAGAGAGGAG	T	T	G	C	A	A	C	G	T	C	A	T	G	A	G	A	G	A	G	G	A	G	0.384426	12	6
17	34311367	AATCAGCGTCT	GGAGTGGGGCC	A	A	T	C	A	G	C	G	T	C	T	G	G	A	G	T	G	G	G	G	C	C	0.384456	14	4
18	12422267	AAGCAGCGTCA	TGAGTGGAGCT	A	A	G	C	A	G	C	G	T	C	A	T	G	A	G	T	G	G	A	G	C	T	0.384706	14	4
6	170360331	AAGCAGTGTCA	ACAGTGAGGTG	A	A	G	C	A	G	T	G	T	C	A	A	C	A	G	T	G	A	G	G	T	G	0.384708	14	4
9	135446705	CAGCAGGGGCT	TGAGTGAGTCC	C	A	G	C	A	G	G	G	G	C	T	T	G	A	G	T	G	A	G	T	C	C	0.385151	14	4
14	25213746	GAGCAGGGGCA	GGAGTGAGAGG	G	A	G	C	A	G	G	G	G	C	A	G	G	A	G	T	G	A	G	A	G	G	0.38597	14	4
13	30509034	GAGCAAGGCCA	TGAGTGAGGCT	G	A	G	C	A	A	G	G	C	C	A	T	G	A	G	T	G	A	G	G	C	T	0.386334	13	5
2	54412197	TAGCAGAGTCC	AGAGGGAGGCA	T	A	G	C	A	G	A	G	T	C	C	A	G	A	G	G	G	A	G	G	C	A	0.386788	14	4
11	17572318	TGGCAGCGCCC	TGAGTGAGGGG	T	G	G	C	A	G	C	G	C	C	C	T	G	A	G	T	G	A	G	G	G	G	0.386869	13	5
18	45739991	AATCAACGGCA	TGAGTGGGGCG	A	A	T	C	A	A	C	G	G	C	A	T	G	A	G	T	G	G	G	G	C	G	0.387189	11	7
7	8918029	TAGCATAGTCT	TGAGTGAGAGA	T	A	G	C	A	T	A	G	T	C	T	T	G	A	G	T	G	A	G	A	G	A	0.38743	14	4
X	67161525	AAGCAACATCC	GCAGTGAGGGA	A	A	G	C	A	A	C	A	T	C	C	G	C	A	G	T	G	A	G	G	G	A	0.387659	12	6
15	81526879	CAGCTGCGGCA	CGAGTGAGGCC	C	A	G	C	T	G	C	G	G	C	A	C	G	A	G	T	G	A	G	G	C	C	0.387923	13	5
4	92735421	AAGCAGAGTCA	AGAGTGAGAAA	A	A	G	C	A	G	A	G	T	C	A	A	G	A	G	T	G	A	G	A	A	A	0.388224	15	3
1	32112950	AGGCAACGTCA	CTAGTGAGACC	A	G	G	C	A	A	C	G	T	C	A	C	T	A	G	T	G	A	G	A	C	C	0.388706	12	6
22	46380199	AAGCAACGTGC	AGAGTGATGGC	A	A	G	C	A	A	C	G	T	G	C	A	G	A	G	T	G	A	T	G	G	C	0.388951	14	4
8	1003957	TACCACGGTCA	TGAGTGAGGGC	T	A	C	C	A	C	G	G	T	C	A	T	G	A	G	T	G	A	G	G	G	C	0.38903	12	6
1	213901121	AAGCAGCATCA	TGAGTGTGGGG	A	A	G	C	A	G	C	A	T	C	A	T	G	A	G	T	G	T	G	G	G	G	0.389265	13	5
21	44576044	GAGCTGCGTCT	GAAGTGAGGGA	G	A	G	C	T	G	C	G	T	C	T	G	A	A	G	T	G	A	G	G	G	A	0.390046	15	3
1	47165601	AAGCAAGGTCT	TGAGAGAGGCT	A	A	G	C	A	A	G	G	T	C	T	T	G	A	G	A	G	A	G	G	C	T	0.390051	13	5
21	21804541	TAGCAATGGCC	TGAGGGAGGTT	T	A	G	C	A	A	T	G	G	C	C	T	G	A	G	G	G	A	G	G	T	T	0.391049	11	7
X	223042	CAGCAACGGGA	GGAGTGAGACC	C	A	G	C	A	A	C	G	G	G	A	G	G	A	G	T	G	A	G	A	C	C	0.391274	12	6
X	223069	CAGCAACGGGA	GGAGTGAGACC	C	A	G	C	A	A	C	G	G	G	A	G	G	A	G	T	G	A	G	A	C	C	0.391274	12	6
X	223096	CAGCAACGGGA	GGAGTGAGACC	C	A	G	C	A	A	C	G	G	G	A	G	G	A	G	T	G	A	G	A	C	C	0.391274	12	6
X	223123	CAGCAACGGGA	GGAGTGAGACC	C	A	G	C	A	A	C	G	G	G	A	G	G	A	G	T	G	A	G	A	C	C	0.391274	12	6
X	223744	CAGCAACGGGA	GGAGTGAGACC	C	A	G	C	A	A	C	G	G	G	A	G	G	A	G	T	G	A	G	A	C	C	0.391274	12	6
X	223771	CAGCAACGGGA	GGAGTGAGACC	C	A	G	C	A	A	C	G	G	G	A	G	G	A	G	T	G	A	G	A	C	C	0.391274	12	6
X	224446	CAGCAACGGGA	GGAGTGAGACC	C	A	G	C	A	A	C	G	G	G	A	G	G	A	G	T	G	A	G	A	C	C	0.391274	12	6
22	26406109	AAGCAGGGTCA	AGAGAGAGGGA	A	A	G	C	A	G	G	G	T	C	A	A	G	A	G	A	G	A	G	G	G	A	0.391506	14	4
9	135139673	CAACAACGTCG	AGAGGGAGGGA	C	A	A	C	A	A	C	G	T	C	G	A	G	A	G	G	G	A	G	G	G	A	0.39179	13	5
16	77153962	CAGCAGGGTCA	AGAGGGAGGCA	C	A	G	C	A	G	G	G	T	C	A	A	G	A	G	G	G	A	G	G	C	A	0.39208	14	4
19	4407284	GAGCAAAGGCT	TGAGGGAGGGA	G	A	G	C	A	A	A	G	G	C	T	T	G	A	G	G	G	A	G	G	G	A	0.392133	13	5
3	58144604	CAGCAGAGGCT	AGAGTGAGGGT	C	A	G	C	A	G	A	G	G	C	T	A	G	A	G	T	G	A	G	G	G	T	0.392134	15	3
5	51774912	CAGCACTGTCA	AGAGGGAGGCC	C	A	G	C	A	C	T	G	T	C	A	A	G	A	G	G	G	A	G	G	C	C	0.392817	13	5
3	11556395	GAGTAGCGTCT	TGTGTGAGTGT	G	A	G	T	A	G	C	G	T	C	T	T	G	T	G	T	G	A	G	T	G	T	0.392871	15	3
5	65767138	TAGCAAGGTCA	AGAGTGAAGCT	T	A	G	C	A	A	G	G	T	C	A	A	G	A	G	T	G	A	A	G	C	T	0.393073	14	4
1	47811096	GGGCAGCATCT	TGAGTGAGGCT	G	G	G	C	A	G	C	A	T	C	T	T	G	A	G	T	G	A	G	G	C	T	0.393113	15	3
5	13616603	AAGTAACATCG	AGAGTGAGGTC	A	A	G	T	A	A	C	A	T	C	G	A	G	A	G	T	G	A	G	G	T	C	0.393214	13	5
3	50339598	CAGCAGCATCT	GGAGTGAGACC	C	A	G	C	A	G	C	A	T	C	T	G	G	A	G	T	G	A	G	A	C	C	0.393374	15	3
8	17478525	GGGCAACGGTC	TGAGTGAGTGC	G	G	G	C	A	A	C	G	G	T	C	T	G	A	G	T	G	A	G	T	G	C	0.393764	12	6
11	130845595	TAGCAACGTGT	AGTGTGAGGGT	T	A	G	C	A	A	C	G	T	G	T	A	G	T	G	T	G	A	G	G	G	T	0.393798	14	4
7	37936370	GAGCAGCGTCT	TGAGAGAGCTG	G	A	G	C	A	G	C	G	T	C	T	T	G	A	G	A	G	A	G	C	T	G	0.39393	16	2
10	59537433	CAGTAACATCA	TGAGTGAGGAA	C	A	G	T	A	A	C	A	T	C	A	T	G	A	G	T	G	A	G	G	A	A	0.39418	12	6
1	153504787	GAGCAGGGTCG	AGAGGGAGGGA	G	A	G	C	A	G	G	G	T	C	G	A	G	A	G	G	G	A	G	G	G	A	0.394237	15	3
X	38142436	GAGCAAGGTTA	GGAGTGAGGAA	G	A	G	C	A	A	G	G	T	T	A	G	G	A	G	T	G	A	G	G	A	A	0.394305	13	5
1	59737056	TTTCCACGTCA	TGAGTGAGGGC	T	T	T	C	C	A	C	G	T	C	A	T	G	A	G	T	G	A	G	G	G	C	0.39468	11	7
17	34982349	CTGCAAAGTCA	TGAGTGAGGAC	C	T	G	C	A	A	A	G	T	C	A	T	G	A	G	T	G	A	G	G	A	C	0.394699	12	6
2	82878399	CAGCAATGGCT	TGAGGGAGGGA	C	A	G	C	A	A	T	G	G	C	T	T	G	A	G	G	G	A	G	G	G	A	0.394911	12	6
17	17975470	GAGCACAGTCA	TCAGTGAGGGT	G	A	G	C	A	C	A	G	T	C	A	T	C	A	G	T	G	A	G	G	G	T	0.395158	13	5
19	60589297	TAGCTGCGGCG	AGAGTGAGGGG	T	A	G	C	T	G	C	G	G	C	G	A	G	A	G	T	G	A	G	G	G	G	0.395336	14	4
7	26740778	CAGCAGGGTCA	CTAGTGAGGGC	C	A	G	C	A	G	G	G	T	C	A	C	T	A	G	T	G	A	G	G	G	C	0.395881	13	5
6	54361014	AAACAGCGTCA	TGTGTGAGAGT	A	A	A	C	A	G	C	G	T	C	A	T	G	T	G	T	G	A	G	A	G	T	0.396277	13	5
10	57267038	AATCAACGTCT	CTAGTGAGGGG	A	A	T	C	A	A	C	G	T	C	T	C	T	A	G	T	G	A	G	G	G	G	0.396323	13	5
11	95048183	CAGCAGGGTCT	TGAGTGAGTTT	C	A	G	C	A	G	G	G	T	C	T	T	G	A	G	T	G	A	G	T	T	T	0.396862	15	3
X	10558359	TAGCAAAGTCC	GAAGTGAGGAA	T	A	G	C	A	A	A	G	T	C	C	G	A	A	G	T	G	A	G	G	A	A	0.396953	12	6
8	130442869	GAGCAGCTGCC	GGAGTGAGGGT	G	A	G	C	A	G	C	T	G	C	C	G	G	A	G	T	G	A	G	G	G	T	0.397488	14	4
2	67075433	CAGCAGTGTCA	TGTGTGAGAGA	C	A	G	C	A	G	T	G	T	C	A	T	G	T	G	T	G	A	G	A	G	A	0.3975	13	5
13	58050257	AAGCAGCATCA	TGAGTGTGGTA	A	A	G	C	A	G	C	A	T	C	A	T	G	A	G	T	G	T	G	G	T	A	0.397666	13	5
12	123820800	GAGTAAGGTCA	TGAGTAAGGTC	G	A	G	T	A	A	G	G	T	C	A	T	G	A	G	T	A	A	G	G	T	C	0.397667	12	6
7	34738477	GAGCAACTTCT	TGAGTGAGAAA	G	A	G	C	A	A	C	T	T	C	T	T	G	A	G	T	G	A	G	A	A	A	0.397919	15	3
12	4421626	CAGTAACGGTG	AGAGTGAGGGC	C	A	G	T	A	A	C	G	G	T	G	A	G	A	G	T	G	A	G	G	G	C	0.397921	12	6
6	12353035	GAGCAGCGGCT	AAAGTGTGGTC	G	A	G	C	A	G	C	G	G	C	T	A	A	A	G	T	G	T	G	G	T	C	0.398794	15	3
1	46654343	CTGCAGCGTCC	TGAGGGAGGTG	C	T	G	C	A	G	C	G	T	C	C	T	G	A	G	G	G	A	G	G	T	G	0.399955	13	5
9	140083569	TAGCAAGGGCA	AGAGAGAGGGC	T	A	G	C	A	A	G	G	G	C	A	A	G	A	G	A	G	A	G	G	G	C	0.400026	12	6
6	104071038	GAGCAGCGGCT	GGGGTGAGGTT	G	A	G	C	A	G	C	G	G	C	T	G	G	G	G	T	G	A	G	G	T	T	0.400188	15	3
11	7422027	GAGCAGCGTGC	ACAGTGAGGCA	G	A	G	C	A	G	C	G	T	G	C	A	C	A	G	T	G	A	G	G	C	A	0.400373	15	3
10	71888911	AAGCAGCGTCC	TGAGCGATGGA	A	A	G	C	A	G	C	G	T	C	C	T	G	A	G	C	G	A	T	G	G	A	0.400823	14	4
1	82747749	TAGCAAAGTCT	TGAGTGAGCAA	T	A	G	C	A	A	A	G	T	C	T	T	G	A	G	T	G	A	G	C	A	A	0.401531	14	4
X	129470042	AAGCAAAGTAA	AGAGTGAGGCC	A	A	G	C	A	A	A	G	T	A	A	A	G	A	G	T	G	A	G	G	C	C	0.401601	13	5
2	72213866	CAGCAGCTGCA	TGAGTGAGGTG	C	A	G	C	A	G	C	T	G	C	A	T	G	A	G	T	G	A	G	G	T	G	0.40196	13	5
2	208470777	AAGCAATGTCA	TGAGGGAGTCT	A	A	G	C	A	A	T	G	T	C	A	T	G	A	G	G	G	A	G	T	C	T	0.402064	12	6
14	99679115	CAGCAAGGTCC	AGAGAGAGGCC	C	A	G	C	A	A	G	G	T	C	C	A	G	A	G	A	G	A	G	G	C	C	0.40213	13	5
8	144593602	CAGCCACGGCA	GCAGTGAGGGC	C	A	G	C	C	A	C	G	G	C	A	G	C	A	G	T	G	A	G	G	G	C	0.402699	11	7
19	10534490	CAGCATCGTCA	ACAGTGAGGAG	C	A	G	C	A	T	C	G	T	C	A	A	C	A	G	T	G	A	G	G	A	G	0.402775	14	4
5	168528599	GAGCAGGGTCA	AGAGTGGGGGG	G	A	G	C	A	G	G	G	T	C	A	A	G	A	G	T	G	G	G	G	G	G	0.403096	15	3
19	55050133	GGGCAACGGCT	TGAGTGGGGCG	G	G	G	C	A	A	C	G	G	C	T	T	G	A	G	T	G	G	G	G	C	G	0.403258	13	5
2	73574678	AAGCCATGGCC	TGAGTGAGGCT	A	A	G	C	C	A	T	G	G	C	C	T	G	A	G	T	G	A	G	G	C	T	0.403672	11	7
11	81216445	CAGCATGGGCA	AGAGTGAGGGA	C	A	G	C	A	T	G	G	G	C	A	A	G	A	G	T	G	A	G	G	G	A	0.404	13	5
1	33557028	AGGCAGAGGCA	TGAGTGAGGCA	A	G	G	C	A	G	A	G	G	C	A	T	G	A	G	T	G	A	G	G	C	A	0.404345	12	6
16	689601	TAGCAAGGTCT	AGAGTGATGTC	T	A	G	C	A	A	G	G	T	C	T	A	G	A	G	T	G	A	T	G	T	C	0.40481	15	3
10	359448	AAGCAGCAGCA	TGAGTGAGTGT	A	A	G	C	A	G	C	A	G	C	A	T	G	A	G	T	G	A	G	T	G	T	0.405066	13	5
2	67175509	AAGCAATGGCA	AGAGTGTGGCA	A	A	G	C	A	A	T	G	G	C	A	A	G	A	G	T	G	T	G	G	C	A	0.405262	12	6
16	2076860	TGGCACCATCA	TGAGTGAGGGG	T	G	G	C	A	C	C	A	T	C	A	T	G	A	G	T	G	A	G	G	G	G	0.405465	12	6
2	19623373	TAGCACCTTCC	TTAGTGAGGGC	T	A	G	C	A	C	C	T	T	C	C	T	T	A	G	T	G	A	G	G	G	C	0.405701	12	6
2	235255960	CAGCAGGGTCT	TGAGAGAGGCC	C	A	G	C	A	G	G	G	T	C	T	T	G	A	G	A	G	A	G	G	C	C	0.40572	14	4
16	20729614	AAGCAGAGTCA	GGTGTGAGGGT	A	A	G	C	A	G	A	G	T	C	A	G	G	T	G	T	G	A	G	G	G	T	0.405784	13	5
14	99138799	AAGCAGCGTCC	TGTGTGCGGTG	A	A	G	C	A	G	C	G	T	C	C	T	G	T	G	T	G	C	G	G	T	G	0.406047	13	5
12	6632354	CAGCAAAGGCA	AGAGTGAGGAG	C	A	G	C	A	A	A	G	G	C	A	A	G	A	G	T	G	A	G	G	A	G	0.406443	13	5
16	2028509	CAGCAGCGGCC	TGAGTGGGAGT	C	A	G	C	A	G	C	G	G	C	C	T	G	A	G	T	G	G	G	A	G	T	0.406456	13	5
4	81891726	AAGCAAGGTCC	TCAGTGAGGAG	A	A	G	C	A	A	G	G	T	C	C	T	C	A	G	T	G	A	G	G	A	G	0.406506	12	6
4	47301937	AAGCAGTGTCA	AGAGTGAAGGG	A	A	G	C	A	G	T	G	T	C	A	A	G	A	G	T	G	A	A	G	G	G	0.406729	15	3
3	55005555	GAGCAACATCC	TGAGTGGGGAC	G	A	G	C	A	A	C	A	T	C	C	T	G	A	G	T	G	G	G	G	A	C	0.407329	13	5
21	42664387	GAGCAATGGCC	GGTGTGAGGGG	G	A	G	C	A	A	T	G	G	C	C	G	G	T	G	T	G	A	G	G	G	G	0.407336	12	6
16	9399595	TAGCAATGTCT	ACAGTGAGACC	T	A	G	C	A	A	T	G	T	C	T	A	C	A	G	T	G	A	G	A	C	C	0.407585	14	4
9	132819539	GAGCAAAGGCT	TGAGGGAGGCA	G	A	G	C	A	A	A	G	G	C	T	T	G	A	G	G	G	A	G	G	C	A	0.407799	13	5
13	21129616	TAGCAGTGGCA	TAAGTGAGGAG	T	A	G	C	A	G	T	G	G	C	A	T	A	A	G	T	G	A	G	G	A	G	0.408381	12	6
6	101836389	AAGCATGGTCA	ATAGTGAGGGC	A	A	G	C	A	T	G	G	T	C	A	A	T	A	G	T	G	A	G	G	G	C	0.408693	13	5
7	138103649	AAGCAGCTTCC	GGAGTGAGTCC	A	A	G	C	A	G	C	T	T	C	C	G	G	A	G	T	G	A	G	T	C	C	0.408748	14	4
9	139120918	ATGCACCGTCC	AGAGTGAGATG	A	T	G	C	A	C	C	G	T	C	C	A	G	A	G	T	G	A	G	A	T	G	0.408751	14	4
1	30851051	GAGCACCTTCC	TGTGTGAGGGC	G	A	G	C	A	C	C	T	T	C	C	T	G	T	G	T	G	A	G	G	G	C	0.408993	13	5
17	7183998	CAGCAGCATTA	TGAGTGAGGGG	C	A	G	C	A	G	C	A	T	T	A	T	G	A	G	T	G	A	G	G	G	G	0.409119	13	5
X	3763233	GAGCATCGGCT	CAAGTGAGGCT	G	A	G	C	A	T	C	G	G	C	T	C	A	A	G	T	G	A	G	G	C	T	0.40914	14	4
X	3801653	GAGCATCGGCT	CAAGTGAGGCT	G	A	G	C	A	T	C	G	G	C	T	C	A	A	G	T	G	A	G	G	C	T	0.40914	14	4
X	3840084	GAGCATCGGCT	CAAGTGAGGCT	G	A	G	C	A	T	C	G	G	C	T	C	A	A	G	T	G	A	G	G	C	T	0.40914	14	4
4	133878022	GTTCAGCGTCC	AGAGTGAGGTT	G	T	T	C	A	G	C	G	T	C	C	A	G	A	G	T	G	A	G	G	T	T	0.409642	15	3
1	224921812	CAGCAGCATCC	TCAGTGAGGTC	C	A	G	C	A	G	C	A	T	C	C	T	C	A	G	T	G	A	G	G	T	C	0.409739	13	5
2	148000463	GAGCAGGGTCC	GGAGTGAGCCT	G	A	G	C	A	G	G	G	T	C	C	G	G	A	G	T	G	A	G	C	C	T	0.410266	15	3
6	17051669	GAACAGAGTCT	TGAGTGAGGCT	G	A	A	C	A	G	A	G	T	C	T	T	G	A	G	T	G	A	G	G	C	T	0.410282	15	3
5	169878440	CAGCAAGGTCA	GGAGGGAGGCT	C	A	G	C	A	A	G	G	T	C	A	G	G	A	G	G	G	A	G	G	C	T	0.410494	12	6
1	50490331	CAGCAGCCTCT	AGAGTGAGGCC	C	A	G	C	A	G	C	C	T	C	T	A	G	A	G	T	G	A	G	G	C	C	0.410512	16	2
13	104229113	AGGCAATGTTA	TGAGTGAGGCA	A	G	G	C	A	A	T	G	T	T	A	T	G	A	G	T	G	A	G	G	C	A	0.410874	11	7
6	41790346	AAGCAGTGTCT	GGAGGGAGGGG	A	A	G	C	A	G	T	G	T	C	T	G	G	A	G	G	G	A	G	G	G	G	0.411023	14	4
21	45204213	CAGCAGCGTCC	GCAGTGATGGC	C	A	G	C	A	G	C	G	T	C	C	G	C	A	G	T	G	A	T	G	G	C	0.411228	14	4
8	4488395	TAGCTACGTCC	GGAGTAAGGCA	T	A	G	C	T	A	C	G	T	C	C	G	G	A	G	T	A	A	G	G	C	A	0.41131	12	6
19	49808964	GAGCAGGGTCC	AGGGTGAGGCC	G	A	G	C	A	G	G	G	T	C	C	A	G	G	G	T	G	A	G	G	C	C	0.41192	15	3
15	39643985	AAGCAGAGTCC	GGAGGGAGGGA	A	A	G	C	A	G	A	G	T	C	C	G	G	A	G	G	G	A	G	G	G	A	0.41227	13	5
21	46066188	AAGCACCGGCA	TCAGGGAGGCA	A	A	G	C	A	C	C	G	G	C	A	T	C	A	G	G	G	A	G	G	C	A	0.412414	11	7
4	76530156	GATCACCATCC	TGAGTGAGGGA	G	A	T	C	A	C	C	A	T	C	C	T	G	A	G	T	G	A	G	G	G	A	0.412463	13	5
9	137315497	GAGCAGCGTCT	AGAGTGAAAAA	G	A	G	C	A	G	C	G	T	C	T	A	G	A	G	T	G	A	A	A	A	A	0.412685	18	0
3	1885606	AAGCAATGTCA	AGAGTGAAGTT	A	A	G	C	A	A	T	G	T	C	A	A	G	A	G	T	G	A	A	G	T	T	0.412789	14	4
2	39584915	GTGCAAGGTCA	AGAGTGAGTGC	G	T	G	C	A	A	G	G	T	C	A	A	G	A	G	T	G	A	G	T	G	C	0.412921	14	4
3	137500473	GGGCAGAGGCA	AGAGTGAGGCC	G	G	G	C	A	G	A	G	G	C	A	A	G	A	G	T	G	A	G	G	C	C	0.413891	14	4
9	2144665	AAGCACCTTCA	TGTGTGAGGCC	A	A	G	C	A	C	C	T	T	C	A	T	G	T	G	T	G	A	G	G	C	C	0.41451	12	6
12	116170291	TAGCAGCGTTG	CTAGTGAGGTC	T	A	G	C	A	G	C	G	T	T	G	C	T	A	G	T	G	A	G	G	T	C	0.414695	13	5
14	77379479	GTTCAGCGGCT	AGAGTGAGGGC	G	T	T	C	A	G	C	G	G	C	T	A	G	A	G	T	G	A	G	G	G	C	0.414913	15	3
18	46183713	GAGCACCGACT	TCAGTGAGGTC	G	A	G	C	A	C	C	G	A	C	T	T	C	A	G	T	G	A	G	G	T	C	0.414956	14	4
X	127419916	GATCAGGGGCA	TGAGTGAGGCG	G	A	T	C	A	G	G	G	G	C	A	T	G	A	G	T	G	A	G	G	C	G	0.415357	13	5
1	101908462	GAGCAACTCCA	TGAGTGAGGGC	G	A	G	C	A	A	C	T	C	C	A	T	G	A	G	T	G	A	G	G	G	C	0.415623	13	5
10	76212386	GAGCAACTCCA	TGAGTGAGGGC	G	A	G	C	A	A	C	T	C	C	A	T	G	A	G	T	G	A	G	G	G	C	0.415623	13	5
12	125239506	GAGCAACTCCA	TGAGTGAGGGC	G	A	G	C	A	A	C	T	C	C	A	T	G	A	G	T	G	A	G	G	G	C	0.415623	13	5
13	112339914	GAGCAACTCCA	TGAGTGAGGGC	G	A	G	C	A	A	C	T	C	C	A	T	G	A	G	T	G	A	G	G	G	C	0.415623	13	5
19	23674854	GAGCAACTCCA	TGAGTGAGGGC	G	A	G	C	A	A	C	T	C	C	A	T	G	A	G	T	G	A	G	G	G	C	0.415623	13	5
2	197110567	GAGCAACTCCA	TGAGTGAGGGC	G	A	G	C	A	A	C	T	C	C	A	T	G	A	G	T	G	A	G	G	G	C	0.415623	13	5
20	21585545	GAGCAACTCCA	TGAGTGAGGGC	G	A	G	C	A	A	C	T	C	C	A	T	G	A	G	T	G	A	G	G	G	C	0.415623	13	5
20	37889202	GAGCAACTCCA	TGAGTGAGGGC	G	A	G	C	A	A	C	T	C	C	A	T	G	A	G	T	G	A	G	G	G	C	0.415623	13	5
4	72966854	GAGCAACTCCA	TGAGTGAGGGC	G	A	G	C	A	A	C	T	C	C	A	T	G	A	G	T	G	A	G	G	G	C	0.415623	13	5
4	138609620	GAGCAACTCCA	TGAGTGAGGGC	G	A	G	C	A	A	C	T	C	C	A	T	G	A	G	T	G	A	G	G	G	C	0.415623	13	5
4	139250049	GAGCAACTCCA	TGAGTGAGGGC	G	A	G	C	A	A	C	T	C	C	A	T	G	A	G	T	G	A	G	G	G	C	0.415623	13	5
5	142043048	GAGCAACTCCA	TGAGTGAGGGC	G	A	G	C	A	A	C	T	C	C	A	T	G	A	G	T	G	A	G	G	G	C	0.415623	13	5
X	120112699	GAGCAACTCCA	TGAGTGAGGGC	G	A	G	C	A	A	C	T	C	C	A	T	G	A	G	T	G	A	G	G	G	C	0.415623	13	5
11	23863977	GAGCAACTCCA	TGAGTGAGGGC	G	A	G	C	A	A	C	T	C	C	A	T	G	A	G	T	G	A	G	G	G	C	0.415623	13	5
12	17581168	GAGCAACTCCA	TGAGTGAGGGC	G	A	G	C	A	A	C	T	C	C	A	T	G	A	G	T	G	A	G	G	G	C	0.415623	13	5
12	124917654	GAGCAACTCCA	TGAGTGAGGGC	G	A	G	C	A	A	C	T	C	C	A	T	G	A	G	T	G	A	G	G	G	C	0.415623	13	5
12	130602330	GAGCAACTCCA	TGAGTGAGGGC	G	A	G	C	A	A	C	T	C	C	A	T	G	A	G	T	G	A	G	G	G	C	0.415623	13	5
15	65652579	GAGCAACTCCA	TGAGTGAGGGC	G	A	G	C	A	A	C	T	C	C	A	T	G	A	G	T	G	A	G	G	G	C	0.415623	13	5
17	36016650	GAGCAACTCCA	TGAGTGAGGGC	G	A	G	C	A	A	C	T	C	C	A	T	G	A	G	T	G	A	G	G	G	C	0.415623	13	5
2	62160196	GAGCAACTCCA	TGAGTGAGGGC	G	A	G	C	A	A	C	T	C	C	A	T	G	A	G	T	G	A	G	G	G	C	0.415623	13	5
2	227963593	GAGCAACTCCA	TGAGTGAGGGC	G	A	G	C	A	A	C	T	C	C	A	T	G	A	G	T	G	A	G	G	G	C	0.415623	13	5
20	17906479	GAGCAACTCCA	TGAGTGAGGGC	G	A	G	C	A	A	C	T	C	C	A	T	G	A	G	T	G	A	G	G	G	C	0.415623	13	5
3	133572015	GAGCAACTCCA	TGAGTGAGGGC	G	A	G	C	A	A	C	T	C	C	A	T	G	A	G	T	G	A	G	G	G	C	0.415623	13	5
4	52912030	GAGCAACTCCA	TGAGTGAGGGC	G	A	G	C	A	A	C	T	C	C	A	T	G	A	G	T	G	A	G	G	G	C	0.415623	13	5
4	135161180	GAGCAACTCCA	TGAGTGAGGGC	G	A	G	C	A	A	C	T	C	C	A	T	G	A	G	T	G	A	G	G	G	C	0.415623	13	5
5	44821482	GAGCAACTCCA	TGAGTGAGGGC	G	A	G	C	A	A	C	T	C	C	A	T	G	A	G	T	G	A	G	G	G	C	0.415623	13	5
7	23088259	GAGCAACTCCA	TGAGTGAGGGC	G	A	G	C	A	A	C	T	C	C	A	T	G	A	G	T	G	A	G	G	G	C	0.415623	13	5
7	41679521	GAGCAACTCCA	TGAGTGAGGGC	G	A	G	C	A	A	C	T	C	C	A	T	G	A	G	T	G	A	G	G	G	C	0.415623	13	5
8	33741861	GAGCAACTCCA	TGAGTGAGGGC	G	A	G	C	A	A	C	T	C	C	A	T	G	A	G	T	G	A	G	G	G	C	0.415623	13	5
8	35533945	GAGCAACTCCA	TGAGTGAGGGC	G	A	G	C	A	A	C	T	C	C	A	T	G	A	G	T	G	A	G	G	G	C	0.415623	13	5
8	132731087	GAGCAACTCCA	TGAGTGAGGGC	G	A	G	C	A	A	C	T	C	C	A	T	G	A	G	T	G	A	G	G	G	C	0.415623	13	5
9	43612874	GAGCAACTCCA	TGAGTGAGGGC	G	A	G	C	A	A	C	T	C	C	A	T	G	A	G	T	G	A	G	G	G	C	0.415623	13	5
16	27503044	CAGCAACTTCA	AGAGTGAGCGC	C	A	G	C	A	A	C	T	T	C	A	A	G	A	G	T	G	A	G	C	G	C	0.415779	14	4
3	140099574	GAGCTGCGTCC	AGAGGGAGGGA	G	A	G	C	T	G	C	G	T	C	C	A	G	A	G	G	G	A	G	G	G	A	0.415786	15	3
16	27853982	GAGCAGCGTCA	ACAGTGAGCAG	G	A	G	C	A	G	C	G	T	C	A	A	C	A	G	T	G	A	G	C	A	G	0.416154	16	2
10	121103127	CAGCAAAGGCT	GGAGTGAGGTG	C	A	G	C	A	A	A	G	G	C	T	G	G	A	G	T	G	A	G	G	T	G	0.416284	13	5
3	49952813	AAGCAACGGTG	TGAGGGAGGCG	A	A	G	C	A	A	C	G	G	T	G	T	G	A	G	G	G	A	G	G	C	G	0.416501	11	7
17	30346724	GAGCAGTGTCT	TGAGTGGGAGC	G	A	G	C	A	G	T	G	T	C	T	T	G	A	G	T	G	G	G	A	G	C	0.416716	15	3
6	3202440	GAGCATAGTCA	GGAGTGAGAGA	G	A	G	C	A	T	A	G	T	C	A	G	G	A	G	T	G	A	G	A	G	A	0.417662	14	4
4	5320405	AAGCAGCGTCT	AGAGTGGGTTG	A	A	G	C	A	G	C	G	T	C	T	A	G	A	G	T	G	G	G	T	T	G	0.417825	16	2
22	33981522	TAGCAGTGTCC	GGAGGGAGGTT	T	A	G	C	A	G	T	G	T	C	C	G	G	A	G	G	G	A	G	G	T	T	0.418255	13	5
2	104366594	TAGTAAAGTCT	TGAGTGAGTGA	T	A	G	T	A	A	A	G	T	C	T	T	G	A	G	T	G	A	G	T	G	A	0.418303	13	5
11	30935268	GAGCAAAGTCC	TGAGGGAGGAT	G	A	G	C	A	A	A	G	T	C	C	T	G	A	G	G	G	A	G	G	A	T	0.418559	13	5
1	21314374	GAGCAAGGTCC	GGAGAGAGGGG	G	A	G	C	A	A	G	G	T	C	C	G	G	A	G	A	G	A	G	G	G	G	0.418823	13	5
9	100737377	AAGCACCATCA	AGTGTGAGGCC	A	A	G	C	A	C	C	A	T	C	A	A	G	T	G	T	G	A	G	G	C	C	0.418837	13	5
12	119023356	GAGCAGAGTCC	TGAGTGAAGGT	G	A	G	C	A	G	A	G	T	C	C	T	G	A	G	T	G	A	A	G	G	T	0.419436	15	3
8	128873914	CATCAAGGTCA	TGAGTGAGTCC	C	A	T	C	A	A	G	G	T	C	A	T	G	A	G	T	G	A	G	T	C	C	0.419577	12	6
7	146668928	GAGTAAGGTCA	GAAGTGAGGCA	G	A	G	T	A	A	G	G	T	C	A	G	A	A	G	T	G	A	G	G	C	A	0.419825	12	6
X	95522592	TAGCACTGGCA	TGAGAGAGGGC	T	A	G	C	A	C	T	G	G	C	A	T	G	A	G	A	G	A	G	G	G	C	0.419921	11	7
14	93843100	GAGCAAAAGCA	TGAGTGAGGCC	G	A	G	C	A	A	A	A	G	C	A	T	G	A	G	T	G	A	G	G	C	C	0.420116	12	6
3	82491745	TAGCAACGGGA	GAAGTGAGGGT	T	A	G	C	A	A	C	G	G	G	A	G	A	A	G	T	G	A	G	G	G	T	0.420431	11	7
20	20949237	AGGCAACGGAG	TGAGTGAGGGC	A	G	G	C	A	A	C	G	G	A	G	T	G	A	G	T	G	A	G	G	G	C	0.420591	11	7
X	79230909	GAGCAAGGTCA	AGAGTGAGCAG	G	A	G	C	A	A	G	G	T	C	A	A	G	A	G	T	G	A	G	C	A	G	0.420902	15	3
13	26834674	CAGCAGCGGCG	GGAGAGAGGGG	C	A	G	C	A	G	C	G	G	C	G	G	G	A	G	A	G	A	G	G	G	G	0.42093	13	5
3	89943710	TATCAGCGGCA	TGGGTGAGGTC	T	A	T	C	A	G	C	G	G	C	A	T	G	G	G	T	G	A	G	G	T	C	0.421465	12	6
2	49422922	TAGCAAAGGCA	GGTGTGAGGTC	T	A	G	C	A	A	A	G	G	C	A	G	G	T	G	T	G	A	G	G	T	C	0.421561	11	7
14	100185862	GAGCAAGGGCA	TGAGGGAGGAA	G	A	G	C	A	A	G	G	G	C	A	T	G	A	G	G	G	A	G	G	A	A	0.42167	12	6
4	123765871	GAGCACCATCA	TGAGTGTGGCA	G	A	G	C	A	C	C	A	T	C	A	T	G	A	G	T	G	T	G	G	C	A	0.421676	13	5
6	57504820	CAGCAAAGTCA	AAAGTGAGACC	C	A	G	C	A	A	A	G	T	C	A	A	A	A	G	T	G	A	G	A	C	C	0.421686	13	5
11	7960063	CAGCATGGTCA	TCAGTGAGGGC	C	A	G	C	A	T	G	G	T	C	A	T	C	A	G	T	G	A	G	G	G	C	0.422106	12	6
7	81663896	GAGCAAAGTCA	AGAGTAAGGAA	G	A	G	C	A	A	A	G	T	C	A	A	G	A	G	T	A	A	G	G	A	A	0.422161	14	4
3	130430424	ATGCAGTGTCC	AGAGTGAGGAC	A	T	G	C	A	G	T	G	T	C	C	A	G	A	G	T	G	A	G	G	A	C	0.42256	14	4
3	102430249	GAGTAATGTCA	TGAGTGAGCAC	G	A	G	T	A	A	T	G	T	C	A	T	G	A	G	T	G	A	G	C	A	C	0.422636	13	5
1	11213510	CAGCAAGGGCT	TGAGTGAGAAC	C	A	G	C	A	A	G	G	G	C	T	T	G	A	G	T	G	A	G	A	A	C	0.423449	13	5
12	123820768	AAGTAAGGTCA	TGAGTAAGGTC	A	A	G	T	A	A	G	G	T	C	A	T	G	A	G	T	A	A	G	G	T	C	0.42356	11	7
2	239203924	AAGCACAGTCA	TGAGGGAGGTA	A	A	G	C	A	C	A	G	T	C	A	T	G	A	G	G	G	A	G	G	T	A	0.423862	12	6
5	173128951	AACCAGCGTCA	TGAGGGAGAGC	A	A	C	C	A	G	C	G	T	C	A	T	G	A	G	G	G	A	G	A	G	C	0.424252	13	5
1	14762403	AATCAGAGTCT	GGAGTGAGGCC	A	A	T	C	A	G	A	G	T	C	T	G	G	A	G	T	G	A	G	G	C	C	0.424734	14	4
3	54609317	TAGCAACATGA	AGAGTGAGGGA	T	A	G	C	A	A	C	A	T	G	A	A	G	A	G	T	G	A	G	G	G	A	0.42487	13	5
3	52865313	GAGCAGGGGCC	TGAGGGAGGGT	G	A	G	C	A	G	G	G	G	C	C	T	G	A	G	G	G	A	G	G	G	T	0.425058	13	5
1	152013790	AAGCAACAGCA	TGAGGGAGGGG	A	A	G	C	A	A	C	A	G	C	A	T	G	A	G	G	G	A	G	G	G	G	0.425089	11	7
4	130253045	GAACAGTGGCT	AGAGTGAGGGC	G	A	A	C	A	G	T	G	G	C	T	A	G	A	G	T	G	A	G	G	G	C	0.425138	15	3
3	196196046	AGGCAGCGGTG	AGAGTGAGGGC	A	G	G	C	A	G	C	G	G	T	G	A	G	A	G	T	G	A	G	G	G	C	0.425244	13	5
9	83496940	GAGCATCGTCT	AGAGTGGGAGA	G	A	G	C	A	T	C	G	T	C	T	A	G	A	G	T	G	G	G	A	G	A	0.425375	16	2
16	6230490	TTGCACCTTCA	TGAGTGAGGGC	T	T	G	C	A	C	C	T	T	C	A	T	G	A	G	T	G	A	G	G	G	C	0.425887	12	6
9	135592237	TTGCAGCGGCG	GGAGTGAGGAG	T	T	G	C	A	G	C	G	G	C	G	G	G	A	G	T	G	A	G	G	A	G	0.426213	13	5
2	242646091	GAGCAGCGGCC	GAAGTGTGGGG	G	A	G	C	A	G	C	G	G	C	C	G	A	A	G	T	G	T	G	G	G	G	0.426869	13	5
7	135053660	CAGTAATGTCA	TCAGTGAGGGA	C	A	G	T	A	A	T	G	T	C	A	T	C	A	G	T	G	A	G	G	G	A	0.426905	11	7
2	19672974	TAGCAAGGGTA	TGAGTGAGGAA	T	A	G	C	A	A	G	G	G	T	A	T	G	A	G	T	G	A	G	G	A	A	0.426967	11	7
17	74480681	CAGCAATGTCA	TGAGTGTGGAT	C	A	G	C	A	A	T	G	T	C	A	T	G	A	G	T	G	T	G	G	A	T	0.426968	12	6
10	134417171	CAGCACCGGCC	GGAGGGAGGTG	C	A	G	C	A	C	C	G	G	C	C	G	G	A	G	G	G	A	G	G	T	G	0.426983	12	6
3	127359752	GTGCAACGTTA	TGAGTGAAGGC	G	T	G	C	A	A	C	G	T	T	A	T	G	A	G	T	G	A	A	G	G	C	0.427102	13	5
5	72285264	AAGCAAAGTCT	AGAGTGTGGCA	A	A	G	C	A	A	A	G	T	C	T	A	G	A	G	T	G	T	G	G	C	A	0.427212	14	4
1	12742803	AAGCCACGTCC	CTAGTGAGGAC	A	A	G	C	C	A	C	G	T	C	C	C	T	A	G	T	G	A	G	G	A	C	0.427286	12	6
X	149190108	GAGCAGTGTGC	TGAGTGAGGTT	G	A	G	C	A	G	T	G	T	G	C	T	G	A	G	T	G	A	G	G	T	T	0.427288	14	4
18	12994404	CAGCAACGTCT	TCAGTAAGAGA	C	A	G	C	A	A	C	G	T	C	T	T	C	A	G	T	A	A	G	A	G	A	0.427292	13	5
6	42238265	GAGCAGTGGCA	AGAGGGAGGGG	G	A	G	C	A	G	T	G	G	C	A	A	G	A	G	G	G	A	G	G	G	G	0.427321	14	4
1	159984546	GAGCATGGGCA	AGAGTGAGGTT	G	A	G	C	A	T	G	G	G	C	A	A	G	A	G	T	G	A	G	G	T	T	0.427736	14	4
1	244029161	GAGCAACATCA	AGAGAGAGGGG	G	A	G	C	A	A	C	A	T	C	A	A	G	A	G	A	G	A	G	G	G	G	0.428043	14	4
10	119778169	AAGTAGTGTCC	GAAGTGAGGGC	A	A	G	T	A	G	T	G	T	C	C	G	A	A	G	T	G	A	G	G	G	C	0.428135	12	6
2	200389653	GAGCAAAGACT	GGAGTGAGGCC	G	A	G	C	A	A	A	G	A	C	T	G	G	A	G	T	G	A	G	G	C	C	0.428688	14	4
22	23845675	GAGCAGAGACC	TGAGTGAGGGG	G	A	G	C	A	G	A	G	A	C	C	T	G	A	G	T	G	A	G	G	G	G	0.428841	14	4
4	2057295	CAGTCACGGCT	TGAGTGAGGCT	C	A	G	T	C	A	C	G	G	C	T	T	G	A	G	T	G	A	G	G	C	T	0.429745	12	6
X	86175336	GAGCACCATCT	TGAGTGAGCGA	G	A	G	C	A	C	C	A	T	C	T	T	G	A	G	T	G	A	G	C	G	A	0.43017	15	3
X	111816794	AACCAAAGTCT	TGAGTGAGGTC	A	A	C	C	A	A	A	G	T	C	T	T	G	A	G	T	G	A	G	G	T	C	0.430708	13	5
X	18902655	CAGCAGGGTCA	CCAGTGAGGGC	C	A	G	C	A	G	G	G	T	C	A	C	C	A	G	T	G	A	G	G	G	C	0.431392	13	5
2	38465859	CAGCCTCGGCA	TGAGTGAGACC	C	A	G	C	C	T	C	G	G	C	A	T	G	A	G	T	G	A	G	A	C	C	0.431432	12	6
1	195689768	CAGCCTCGGCA	TGAGTGAGACC	C	A	G	C	C	T	C	G	G	C	A	T	G	A	G	T	G	A	G	A	C	C	0.431432	12	6
12	30868311	AGGCAGCGTCA	AGAGTGATGTG	A	G	G	C	A	G	C	G	T	C	A	A	G	A	G	T	G	A	T	G	T	G	0.431741	15	3
6	3215826	GAGCAGAGTCC	GGTGTGAGGCT	G	A	G	C	A	G	A	G	T	C	C	G	G	T	G	T	G	A	G	G	C	T	0.432014	14	4
5	54509146	TGGCAACGGCA	AGAGGGAGGAA	T	G	G	C	A	A	C	G	G	C	A	A	G	A	G	G	G	A	G	G	A	A	0.432706	12	6
12	78798252	CAGCAGTGTCT	TCAGTGAGGTT	C	A	G	C	A	G	T	G	T	C	T	T	C	A	G	T	G	A	G	G	T	T	0.433069	14	4
10	127828869	GATCAACGTCA	TAAGTGATGGG	G	A	T	C	A	A	C	G	T	C	A	T	A	A	G	T	G	A	T	G	G	G	0.433644	13	5
19	6378699	TGGCAAAGGCC	AGAGTGAGGGA	T	G	G	C	A	A	A	G	G	C	C	A	G	A	G	T	G	A	G	G	G	A	0.43375	12	6
2	81583055	TGGCAACAGCA	AGAGTGAGGTC	T	G	G	C	A	A	C	A	G	C	A	A	G	A	G	T	G	A	G	G	T	C	0.433839	12	6
X	135540848	GATCAAGGGCA	TGAGTGAGGAA	G	A	T	C	A	A	G	G	G	C	A	T	G	A	G	T	G	A	G	G	A	A	0.433958	12	6
4	40749164	CAGTAACTTCA	AGAGTGAGGCA	C	A	G	T	A	A	C	T	T	C	A	A	G	A	G	T	G	A	G	G	C	A	0.434092	13	5
11	61052338	GAGCAGCGTCC	GATGTGAGTGT	G	A	G	C	A	G	C	G	T	C	C	G	A	T	G	T	G	A	G	T	G	T	0.434496	14	4
1	76716532	TGGCAACTGCA	TGAGTGAGGCA	T	G	G	C	A	A	C	T	G	C	A	T	G	A	G	T	G	A	G	G	C	A	0.434575	11	7
3	136436493	GAGCAATGTCT	TGGGTGAGGAA	G	A	G	C	A	A	T	G	T	C	T	T	G	G	G	T	G	A	G	G	A	A	0.434659	14	4
1	41820226	AAGCAATGTCT	TGAGTGGGTCC	A	A	G	C	A	A	T	G	T	C	T	T	G	A	G	T	G	G	G	T	C	C	0.43466	13	5
1	5262209	TAGCAGTGGCA	TGAGTGAAGGG	T	A	G	C	A	G	T	G	G	C	A	T	G	A	G	T	G	A	A	G	G	G	0.434699	13	5
13	82655126	GAGCAACGTGT	GCAGTGAGGGG	G	A	G	C	A	A	C	G	T	G	T	G	C	A	G	T	G	A	G	G	G	G	0.434848	14	4
10	76891552	CAGCAGCGGCC	GAAGTGAGCCA	C	A	G	C	A	G	C	G	G	C	C	G	A	A	G	T	G	A	G	C	C	A	0.434855	13	5
3	118594876	AAGCATAGTCT	CGAGTGAGGCA	A	A	G	C	A	T	A	G	T	C	T	C	G	A	G	T	G	A	G	G	C	A	0.435139	14	4
10	5400879	GAGCAGCGGTT	AGAGTGTGGCC	G	A	G	C	A	G	C	G	G	T	T	A	G	A	G	T	G	T	G	G	C	C	0.435181	15	3
8	8957732	AAGCCACGTCC	TGAGCGAGACC	A	A	G	C	C	A	C	G	T	C	C	T	G	A	G	C	G	A	G	A	C	C	0.435529	12	6
18	75334677	TTGCAACGTCG	TGAGTGTGAGA	T	T	G	C	A	A	C	G	T	C	G	T	G	A	G	T	G	T	G	A	G	A	0.436253	12	6
18	75335473	TTGCAACGTCG	TGAGTGTGAGA	T	T	G	C	A	A	C	G	T	C	G	T	G	A	G	T	G	T	G	A	G	A	0.436253	12	6
10	1787634	AGGCTCCGTCT	TGAGTGAGGCC	A	G	G	C	T	C	C	G	T	C	T	T	G	A	G	T	G	A	G	G	C	C	0.436759	13	5
19	9999499	GAGCACTGGCA	TGAGGGAGGGG	G	A	G	C	A	C	T	G	G	C	A	T	G	A	G	G	G	A	G	G	G	G	0.436894	12	6
8	113261281	TAGCACCGTCT	AGGGTGAGTGA	T	A	G	C	A	C	C	G	T	C	T	A	G	G	G	T	G	A	G	T	G	A	0.437044	15	3
20	21265472	AATCAAGGTCA	TCAGTGAGGCC	A	A	T	C	A	A	G	G	T	C	A	T	C	A	G	T	G	A	G	G	C	C	0.438168	11	7
6	78163113	TAGCAGGGTCA	GGAGGGAGAGC	T	A	G	C	A	G	G	G	T	C	A	G	G	A	G	G	G	A	G	A	G	C	0.438373	13	5
9	20937059	GAGCAATGTCA	AGAGAGAGAGA	G	A	G	C	A	A	T	G	T	C	A	A	G	A	G	A	G	A	G	A	G	A	0.438836	14	4
10	79679360	TGGCAGCGTCC	AGAGAGAGGTG	T	G	G	C	A	G	C	G	T	C	C	A	G	A	G	A	G	A	G	G	T	G	0.438894	14	4
8	48215505	TAGCAAGGTCA	AGAGTAAGGAT	T	A	G	C	A	A	G	G	T	C	A	A	G	A	G	T	A	A	G	G	A	T	0.439112	13	5
20	5295805	GAGCAGCATCT	ACAGTGAGGTC	G	A	G	C	A	G	C	A	T	C	T	A	C	A	G	T	G	A	G	G	T	C	0.439153	16	2
5	166481088	GGGCAAGGGCA	TGAGTGAGAGA	G	G	G	C	A	A	G	G	G	C	A	T	G	A	G	T	G	A	G	A	G	A	0.439342	12	6
1	160918592	CAGCAGTGTCC	CCAGTGAGGCC	C	A	G	C	A	G	T	G	T	C	C	C	C	A	G	T	G	A	G	G	C	C	0.439349	13	5
11	17407683	TAGCAGAGGCC	TCAGTGAGGCA	T	A	G	C	A	G	A	G	G	C	C	T	C	A	G	T	G	A	G	G	C	A	0.439398	12	6
2	84274297	GAGCAAGGTCT	AGAGTGAAGGG	G	A	G	C	A	A	G	G	T	C	T	A	G	A	G	T	G	A	A	G	G	G	0.439786	16	2
X	149144852	CAGCAGCGGCA	TTAGGGAGGTG	C	A	G	C	A	G	C	G	G	C	A	T	T	A	G	G	G	A	G	G	T	G	0.439966	12	6
12	103676867	TAGCAATGTCT	TGGGTGAGGAA	T	A	G	C	A	A	T	G	T	C	T	T	G	G	G	T	G	A	G	G	A	A	0.440146	13	5
X	50942015	CAGCAGAGGCA	TGAGTGAGTGG	C	A	G	C	A	G	A	G	G	C	A	T	G	A	G	T	G	A	G	T	G	G	0.440326	13	5
3	31998325	GAGCAAAGTCA	TCAGGGAGGCC	G	A	G	C	A	A	A	G	T	C	A	T	C	A	G	G	G	A	G	G	C	C	0.440993	12	6
5	66596196	TAGCAAGGTCC	TAAGGGAGGGG	T	A	G	C	A	A	G	G	T	C	C	T	A	A	G	G	G	A	G	G	G	G	0.441077	11	7
11	1426222	CAGCCAGGGCA	AGAGTGAGGGC	C	A	G	C	C	A	G	G	G	C	A	A	G	A	G	T	G	A	G	G	G	C	0.441312	12	6
19	21095580	TAGTAGCATCA	TAAGTGAGGCA	T	A	G	T	A	G	C	A	T	C	A	T	A	A	G	T	G	A	G	G	C	A	0.441467	12	6
16	22653537	GAGCAGCGACC	CGAGTGAGAAC	G	A	G	C	A	G	C	G	A	C	C	C	G	A	G	T	G	A	G	A	A	C	0.441561	15	3
10	91540301	TAGTAACTTCT	GGAGTGAGGCA	T	A	G	T	A	A	C	T	T	C	T	G	G	A	G	T	G	A	G	G	C	A	0.441988	13	5
16	12179389	CAGCAATGTCT	ACAGTGAGGAC	C	A	G	C	A	A	T	G	T	C	T	A	C	A	G	T	G	A	G	G	A	C	0.442223	14	4
17	37908395	CAGCAGCGGCT	ACAGTGAGTGA	C	A	G	C	A	G	C	G	G	C	T	A	C	A	G	T	G	A	G	T	G	A	0.442567	15	3
2	231952834	AAGCAGAGTCA	AGGGTGAGGCC	A	A	G	C	A	G	A	G	T	C	A	A	G	G	G	T	G	A	G	G	C	C	0.442789	14	4
6	109994615	GAGCAGGGTAA	GGAGTGAGGGA	G	A	G	C	A	G	G	G	T	A	A	G	G	A	G	T	G	A	G	G	G	A	0.443536	14	4
11	106281333	TAGCATTGTCA	CTAGTGAGGGC	T	A	G	C	A	T	T	G	T	C	A	C	T	A	G	T	G	A	G	G	G	C	0.443722	12	6
1	242260277	GAGCAACGGCT	ACAGGGAGGCT	G	A	G	C	A	A	C	G	G	C	T	A	C	A	G	G	G	A	G	G	C	T	0.444126	14	4
9	100772105	AATCAACATCT	GGAGTGAGGCA	A	A	T	C	A	A	C	A	T	C	T	G	G	A	G	T	G	A	G	G	C	A	0.444439	13	5
17	74711592	AAGCACCGTAG	AGAGTGAGACC	A	A	G	C	A	C	C	G	T	A	G	A	G	A	G	T	G	A	G	A	C	C	0.44464	14	4
16	3704702	TGGCAGTGTCA	TCAGTGAGGTC	T	G	G	C	A	G	T	G	T	C	A	T	C	A	G	T	G	A	G	G	T	C	0.444758	12	6
12	55108591	CAGCCGCATCA	AGAGTGAGGCC	C	A	G	C	C	G	C	A	T	C	A	A	G	A	G	T	G	A	G	G	C	C	0.44589	14	4
X	67011457	AAGCAACATCA	TGAGTGGGGAA	A	A	G	C	A	A	C	A	T	C	A	T	G	A	G	T	G	G	G	G	A	A	0.445952	12	6
11	13342687	GAGCAAGGGCA	AGAGTGGGGCA	G	A	G	C	A	A	G	G	G	C	A	A	G	A	G	T	G	G	G	G	C	A	0.446152	13	5
16	5241651	GAACAGTGGCT	GGAGTGAGGGC	G	A	A	C	A	G	T	G	G	C	T	G	G	A	G	T	G	A	G	G	G	C	0.446477	14	4
19	59606612	GATCAGAGGCA	GGAGTGAGGGC	G	A	T	C	A	G	A	G	G	C	A	G	G	A	G	T	G	A	G	G	G	C	0.446481	13	5
11	79835371	GGGCAGAGGCA	AGAGTGAGGGA	G	G	G	C	A	G	A	G	G	C	A	A	G	A	G	T	G	A	G	G	G	A	0.447023	14	4
X	57892981	TAGAAATGTCA	GGAGTGAGGGC	T	A	G	A	A	A	T	G	T	C	A	G	G	A	G	T	G	A	G	G	G	C	0.447913	12	6
17	2981584	AAGCAACAGCT	AAAGTGAGGGA	A	A	G	C	A	A	C	A	G	C	T	A	A	A	G	T	G	A	G	G	G	A	0.447944	13	5
10	5189800	GAGCAGAGTCG	AGAGTGAGCCA	G	A	G	C	A	G	A	G	T	C	G	A	G	A	G	T	G	A	G	C	C	A	0.447952	16	2
3	9011263	AAGCCAGGGCC	TGAGTGAGGCT	A	A	G	C	C	A	G	G	G	C	C	T	G	A	G	T	G	A	G	G	C	T	0.448248	11	7
7	80114829	AATCAACGTTT	TGAGTGAGTGT	A	A	T	C	A	A	C	G	T	T	T	T	G	A	G	T	G	A	G	T	G	T	0.448362	13	5
13	35257141	AAGCACCGTCC	ACAGTGAGTAA	A	A	G	C	A	C	C	G	T	C	C	A	C	A	G	T	G	A	G	T	A	A	0.448593	14	4
1	187057970	AAGCAACATCA	AAAGTGAGTGA	A	A	G	C	A	A	C	A	T	C	A	A	A	A	G	T	G	A	G	T	G	A	0.449123	13	5
12	64465464	AAGCAAAGTCC	GGAGGGAGGAC	A	A	G	C	A	A	A	G	T	C	C	G	G	A	G	G	G	A	G	G	A	C	0.449203	12	6
19	43346215	CAGCAACGTGA	GGAGGGAGGGG	C	A	G	C	A	A	C	G	T	G	A	G	G	A	G	G	G	A	G	G	G	G	0.449477	12	6
8	23417540	AGGCAACGTTT	TCAGTGAGGGA	A	G	G	C	A	A	C	G	T	T	T	T	C	A	G	T	G	A	G	G	G	A	0.449509	12	6
10	81734647	AAGCCACGTCG	TGAGTAAGACA	A	A	G	C	C	A	C	G	T	C	G	T	G	A	G	T	A	A	G	A	C	A	0.449657	12	6
7	29756916	AAGCCACGTCG	TGAGTAAGACA	A	A	G	C	C	A	C	G	T	C	G	T	G	A	G	T	A	A	G	A	C	A	0.449657	12	6
9	4782278	AAGCAACGGCC	TGTGGGAGGAT	A	A	G	C	A	A	C	G	G	C	C	T	G	T	G	G	G	A	G	G	A	T	0.450267	11	7
4	135375276	GAGCAATGTAG	GGAGTGAGGGA	G	A	G	C	A	A	T	G	T	A	G	G	G	A	G	T	G	A	G	G	G	A	0.450696	13	5
10	3250241	CAGCAGCGGCC	GGAGGGAGCGC	C	A	G	C	A	G	C	G	G	C	C	G	G	A	G	G	G	A	G	C	G	C	0.450713	13	5
11	93707770	AAGCAAAGTCT	GAAGTGAGGAA	A	A	G	C	A	A	A	G	T	C	T	G	A	A	G	T	G	A	G	G	A	A	0.450851	13	5
1	229845499	TAGCATTGTCT	TGAGTGTGGGA	T	A	G	C	A	T	T	G	T	C	T	T	G	A	G	T	G	T	G	G	G	A	0.451111	13	5
3	50189280	CAGCATCGGCC	TCAGTGAGTGC	C	A	G	C	A	T	C	G	G	C	C	T	C	A	G	T	G	A	G	T	G	C	0.451416	12	6
2	135643104	GAACACCGTCC	AGTGTGAGGAC	G	A	A	C	A	C	C	G	T	C	C	A	G	T	G	T	G	A	G	G	A	C	0.45143	14	4
12	51334025	GAGCACAGTCA	GGAGTAAGGGA	G	A	G	C	A	C	A	G	T	C	A	G	G	A	G	T	A	A	G	G	G	A	0.452077	13	5
2	101175455	GAACAACATCA	TGTGTGAGGGC	G	A	A	C	A	A	C	A	T	C	A	T	G	T	G	T	G	A	G	G	G	C	0.452149	12	6
22	25565169	CAGCAACGGCA	GCTGTGAGGTA	C	A	G	C	A	A	C	G	G	C	A	G	C	T	G	T	G	A	G	G	T	A	0.452814	11	7
2	121054203	CAGCAGTGTGT	TGAGTGAGGCA	C	A	G	C	A	G	T	G	T	G	T	T	G	A	G	T	G	A	G	G	C	A	0.452851	14	4
13	24976249	GAGCAACTTTC	GGAGTGAGGCA	G	A	G	C	A	A	C	T	T	T	C	G	G	A	G	T	G	A	G	G	C	A	0.45313	13	5
17	45854891	TAGCAGTGGGA	AGAGTGAGGGC	T	A	G	C	A	G	T	G	G	G	A	A	G	A	G	T	G	A	G	G	G	C	0.453231	13	5
6	36345668	AGGCACCGTCC	GGAGGGAGGCG	A	G	G	C	A	C	C	G	T	C	C	G	G	A	G	G	G	A	G	G	C	G	0.453529	12	6
9	118833273	GAGCAACATCC	GGAGTGAAGTC	G	A	G	C	A	A	C	A	T	C	C	G	G	A	G	T	G	A	A	G	T	C	0.454469	14	4
19	7590997	GTGCAACGTCC	TGTGGGAGGGG	G	T	G	C	A	A	C	G	T	C	C	T	G	T	G	G	G	A	G	G	G	G	0.454889	12	6
6	135287028	TAGCACCGGCA	GGTGGGAGGGA	T	A	G	C	A	C	C	G	G	C	A	G	G	T	G	G	G	A	G	G	G	A	0.454934	11	7
8	94897273	AAGCAACTTCA	TGAGTGTGGAC	A	A	G	C	A	A	C	T	T	C	A	T	G	A	G	T	G	T	G	G	A	C	0.455053	12	6
1	41723229	GAGCAGCCGCC	AGAGTGAGGGA	G	A	G	C	A	G	C	C	G	C	C	A	G	A	G	T	G	A	G	G	G	A	0.455338	15	3
22	36398850	CTGCAGCGTCT	TGAGTGGGGCT	C	T	G	C	A	G	C	G	T	C	T	T	G	A	G	T	G	G	G	G	C	T	0.455356	14	4
5	57468837	CAGCAAAGGCC	TGAGTAAGGGA	C	A	G	C	A	A	A	G	G	C	C	T	G	A	G	T	A	A	G	G	G	A	0.455378	11	7
9	81770650	AGGCATCGGCA	TGAGTGAGCGA	A	G	G	C	A	T	C	G	G	C	A	T	G	A	G	T	G	A	G	C	G	A	0.455577	12	6
1	227277601	AAGCACCAGCC	AGAGTGAGGAC	A	A	G	C	A	C	C	A	G	C	C	A	G	A	G	T	G	A	G	G	A	C	0.455602	13	5
13	98454309	GAGCAAAGTCC	GGAGGGAGAGC	G	A	G	C	A	A	A	G	T	C	C	G	G	A	G	G	G	A	G	A	G	C	0.455732	13	5
1	225207924	CAGCACAGGCC	TGAGTGAGACC	C	A	G	C	A	C	A	G	G	C	C	T	G	A	G	T	G	A	G	A	C	C	0.4561	12	6
1	1172296	AAGCAGCGGCC	TCAGTGGGGGT	A	A	G	C	A	G	C	G	G	C	C	T	C	A	G	T	G	G	G	G	G	T	0.456128	12	6
4	5616864	GAGCAAAGGCC	AGAGTGAGCCA	G	A	G	C	A	A	A	G	G	C	C	A	G	A	G	T	G	A	G	C	C	A	0.456191	14	4
15	61083283	TGGCAGCGTCA	AAAGTGTGGGA	T	G	G	C	A	G	C	G	T	C	A	A	A	A	G	T	G	T	G	G	G	A	0.4563	13	5
10	92428351	AAGCAGTGGCC	TGAGTGATGCA	A	A	G	C	A	G	T	G	G	C	C	T	G	A	G	T	G	A	T	G	C	A	0.45676	13	5
12	32512390	AAGCAGTGGCT	ATAGTGAGGCA	A	A	G	C	A	G	T	G	G	C	T	A	T	A	G	T	G	A	G	G	C	A	0.456788	14	4
7	57682567	TAGCAGCATCC	TCAGTGAGGAA	T	A	G	C	A	G	C	A	T	C	C	T	C	A	G	T	G	A	G	G	A	A	0.456825	13	5
7	57910226	TAGCAGCATCC	TCAGTGAGGAA	T	A	G	C	A	G	C	A	T	C	C	T	C	A	G	T	G	A	G	G	A	A	0.456825	13	5
5	84390434	TAGCAGTGGCA	TCAGTGAGTGC	T	A	G	C	A	G	T	G	G	C	A	T	C	A	G	T	G	A	G	T	G	C	0.45686	12	6
17	69092018	TAGCACCGGCC	CCAGTGAGACC	T	A	G	C	A	C	C	G	G	C	C	C	C	A	G	T	G	A	G	A	C	C	0.456868	12	6
16	56853128	TAGCACAGACA	TGAGTGAGGCA	T	A	G	C	A	C	A	G	A	C	A	T	G	A	G	T	G	A	G	G	C	A	0.457037	12	6
6	12433286	AAACAAAGGCT	TGAGTGAGGTC	A	A	A	C	A	A	A	G	G	C	T	T	G	A	G	T	G	A	G	G	T	C	0.457283	12	6
11	2645517	AAGCCGTGTCC	TAAGTGAGGGA	A	A	G	C	C	G	T	G	T	C	C	T	A	A	G	T	G	A	G	G	G	A	0.457377	12	6
10	86198002	TATCAGAGTCA	AGAGTGAGGTG	T	A	T	C	A	G	A	G	T	C	A	A	G	A	G	T	G	A	G	G	T	G	0.457424	14	4
9	118490912	GGGCAGTGGCT	TGAGTGAGGTG	G	G	G	C	A	G	T	G	G	C	T	T	G	A	G	T	G	A	G	G	T	G	0.457513	14	4
X	9092685	GAGCAGGGGCA	GGAGTGGGGGC	G	A	G	C	A	G	G	G	G	C	A	G	G	A	G	T	G	G	G	G	G	C	0.457725	13	5
2	72049152	TAGCAAAGGCT	TAAGTGAGGAA	T	A	G	C	A	A	A	G	G	C	T	T	A	A	G	T	G	A	G	G	A	A	0.457791	12	6
4	109565387	AAGCTACGTCA	TGAGGGAGGAG	A	A	G	C	T	A	C	G	T	C	A	T	G	A	G	G	G	A	G	G	A	G	0.457936	12	6
11	72003093	TGTCAGTGTCA	TGAGTGAGGCA	T	G	T	C	A	G	T	G	T	C	A	T	G	A	G	T	G	A	G	G	C	A	0.457954	12	6
18	13824680	TAGCAGCGTGA	TCAGTGAGACA	T	A	G	C	A	G	C	G	T	G	A	T	C	A	G	T	G	A	G	A	C	A	0.458125	13	5
9	130749467	CAGCCCCGTCA	AGAGGGAGGCA	C	A	G	C	C	C	C	G	T	C	A	A	G	A	G	G	G	A	G	G	C	A	0.458147	13	5
4	159937492	CAGCAGGGTCC	TGAGAGAGGGT	C	A	G	C	A	G	G	G	T	C	C	T	G	A	G	A	G	A	G	G	G	T	0.458303	13	5
16	47786749	CTGCAGAGGCA	TGAGTGAGGCC	C	T	G	C	A	G	A	G	G	C	A	T	G	A	G	T	G	A	G	G	C	C	0.45835	12	6
19	5815762	GAGCAGCGGCC	TGAGTGTGCTG	G	A	G	C	A	G	C	G	G	C	C	T	G	A	G	T	G	T	G	C	T	G	0.458394	14	4
7	126241188	AGGCAGTGTCA	TGAGTAAGGGA	A	G	G	C	A	G	T	G	T	C	A	T	G	A	G	T	A	A	G	G	G	A	0.458472	12	6
12	115325914	AAGCAAAGTCA	GGAGTGAGCAA	A	A	G	C	A	A	A	G	T	C	A	G	G	A	G	T	G	A	G	C	A	A	0.458516	13	5
15	69439822	AAGCAGCGTAT	ACAGTGAGGGA	A	A	G	C	A	G	C	G	T	A	T	A	C	A	G	T	G	A	G	G	G	A	0.45858	15	3
2	201083109	AGGCAGCGGCT	GGAGGGAGGGA	A	G	G	C	A	G	C	G	G	C	T	G	G	A	G	G	G	A	G	G	G	A	0.458909	13	5
12	9464974	TAGCAGCTTTC	TGAGTGAGGCG	T	A	G	C	A	G	C	T	T	T	C	T	G	A	G	T	G	A	G	G	C	G	0.459071	13	5
16	29111969	GGGCAGCGTCT	TGTGTGAGCTC	G	G	G	C	A	G	C	G	T	C	T	T	G	T	G	T	G	A	G	C	T	C	0.459381	15	3
5	4822713	ATGCAGCGTCC	TGTGTGAGTGG	A	T	G	C	A	G	C	G	T	C	C	T	G	T	G	T	G	A	G	T	G	G	0.459544	13	5
11	67136570	CAGCAGCGGCA	GGAGGGTGGGC	C	A	G	C	A	G	C	G	G	C	A	G	G	A	G	G	G	T	G	G	G	C	0.45969	12	6
2	12652491	GTGCAGAGGCA	GGAGTGAGGGC	G	T	G	C	A	G	A	G	G	C	A	G	G	A	G	T	G	A	G	G	G	C	0.459777	13	5
10	43242053	CAGCATGGGCA	TGAGTGAGACC	C	A	G	C	A	T	G	G	G	C	A	T	G	A	G	T	G	A	G	A	C	C	0.459891	12	6
2	108003438	CAGCATGGGCA	TGAGTGAGACC	C	A	G	C	A	T	G	G	G	C	A	T	G	A	G	T	G	A	G	A	C	C	0.459891	12	6
10	670492	GAACAACGTCC	AGAGTGAAACC	G	A	A	C	A	A	C	G	T	C	C	A	G	A	G	T	G	A	A	A	C	C	0.460009	15	3
20	1587017	AAGCAACTGCT	GGAGTGAGGTG	A	A	G	C	A	A	C	T	G	C	T	G	G	A	G	T	G	A	G	G	T	G	0.460284	13	5
21	46051260	GTGCAGTGTCC	AGAGTGAGTGC	G	T	G	C	A	G	T	G	T	C	C	A	G	A	G	T	G	A	G	T	G	C	0.4603	15	3
19	63721294	GAGCAAGGTCT	GGGGTGAGGCA	G	A	G	C	A	A	G	G	T	C	T	G	G	G	G	T	G	A	G	G	C	A	0.460528	14	4
14	25876124	AAGTAAAGTCT	AGAGTGAGGAA	A	A	G	T	A	A	A	G	T	C	T	A	G	A	G	T	G	A	G	G	A	A	0.460535	14	4
11	117019623	GAGCATTGTTT	GGAGTGAGGGC	G	A	G	C	A	T	T	G	T	T	T	G	G	A	G	T	G	A	G	G	G	C	0.460553	14	4
10	98741547	AAGCAGAGGCA	GGAGGGAGGGC	A	A	G	C	A	G	A	G	G	C	A	G	G	A	G	G	G	A	G	G	G	C	0.460562	12	6
7	2610968	GGGCAACGGCG	AGAGGGAGGCG	G	G	G	C	A	A	C	G	G	C	G	A	G	A	G	G	G	A	G	G	C	G	0.460618	13	5
11	71030882	AAGCAGTGTCA	GGTGTGAGGAT	A	A	G	C	A	G	T	G	T	C	A	G	G	T	G	T	G	A	G	G	A	T	0.461158	13	5
11	3556297	AAGCAGTGTCA	GGTGTGAGGAT	A	A	G	C	A	G	T	G	T	C	A	G	G	T	G	T	G	A	G	G	A	T	0.461158	13	5
3	75709385	AAGCAGTGTCA	GGTGTGAGGAT	A	A	G	C	A	G	T	G	T	C	A	G	G	T	G	T	G	A	G	G	A	T	0.461158	13	5
1	209038407	GAGCAATAGCC	GGAGTGAGGGC	G	A	G	C	A	A	T	A	G	C	C	G	G	A	G	T	G	A	G	G	G	C	0.461231	12	6
3	177241583	CAGCAGTGGCA	TTAGTGAGGTT	C	A	G	C	A	G	T	G	G	C	A	T	T	A	G	T	G	A	G	G	T	T	0.461314	12	6
22	18404693	GGACAACGGCG	TGAGTGAGAGC	G	G	A	C	A	A	C	G	G	C	G	T	G	A	G	T	G	A	G	A	G	C	0.461436	12	6
5	75074075	TAGCAACGTCG	GCAGTGGGGAC	T	A	G	C	A	A	C	G	T	C	G	G	C	A	G	T	G	G	G	G	A	C	0.462408	12	6
1	179255365	GAGCAGAGGCT	TCAGTGAGGTC	G	A	G	C	A	G	A	G	G	C	T	T	C	A	G	T	G	A	G	G	T	C	0.46245	14	4
5	155805141	TAGCAACGTGA	TAAGTGTGGTC	T	A	G	C	A	A	C	G	T	G	A	T	A	A	G	T	G	T	G	G	T	C	0.462806	11	7
2	166599664	CAGCAGCATCA	CTAGTGAGGGC	C	A	G	C	A	G	C	A	T	C	A	C	T	A	G	T	G	A	G	G	G	C	0.462926	13	5
1	47711426	GAGCATGGTCC	AGAGTGAGCCC	G	A	G	C	A	T	G	G	T	C	C	A	G	A	G	T	G	A	G	C	C	C	0.463517	15	3
6	154769165	GAGCAGGGTCC	TCAGTGAGTCA	G	A	G	C	A	G	G	G	T	C	C	T	C	A	G	T	G	A	G	T	C	A	0.464042	14	4
15	98480969	GAGCAACTTCC	TGAGTAAGAGC	G	A	G	C	A	A	C	T	T	C	C	T	G	A	G	T	A	A	G	A	G	C	0.464089	13	5
17	5930805	GGGCAGCGGCT	GGAGTGGGGCC	G	G	G	C	A	G	C	G	G	C	T	G	G	A	G	T	G	G	G	G	C	C	0.464393	14	4
12	92988508	GAGCAAAGGCC	GGAGGGAGGGA	G	A	G	C	A	A	A	G	G	C	C	G	G	A	G	G	G	A	G	G	G	A	0.464862	12	6
16	74527083	AGGCAACGTCT	TGTGTGTGGGA	A	G	G	C	A	A	C	G	T	C	T	T	G	T	G	T	G	T	G	G	G	A	0.464993	12	6
5	27037731	TAGCAGCGTTT	TGAGAGAGAGA	T	A	G	C	A	G	C	G	T	T	T	T	G	A	G	A	G	A	G	A	G	A	0.464999	14	4
22	37160849	CAGCAGCGGCC	TGAGGAAGGTA	C	A	G	C	A	G	C	G	G	C	C	T	G	A	G	G	A	A	G	G	T	A	0.465079	12	6
8	137497221	GAGCATTATCA	TGAGTGAGGGA	G	A	G	C	A	T	T	A	T	C	A	T	G	A	G	T	G	A	G	G	G	A	0.465165	13	5
12	5923187	TAGCAACGTCA	ATAGGGTGGGA	T	A	G	C	A	A	C	G	T	C	A	A	T	A	G	G	G	T	G	G	G	A	0.465459	12	6
2	6360411	GAGCAGTGACC	TGAGTGAGAGA	G	A	G	C	A	G	T	G	A	C	C	T	G	A	G	T	G	A	G	A	G	A	0.465747	14	4
10	81196877	TAGCAGGGCCC	TGAGTGAGGGG	T	A	G	C	A	G	G	G	C	C	C	T	G	A	G	T	G	A	G	G	G	G	0.465976	13	5
10	81517028	TAGCAGGGCCC	TGAGTGAGGGG	T	A	G	C	A	G	G	G	C	C	C	T	G	A	G	T	G	A	G	G	G	G	0.465976	13	5
10	89039023	TAGCAGGGCCC	TGAGTGAGGGG	T	A	G	C	A	G	G	G	C	C	C	T	G	A	G	T	G	A	G	G	G	G	0.465976	13	5
10	89198396	TAGCAGGGCCC	TGAGTGAGGGG	T	A	G	C	A	G	G	G	C	C	C	T	G	A	G	T	G	A	G	G	G	G	0.465976	13	5
5	5965679	AAGCAGCTGCT	TAAGTGAGGCC	A	A	G	C	A	G	C	T	G	C	T	T	A	A	G	T	G	A	G	G	C	C	0.465977	13	5
12	2621195	TAGCAACGTGA	TGAGTGGGGAG	T	A	G	C	A	A	C	G	T	G	A	T	G	A	G	T	G	G	G	G	A	G	0.466078	12	6
5	71141735	TGGCAGTGTCC	TGAGGGAGGGA	T	G	G	C	A	G	T	G	T	C	C	T	G	A	G	G	G	A	G	G	G	A	0.466415	12	6
17	61748627	GAGTAATGTCA	TGGGTGAGGTC	G	A	G	T	A	A	T	G	T	C	A	T	G	G	G	T	G	A	G	G	T	C	0.466496	12	6
4	24558751	AAGTAACGTCC	ACAGGGAGGGA	A	A	G	T	A	A	C	G	T	C	C	A	C	A	G	G	G	A	G	G	G	A	0.466503	12	6
5	117921220	TTGCAATGTCA	AGAGGGAGGCC	T	T	G	C	A	A	T	G	T	C	A	A	G	A	G	G	G	A	G	G	C	C	0.466845	12	6
14	101317520	CTGCAGCGACA	GGAGTGAGGTC	C	T	G	C	A	G	C	G	A	C	A	G	G	A	G	T	G	A	G	G	T	C	0.46691	13	5
16	61921885	AAGCATTGTCT	TGTGTGAGGTA	A	A	G	C	A	T	T	G	T	C	T	T	G	T	G	T	G	A	G	G	T	A	0.467128	13	5
21	42048487	AAGCACCGTCC	GAAGTGAAGTA	A	A	G	C	A	C	C	G	T	C	C	G	A	A	G	T	G	A	A	G	T	A	0.467426	13	5
9	10612862	GAGCAGGAGCA	TGAGTGAGGGA	G	A	G	C	A	G	G	A	G	C	A	T	G	A	G	T	G	A	G	G	G	A	0.467519	13	5
10	119254997	TAGCAATGTCT	TGAGGAAGGGA	T	A	G	C	A	A	T	G	T	C	T	T	G	A	G	G	A	A	G	G	G	A	0.467576	12	6
16	87110635	AGGCAACGTCC	TCAGGGAGGGG	A	G	G	C	A	A	C	G	T	C	C	T	C	A	G	G	G	A	G	G	G	G	0.467917	11	7
6	36764677	AAGCAGCGGCC	CAAGAGAGGGC	A	A	G	C	A	G	C	G	G	C	C	C	A	A	G	A	G	A	G	G	G	C	0.468064	12	6
2	180413217	AAGCACTGGCA	ACAGTGAGGCC	A	A	G	C	A	C	T	G	G	C	A	A	C	A	G	T	G	A	G	G	C	C	0.468289	12	6
5	24319284	CAGCAACAGCA	TGAGTGGGGCC	C	A	G	C	A	A	C	A	G	C	A	T	G	A	G	T	G	G	G	G	C	C	0.468331	11	7
15	60101977	TAACAAAGGCA	TGAGTGAGGTT	T	A	A	C	A	A	A	G	G	C	A	T	G	A	G	T	G	A	G	G	T	T	0.468607	11	7
5	6374413	GTGCAGCATCA	TGAGTGAGAGA	G	T	G	C	A	G	C	A	T	C	A	T	G	A	G	T	G	A	G	A	G	A	0.468684	14	4
11	2889484	CAGCATCGTTG	TGAGTAAGGGC	C	A	G	C	A	T	C	G	T	T	G	T	G	A	G	T	A	A	G	G	G	C	0.468685	12	6
16	414474	GAGCAGCGTGT	TAAGTGAGTCA	G	A	G	C	A	G	C	G	T	G	T	T	A	A	G	T	G	A	G	T	C	A	0.468688	15	3
11	62771920	AAGCAAGGTCC	TGTGGGAGGGA	A	A	G	C	A	A	G	G	T	C	C	T	G	T	G	G	G	A	G	G	G	A	0.468883	11	7
1	225218508	CAGCACCGGCT	AGAGGGAGACC	C	A	G	C	A	C	C	G	G	C	T	A	G	A	G	G	G	A	G	A	C	C	0.468931	14	4
20	3725758	GAGCAGGGGCA	TGTGTGAGTGC	G	A	G	C	A	G	G	G	G	C	A	T	G	T	G	T	G	A	G	T	G	C	0.469188	13	5
5	132416415	GGTCAGCGTCC	TGAGTGGGGGC	G	G	T	C	A	G	C	G	T	C	C	T	G	A	G	T	G	G	G	G	G	C	0.469212	13	5
18	43367818	AACCAATGTCA	TGAGTGAGTGA	A	A	C	C	A	A	T	G	T	C	A	T	G	A	G	T	G	A	G	T	G	A	0.469216	12	6
15	71449489	CAGCAAAGTCT	GGAGGGAGGCA	C	A	G	C	A	A	A	G	T	C	T	G	G	A	G	G	G	A	G	G	C	A	0.469281	13	5
22	16653556	GAGCAGCGGCT	GGAGAGAGAGG	G	A	G	C	A	G	C	G	G	C	T	G	G	A	G	A	G	A	G	A	G	G	0.469331	15	3
3	40106216	CAGCAACATCC	AGAGAGAGGCC	C	A	G	C	A	A	C	A	T	C	C	A	G	A	G	A	G	A	G	G	C	C	0.469411	13	5
7	151571730	AGGCAGAGGCT	TGAGTGAGGTC	A	G	G	C	A	G	A	G	G	C	T	T	G	A	G	T	G	A	G	G	T	C	0.469425	13	5
12	30544648	GATCAAGGTCA	AGAGTGAGAGG	G	A	T	C	A	A	G	G	T	C	A	A	G	A	G	T	G	A	G	A	G	G	0.46951	14	4
20	41635889	TAGCAACGTCC	GAAGGGATGGC	T	A	G	C	A	A	C	G	T	C	C	G	A	A	G	G	G	A	T	G	G	C	0.469582	12	6
19	53865387	AGGCAAAGGCA	AGAGTGAGGGG	A	G	G	C	A	A	A	G	G	C	A	A	G	A	G	T	G	A	G	G	G	G	0.469634	12	6
20	58983204	AGGCAAGGTCA	AGAGTGAGAGT	A	G	G	C	A	A	G	G	T	C	A	A	G	A	G	T	G	A	G	A	G	T	0.469837	13	5
13	84563928	AAGCAAAGGCC	AGAGGGAGGGA	A	A	G	C	A	A	A	G	G	C	C	A	G	A	G	G	G	A	G	G	G	A	0.469895	12	6
2	241144082	CAGCAGCGTCC	CTAGGGAGGGT	C	A	G	C	A	G	C	G	T	C	C	C	T	A	G	G	G	A	G	G	G	T	0.470029	13	5
1	115651523	GAGCAATGTCA	AGAGAGAGTGA	G	A	G	C	A	A	T	G	T	C	A	A	G	A	G	A	G	A	G	T	G	A	0.470259	14	4
19	5406169	TGGTAGCGTCT	ACAGTGAGGGC	T	G	G	T	A	G	C	G	T	C	T	A	C	A	G	T	G	A	G	G	G	C	0.470342	14	4
15	23466018	TAGCAAAGTGA	TGAGTGAGTGC	T	A	G	C	A	A	A	G	T	G	A	T	G	A	G	T	G	A	G	T	G	C	0.470368	12	6
8	684766	AAGCACCGTCC	TGGGTGAAGCC	A	A	G	C	A	C	C	G	T	C	C	T	G	G	G	T	G	A	A	G	C	C	0.470502	13	5
15	34355266	TAGCAAAGTCA	TGAGTGAAACA	T	A	G	C	A	A	A	G	T	C	A	T	G	A	G	T	G	A	A	A	C	A	0.47053	13	5
4	12851052	GAGCAACAGCT	TGAGGGAGGGT	G	A	G	C	A	A	C	A	G	C	T	T	G	A	G	G	G	A	G	G	G	T	0.470679	13	5
1	158404504	GAGCAGGGGAA	TGAGTGAGGGA	G	A	G	C	A	G	G	G	G	A	A	T	G	A	G	T	G	A	G	G	G	A	0.471504	13	5
9	104769267	GAGCAAGGGGT	TGAGTGAGGGA	G	A	G	C	A	A	G	G	G	G	T	T	G	A	G	T	G	A	G	G	G	A	0.471546	13	5
9	122149698	AAACAAGGGCA	AGAGTGAGGGG	A	A	A	C	A	A	G	G	G	C	A	A	G	A	G	T	G	A	G	G	G	G	0.471668	12	6
10	77124454	AAGCAGCGTCA	GTAGTAAGAGG	A	A	G	C	A	G	C	G	T	C	A	G	T	A	G	T	A	A	G	A	G	G	0.472118	13	5
8	1003817	CACCACGGTCA	TGAGTGAGGGC	C	A	C	C	A	C	G	G	T	C	A	T	G	A	G	T	G	A	G	G	G	C	0.472297	12	6
8	1003924	CACCACGGTCA	TGAGTGAGGGC	C	A	C	C	A	C	G	G	T	C	A	T	G	A	G	T	G	A	G	G	G	C	0.472297	12	6
14	76748764	AAGCAGAGGCA	TGAGGGAGGCT	A	A	G	C	A	G	A	G	G	C	A	T	G	A	G	G	G	A	G	G	C	T	0.472384	12	6
11	104595380	GAGCAGGGGCA	AGAGGGAGGGG	G	A	G	C	A	G	G	G	G	C	A	A	G	A	G	G	G	A	G	G	G	G	0.472439	14	4
6	159024148	GAGCAGCGTGA	ACAGTGAGAGC	G	A	G	C	A	G	C	G	T	G	A	A	C	A	G	T	G	A	G	A	G	C	0.472786	15	3
6	13523566	CATCAATGTCC	TGAGGGAGGGC	C	A	T	C	A	A	T	G	T	C	C	T	G	A	G	G	G	A	G	G	G	C	0.472837	11	7
2	119036057	AAGCAAAGTGC	AGAGTGAGGCA	A	A	G	C	A	A	A	G	T	G	C	A	G	A	G	T	G	A	G	G	C	A	0.472854	13	5
12	103334788	GAGCAAAGGCC	GGAGTAAGGGA	G	A	G	C	A	A	A	G	G	C	C	G	G	A	G	T	A	A	G	G	G	A	0.473042	12	6
3	97486036	AAGCAGTGTCT	AGAGTGTGGAC	A	A	G	C	A	G	T	G	T	C	T	A	G	A	G	T	G	T	G	G	A	C	0.473132	15	3
20	48181787	GTGCAGCGTCA	CTAGTGAGTGC	G	T	G	C	A	G	C	G	T	C	A	C	T	A	G	T	G	A	G	T	G	C	0.473164	14	4
4	130435205	AAGCAAGGTCA	TGAGTGTGTGT	A	A	G	C	A	A	G	G	T	C	A	T	G	A	G	T	G	T	G	T	G	T	0.47318	12	6
12	85167575	AAGCAAAGGCA	TGAGGGAGAGC	A	A	G	C	A	A	A	G	G	C	A	T	G	A	G	G	G	A	G	A	G	C	0.473195	11	7
2	218265674	TAGCAGTGGCC	ACAGTGAGGGG	T	A	G	C	A	G	T	G	G	C	C	A	C	A	G	T	G	A	G	G	G	G	0.474207	13	5
14	54208014	AGGCAGAGGCT	TGAGTGAGGCA	A	G	G	C	A	G	A	G	G	C	T	T	G	A	G	T	G	A	G	G	C	A	0.474609	13	5
12	5605936	CAGCAATGTTC	GGAGTGAGACC	C	A	G	C	A	A	T	G	T	T	C	G	G	A	G	T	G	A	G	A	C	C	0.474715	12	6
4	181275201	AAGCAAGGGCT	TGAGTGAAGTC	A	A	G	C	A	A	G	G	G	C	T	T	G	A	G	T	G	A	A	G	T	C	0.474831	13	5
1	15805257	GAGCAGAGTCC	GGGGTGAGGCC	G	A	G	C	A	G	A	G	T	C	C	G	G	G	G	T	G	A	G	G	C	C	0.474884	14	4
12	20793571	AGGCAGCGGTT	GGAGTGAGGCA	A	G	G	C	A	G	C	G	G	T	T	G	G	A	G	T	G	A	G	G	C	A	0.475005	13	5
12	124266696	TAGCAAGGTCA	TTGGTGAGGGC	T	A	G	C	A	A	G	G	T	C	A	T	T	G	G	T	G	A	G	G	G	C	0.475264	11	7
2	131152036	CAGTAAGGTCC	TCAGTGAGGCC	C	A	G	T	A	A	G	G	T	C	C	T	C	A	G	T	G	A	G	G	C	C	0.475587	11	7
2	131758353	CAGTAAGGTCC	TCAGTGAGGCC	C	A	G	T	A	A	G	G	T	C	C	T	C	A	G	T	G	A	G	G	C	C	0.475587	11	7
2	131758757	CAGTAAGGTCC	TCAGTGAGGCC	C	A	G	T	A	A	G	G	T	C	C	T	C	A	G	T	G	A	G	G	C	C	0.475587	11	7
2	130526673	CAGTAAGGTCC	TCAGTGAGGCC	C	A	G	T	A	A	G	G	T	C	C	T	C	A	G	T	G	A	G	G	C	C	0.475587	11	7
2	130917549	CAGTAAGGTCC	TCAGTGAGGCC	C	A	G	T	A	A	G	G	T	C	C	T	C	A	G	T	G	A	G	G	C	C	0.475587	11	7
5	71277605	GAGCCACTGCA	TGAGTGAGGTC	G	A	G	C	C	A	C	T	G	C	A	T	G	A	G	T	G	A	G	G	T	C	0.475682	12	6
5	153406657	CTGCAGTGGCT	TGAGTGAGGGA	C	T	G	C	A	G	T	G	G	C	T	T	G	A	G	T	G	A	G	G	G	A	0.475726	13	5
7	141359605	AGGCAGAGTCA	TGAGTGAGTCA	A	G	G	C	A	G	A	G	T	C	A	T	G	A	G	T	G	A	G	T	C	A	0.475798	13	5
8	122657889	GGGCACCGTCC	GCAGTGAGGTG	G	G	G	C	A	C	C	G	T	C	C	G	C	A	G	T	G	A	G	G	T	G	0.476005	13	5
10	102777939	AAGCAGCATCT	GCAGTGAGGGA	A	A	G	C	A	G	C	A	T	C	T	G	C	A	G	T	G	A	G	G	G	A	0.476203	14	4
17	45550266	GAGCAAAGTCA	TAAGTGAAGGA	G	A	G	C	A	A	A	G	T	C	A	T	A	A	G	T	G	A	A	G	G	A	0.476291	13	5
X	40811962	GGGCAGGGTCC	TAAGTGAGGGG	G	G	G	C	A	G	G	G	T	C	C	T	A	A	G	T	G	A	G	G	G	G	0.476345	13	5
5	179481831	CAGCAGCTGCA	CGAGTGAGGGA	C	A	G	C	A	G	C	T	G	C	A	C	G	A	G	T	G	A	G	G	G	A	0.476373	13	5
10	44456028	AAGCAACGTCC	GCAGTGGGTGC	A	A	G	C	A	A	C	G	T	C	C	G	C	A	G	T	G	G	G	T	G	C	0.476683	12	6
X	152363830	GATCACCGGCC	GCAGTGAGGGC	G	A	T	C	A	C	C	G	G	C	C	G	C	A	G	T	G	A	G	G	G	C	0.476702	12	6
4	1770682	AAGCCTCGGCG	TGAGTGAGGAA	A	A	G	C	C	T	C	G	G	C	G	T	G	A	G	T	G	A	G	G	A	A	0.476805	12	6
13	81195799	GATCAAGGTCT	GGAGTGAGGAA	G	A	T	C	A	A	G	G	T	C	T	G	G	A	G	T	G	A	G	G	A	A	0.476842	14	4
8	110248560	TAGCAGAGGCA	TGAGAGAGGCA	T	A	G	C	A	G	A	G	G	C	A	T	G	A	G	A	G	A	G	G	C	A	0.476962	12	6
14	64189423	AATCACAGGCA	TGAGTGAGGCC	A	A	T	C	A	C	A	G	G	C	A	T	G	A	G	T	G	A	G	G	C	C	0.477418	11	7
3	30035381	TAGCAGCGTCT	GTAGAGAGGTG	T	A	G	C	A	G	C	G	T	C	T	G	T	A	G	A	G	A	G	G	T	G	0.477484	14	4
12	3898316	GAGCAAGGTCA	AAAGAGAGGCC	G	A	G	C	A	A	G	G	T	C	A	A	A	A	G	A	G	A	G	G	C	C	0.478024	13	5
12	12095332	GAGCAGGGTGT	AGAGTGAGGGA	G	A	G	C	A	G	G	G	T	G	T	A	G	A	G	T	G	A	G	G	G	A	0.478069	16	2
X	99056427	TAGCATGGTCT	AGAGTGAGTCA	T	A	G	C	A	T	G	G	T	C	T	A	G	A	G	T	G	A	G	T	C	A	0.478074	15	3
4	123114596	TAGCAACGTCC	GCAGTGAATGC	T	A	G	C	A	A	C	G	T	C	C	G	C	A	G	T	G	A	A	T	G	C	0.478123	13	5
7	19683398	CTGCAGCGTTA	AGAGTGAGGAA	C	T	G	C	A	G	C	G	T	T	A	A	G	A	G	T	G	A	G	G	A	A	0.478351	14	4
5	122006686	CAGCAATGGCA	AGAGGGAGGCT	C	A	G	C	A	A	T	G	G	C	A	A	G	A	G	G	G	A	G	G	C	T	0.47885	12	6
15	96220915	AAGCCACGGCC	GCAGTGAGGGT	A	A	G	C	C	A	C	G	G	C	C	G	C	A	G	T	G	A	G	G	G	T	0.478902	11	7
2	195293366	AAGTAATGTCA	TGTGTGAGGAA	A	A	G	T	A	A	T	G	T	C	A	T	G	T	G	T	G	A	G	G	A	A	0.479032	11	7
14	47142187	AAGCAAAGTCA	GTAGTGAGACA	A	A	G	C	A	A	A	G	T	C	A	G	T	A	G	T	G	A	G	A	C	A	0.479248	12	6
1	5417763	AAGCAGCGTCT	ACAGGGAGTGC	A	A	G	C	A	G	C	G	T	C	T	A	C	A	G	G	G	A	G	T	G	C	0.479382	15	3
4	176317360	TTTCAACGTGA	TGAGTGAGGGC	T	T	T	C	A	A	C	G	T	G	A	T	G	A	G	T	G	A	G	G	G	C	0.479449	11	7
5	171911057	GAGCAGCGGTT	AGAGTGTGGTC	G	A	G	C	A	G	C	G	G	T	T	A	G	A	G	T	G	T	G	G	T	C	0.479746	15	3
1	36850488	CAGCATCGGGC	TGAGTGAGGCG	C	A	G	C	A	T	C	G	G	G	C	T	G	A	G	T	G	A	G	G	C	G	0.479747	12	6
6	28322558	AAGCAAGGTCA	GGAGTAAGGAG	A	A	G	C	A	A	G	G	T	C	A	G	G	A	G	T	A	A	G	G	A	G	0.480255	12	6
1	900178	CAGCAGGGTCA	TATGTGAGGTC	C	A	G	C	A	G	G	G	T	C	A	T	A	T	G	T	G	A	G	G	T	C	0.480439	12	6
1	162246005	GAGCCATGTCA	TGAGGGAGGTA	G	A	G	C	C	A	T	G	T	C	A	T	G	A	G	G	G	A	G	G	T	A	0.480478	12	6
6	33156677	CTGCAGCGCCG	TGAGTGAGGGC	C	T	G	C	A	G	C	G	C	C	G	T	G	A	G	T	G	A	G	G	G	C	0.48062	13	5
4	155999035	GAGCAGCAGCA	GCAGTGAGGCC	G	A	G	C	A	G	C	A	G	C	A	G	C	A	G	T	G	A	G	G	C	C	0.480832	13	5
6	30733386	AAGCAGTGTGT	GGAGTGAGGGA	A	A	G	C	A	G	T	G	T	G	T	G	G	A	G	T	G	A	G	G	G	A	0.480911	14	4
2	76591533	AAACAATGTCA	TGAGTGTGGGA	A	A	A	C	A	A	T	G	T	C	A	T	G	A	G	T	G	T	G	G	G	A	0.48105	11	7
1	242014593	GAGCAGTGTCC	TGAGGGAGATT	G	A	G	C	A	G	T	G	T	C	C	T	G	A	G	G	G	A	G	A	T	T	0.48106	14	4
14	102546535	CAGCACCATCC	TGAGTGAGTCT	C	A	G	C	A	C	C	A	T	C	C	T	G	A	G	T	G	A	G	T	C	T	0.481418	13	5
9	33914111	CAGCAACAGCA	TGAGAGAGGCC	C	A	G	C	A	A	C	A	G	C	A	T	G	A	G	A	G	A	G	G	C	C	0.48188	11	7
X	64688153	CAGCAGCGACG	GGTGTGAGGCC	C	A	G	C	A	G	C	G	A	C	G	G	G	T	G	T	G	A	G	G	C	C	0.482045	13	5
17	37586601	CGGCAGCGGCA	AGAGGGAGGGG	C	G	G	C	A	G	C	G	G	C	A	A	G	A	G	G	G	A	G	G	G	G	0.482063	13	5
5	171840794	GAGCAGTGGGT	TGAGTGAGGGA	G	A	G	C	A	G	T	G	G	G	T	T	G	A	G	T	G	A	G	G	G	A	0.482334	14	4
11	36701092	TACCAAGGTCA	TGAGTGAGGAT	T	A	C	C	A	A	G	G	T	C	A	T	G	A	G	T	G	A	G	G	A	T	0.482456	12	6
3	53183963	GAGCAGCAGCT	TGAGTGTGGCC	G	A	G	C	A	G	C	A	G	C	T	T	G	A	G	T	G	T	G	G	C	C	0.482475	14	4
21	42664820	GAGCAGTGGCC	GGAGTGAGCGG	G	A	G	C	A	G	T	G	G	C	C	G	G	A	G	T	G	A	G	C	G	G	0.482545	14	4
12	93108864	CAGTAATGTCA	TGAGTAAGGGG	C	A	G	T	A	A	T	G	T	C	A	T	G	A	G	T	A	A	G	G	G	G	0.482609	11	7
16	54832552	GAGCAGCGTCA	GCTGTAAGGCC	G	A	G	C	A	G	C	G	T	C	A	G	C	T	G	T	A	A	G	G	C	C	0.482695	13	5
2	73204012	GAGCAAAGGCA	AGAGTGGGGTC	G	A	G	C	A	A	A	G	G	C	A	A	G	A	G	T	G	G	G	G	T	C	0.482921	13	5
6	163676821	CAGCCACGTCA	AGGGTGAGGCT	C	A	G	C	C	A	C	G	T	C	A	A	G	G	G	T	G	A	G	G	C	T	0.483083	13	5
1	165933149	GAGCAGCGGGA	GGAGTGAGAAC	G	A	G	C	A	G	C	G	G	G	A	G	G	A	G	T	G	A	G	A	A	C	0.483141	14	4
17	15521202	AAGCAGCGGTA	TAAGTGAGAAC	A	A	G	C	A	G	C	G	G	T	A	T	A	A	G	T	G	A	G	A	A	C	0.483251	12	6
6	42418130	TAGCAATGTCT	TGAGTAGGGGC	T	A	G	C	A	A	T	G	T	C	T	T	G	A	G	T	A	G	G	G	G	C	0.483487	12	6
6	74465191	AAGCAATGTCA	AGTGGGAGGTC	A	A	G	C	A	A	T	G	T	C	A	A	G	T	G	G	G	A	G	G	T	C	0.483727	12	6
5	165586673	GTGCAGAGGCT	TGAGTGAGGTC	G	T	G	C	A	G	A	G	G	C	T	T	G	A	G	T	G	A	G	G	T	C	0.483923	14	4
22	49231571	GAGCAGCATCT	AGAGTAAGGGG	G	A	G	C	A	G	C	A	T	C	T	A	G	A	G	T	A	A	G	G	G	G	0.483959	16	2
11	94502273	AAGCAGTGTCA	GCAGTGAGACA	A	A	G	C	A	G	T	G	T	C	A	G	C	A	G	T	G	A	G	A	C	A	0.484502	13	5
3	188027620	AAGCAACGTGA	TGAGCGAGGAA	A	A	G	C	A	A	C	G	T	G	A	T	G	A	G	C	G	A	G	G	A	A	0.484605	12	6
2	173103328	GAGCAACGGTC	TGAGTTAGGCC	G	A	G	C	A	A	C	G	G	T	C	T	G	A	G	T	T	A	G	G	C	C	0.484779	12	6
1	65172050	GAGCAGCGGCG	TTGGTGAGGCA	G	A	G	C	A	G	C	G	G	C	G	T	T	G	G	T	G	A	G	G	C	A	0.484966	13	5
10	2643930	AAGCACTGCCC	TGAGTGAGGGA	A	A	G	C	A	C	T	G	C	C	C	T	G	A	G	T	G	A	G	G	G	A	0.485561	12	6
15	29239893	CAGCAGCATCT	GGAGGGAGGGC	C	A	G	C	A	G	C	A	T	C	T	G	G	A	G	G	G	A	G	G	G	C	0.485578	14	4
19	55030228	GAGCAGCAGCA	GGAGTGAGTGT	G	A	G	C	A	G	C	A	G	C	A	G	G	A	G	T	G	A	G	T	G	T	0.485596	14	4
2	3005950	AAGCAACGCCT	AGAGGGAGGGG	A	A	G	C	A	A	C	G	C	C	T	A	G	A	G	G	G	A	G	G	G	G	0.485763	14	4
6	152189707	AAGCAAAGTCT	TAAGGGAGGGA	A	A	G	C	A	A	A	G	T	C	T	T	A	A	G	G	G	A	G	G	G	A	0.485773	12	6
17	72821293	TAGCAGGGTCA	GGAGGGAGTCC	T	A	G	C	A	G	G	G	T	C	A	G	G	A	G	G	G	A	G	T	C	C	0.486078	13	5
16	87097063	GAGCAGCGGCA	GGAGGGAGCTG	G	A	G	C	A	G	C	G	G	C	A	G	G	A	G	G	G	A	G	C	T	G	0.486284	14	4
10	43090317	AAGCAGAGGCC	AGAGTGAGACT	A	A	G	C	A	G	A	G	G	C	C	A	G	A	G	T	G	A	G	A	C	T	0.486304	14	4
13	94530429	TAGCAATGTCT	TGAGTGTGAAC	T	A	G	C	A	A	T	G	T	C	T	T	G	A	G	T	G	T	G	A	A	C	0.48632	13	5
20	53722712	AAGCAAAGACA	TGAGTGAGAGA	A	A	G	C	A	A	A	G	A	C	A	T	G	A	G	T	G	A	G	A	G	A	0.486431	12	6
10	130247393	GAGCAACATCA	TGAGAGAGGAT	G	A	G	C	A	A	C	A	T	C	A	T	G	A	G	A	G	A	G	G	A	T	0.486456	13	5
13	60699122	AAACAACATCA	GGAGTGAGGTG	A	A	A	C	A	A	C	A	T	C	A	G	G	A	G	T	G	A	G	G	T	G	0.486477	12	6
12	1770047	AAGCAGCCTCT	TGAGTGAGACA	A	A	G	C	A	G	C	C	T	C	T	T	G	A	G	T	G	A	G	A	C	A	0.486536	15	3
7	157453828	TGGCATCGTCT	TAAGTGAGGAG	T	G	G	C	A	T	C	G	T	C	T	T	A	A	G	T	G	A	G	G	A	G	0.486579	13	5
2	121547039	AAGCAGCGGCT	TGAGTGGAGCC	A	A	G	C	A	G	C	G	G	C	T	T	G	A	G	T	G	G	A	G	C	C	0.486658	14	4
12	110440737	GAACAGGGGCA	GGAGTGAGGCA	G	A	A	C	A	G	G	G	G	C	A	G	G	A	G	T	G	A	G	G	C	A	0.486888	13	5
17	73750325	CAGCAGCGTGT	TGTGTGAGGAC	C	A	G	C	A	G	C	G	T	G	T	T	G	T	G	T	G	A	G	G	A	C	0.48716	14	4
7	2654970	GAGCAGGGGCC	GGAGTAAGGGA	G	A	G	C	A	G	G	G	G	C	C	G	G	A	G	T	A	A	G	G	G	A	0.487267	13	5
1	44855610	GCGCAGCGGCC	GGAGGGAGGGC	G	C	G	C	A	G	C	G	G	C	C	G	G	A	G	G	G	A	G	G	G	C	0.487823	13	5
9	92868869	GAGCAGCGGCT	CGTGTGAGTTA	G	A	G	C	A	G	C	G	G	C	T	C	G	T	G	T	G	A	G	T	T	A	0.487841	15	3
9	109485322	AAGTAACGTCA	GAGGTGAGGGA	A	A	G	T	A	A	C	G	T	C	A	G	A	G	G	T	G	A	G	G	G	A	0.487903	11	7
6	131232752	CAGCAGCAGCA	AGAGTGAGGAG	C	A	G	C	A	G	C	A	G	C	A	A	G	A	G	T	G	A	G	G	A	G	0.488101	14	4
19	2878154	GAGCATCGTCC	TGGGTGGGGGC	G	A	G	C	A	T	C	G	T	C	C	T	G	G	G	T	G	G	G	G	G	C	0.488142	13	5
5	174931668	AAGCATCGGCA	GGAGAGAGGTG	A	A	G	C	A	T	C	G	G	C	A	G	G	A	G	A	G	A	G	G	T	G	0.488168	12	6
5	10732802	AAACACCGTCT	AGTGTGAGGCT	A	A	A	C	A	C	C	G	T	C	T	A	G	T	G	T	G	A	G	G	C	T	0.488197	14	4
14	23597187	AAGCAGCGCCC	GGAGGGAGGTC	A	A	G	C	A	G	C	G	C	C	C	G	G	A	G	G	G	A	G	G	T	C	0.488509	13	5
8	143249729	GAGCCCCGTCC	GGAGTAAGGCT	G	A	G	C	C	C	C	G	T	C	C	G	G	A	G	T	A	A	G	G	C	T	0.488536	13	5
5	130588470	AAGCAGCATCT	AGAGTGAAGGC	A	A	G	C	A	G	C	A	T	C	T	A	G	A	G	T	G	A	A	G	G	C	0.488634	16	2
12	40445840	AAGCAAGGTCA	GCAGTGAGTGA	A	A	G	C	A	A	G	G	T	C	A	G	C	A	G	T	G	A	G	T	G	A	0.489063	12	6
21	40556337	TGGCAGCGTCA	AGAGTTAGGTC	T	G	G	C	A	G	C	G	T	C	A	A	G	A	G	T	T	A	G	G	T	C	0.489263	14	4
18	74926730	GAACAGTGTCA	TTAGTGAGGGT	G	A	A	C	A	G	T	G	T	C	A	T	T	A	G	T	G	A	G	G	G	T	0.489312	13	5
1	1967111	GAGCAAGGGCT	TGAGTGAAGGG	G	A	G	C	A	A	G	G	G	C	T	T	G	A	G	T	G	A	A	G	G	G	0.489374	14	4
7	69955640	AAGCAGCGGCA	TTTGTGAGCCC	A	A	G	C	A	G	C	G	G	C	A	T	T	T	G	T	G	A	G	C	C	C	0.489446	12	6
8	20481268	AAGCACCTTCA	GGAGTGAGGAT	A	A	G	C	A	C	C	T	T	C	A	G	G	A	G	T	G	A	G	G	A	T	0.489479	13	5
1	226417044	AAGCAGGGGCC	GGAGTGAGAAC	A	A	G	C	A	G	G	G	G	C	C	G	G	A	G	T	G	A	G	A	A	C	0.489722	13	5
2	218859511	CAGCAGCGGCA	TGGGTGAGCTC	C	A	G	C	A	G	C	G	G	C	A	T	G	G	G	T	G	A	G	C	T	C	0.490031	13	5
6	40002157	GAGCAGCGGCA	TGTGGAAGGGC	G	A	G	C	A	G	C	G	G	C	A	T	G	T	G	G	A	A	G	G	G	C	0.490122	12	6
10	73985322	AAGCATTGTTT	TGAGTGAGGTA	A	A	G	C	A	T	T	G	T	T	T	T	G	A	G	T	G	A	G	G	T	A	0.49014	13	5
Y	18940510	GAGCAGGGTGG	TGAGTGAGGTA	G	A	G	C	A	G	G	G	T	G	G	T	G	A	G	T	G	A	G	G	T	A	0.490385	14	4
Y	18208018	GAGCAGGGTGG	TGAGTGAGGTA	G	A	G	C	A	G	G	G	T	G	G	T	G	A	G	T	G	A	G	G	T	A	0.490385	14	4
15	73030499	GAGCCAGGTCA	GAAGTGAGGGA	G	A	G	C	C	A	G	G	T	C	A	G	A	A	G	T	G	A	G	G	G	A	0.490775	12	6
15	73030533	GAGCCAGGTCA	GAAGTGAGGGA	G	A	G	C	C	A	G	G	T	C	A	G	A	A	G	T	G	A	G	G	G	A	0.490775	12	6
1	22331996	GGGCACCGGCT	AGAGTGAGAAC	G	G	G	C	A	C	C	G	G	C	T	A	G	A	G	T	G	A	G	A	A	C	0.490775	15	3
X	53761325	AAGCAATGGCA	TGAGTGCGGTG	A	A	G	C	A	A	T	G	G	C	A	T	G	A	G	T	G	C	G	G	T	G	0.491072	11	7
6	76815824	AAGCAAGGTCC	TGAGTGAAGAT	A	A	G	C	A	A	G	G	T	C	C	T	G	A	G	T	G	A	A	G	A	T	0.491106	13	5
8	119538302	GAGCAGAGTCA	TGAGTGTGTGA	G	A	G	C	A	G	A	G	T	C	A	T	G	A	G	T	G	T	G	T	G	A	0.491109	14	4
14	99262586	GAGCAAAGACA	TGAGTGAGTGA	G	A	G	C	A	A	A	G	A	C	A	T	G	A	G	T	G	A	G	T	G	A	0.49137	13	5
5	16638920	GAGCAGTGGCA	GGAGTGTGGGG	G	A	G	C	A	G	T	G	G	C	A	G	G	A	G	T	G	T	G	G	G	G	0.491589	13	5
4	54025550	TAGCAATGTTT	TAAGTGAGGTT	T	A	G	C	A	A	T	G	T	T	T	T	A	A	G	T	G	A	G	G	T	T	0.491781	12	6
10	102789353	AAGCAGCAGCC	GAAGTGAGGGA	A	A	G	C	A	G	C	A	G	C	C	G	A	A	G	T	G	A	G	G	G	A	0.491821	12	6
13	23436208	GAGCAGCTTGT	TGAGTGAGGGC	G	A	G	C	A	G	C	T	T	G	T	T	G	A	G	T	G	A	G	G	G	C	0.492008	15	3
16	51195562	TAGCAGTGTCT	TGAGTGGGGAT	T	A	G	C	A	G	T	G	T	C	T	T	G	A	G	T	G	G	G	G	A	T	0.492168	14	4
5	98602907	AATCAGAGTCA	AGAGTGAGAGC	A	A	T	C	A	G	A	G	T	C	A	A	G	A	G	T	G	A	G	A	G	C	0.492261	14	4
12	41585172	TAGCACCGGCA	TGAGAGTGGGA	T	A	G	C	A	C	C	G	G	C	A	T	G	A	G	A	G	T	G	G	G	A	0.492314	11	7
8	112680256	AATCAATGTCA	TGTGTGAGGAC	A	A	T	C	A	A	T	G	T	C	A	T	G	T	G	T	G	A	G	G	A	C	0.492499	11	7
5	133907458	AAGCAACGTCA	AGTGTGGGTGG	A	A	G	C	A	A	C	G	T	C	A	A	G	T	G	T	G	G	G	T	G	G	0.492507	13	5
6	118914584	GAGTAGCTTCT	GGAGTGAGGCA	G	A	G	T	A	G	C	T	T	C	T	G	G	A	G	T	G	A	G	G	C	A	0.492572	15	3
6	9756751	CTGCATGGTCA	TGAGTGAGGGA	C	T	G	C	A	T	G	G	T	C	A	T	G	A	G	T	G	A	G	G	G	A	0.493125	12	6
4	57627257	TGACAACGGCC	TGAGTGAGTCA	T	G	A	C	A	A	C	G	G	C	C	T	G	A	G	T	G	A	G	T	C	A	0.49318	11	7
7	147169138	AAGCAATGTCT	CAAGTGAGACA	A	A	G	C	A	A	T	G	T	C	T	C	A	A	G	T	G	A	G	A	C	A	0.493489	13	5
5	93266353	AGTCAATGTCT	TGAGTGAGGCA	A	G	T	C	A	A	T	G	T	C	T	T	G	A	G	T	G	A	G	G	C	A	0.49405	12	6
5	167570869	TTGCAATGTCC	TGAGTGTGGGA	T	T	G	C	A	A	T	G	T	C	C	T	G	A	G	T	G	T	G	G	G	A	0.494314	11	7
8	58377330	GAGCAAAGTCA	GGAGTGATGTT	G	A	G	C	A	A	A	G	T	C	A	G	G	A	G	T	G	A	T	G	T	T	0.4945	14	4
3	121890632	TAGCAGCAACC	AGAGTGAGGGA	T	A	G	C	A	G	C	A	A	C	C	A	G	A	G	T	G	A	G	G	G	A	0.494589	14	4
1	144686019	TACCACTGTCA	AGAGTGAGGCA	T	A	C	C	A	C	T	G	T	C	A	A	G	A	G	T	G	A	G	G	C	A	0.494731	13	5
1	145983020	TACCACTGTCA	AGAGTGAGGCA	T	A	C	C	A	C	T	G	T	C	A	A	G	A	G	T	G	A	G	G	C	A	0.494731	13	5
X	62648801	TACCACTGTCA	AGAGTGAGGCA	T	A	C	C	A	C	T	G	T	C	A	A	G	A	G	T	G	A	G	G	C	A	0.494731	13	5
3	146140534	GTGCAATGTCA	TGAGTGAGAAG	G	T	G	C	A	A	T	G	T	C	A	T	G	A	G	T	G	A	G	A	A	G	0.494746	13	5
5	135384843	TAGCAGCTGCT	TAAGTGAGGCA	T	A	G	C	A	G	C	T	G	C	T	T	A	A	G	T	G	A	G	G	C	A	0.494864	13	5
6	100029343	CAGCAATGTCT	TGAGTAAGAGG	C	A	G	C	A	A	T	G	T	C	T	T	G	A	G	T	A	A	G	A	G	G	0.494903	13	5
3	111133788	TAGCAACGTAC	TAAGTGAGAAA	T	A	G	C	A	A	C	G	T	A	C	T	A	A	G	T	G	A	G	A	A	A	0.494918	12	6
15	32441637	GAGCAGTGTCA	AGAGAGAGAGA	G	A	G	C	A	G	T	G	T	C	A	A	G	A	G	A	G	A	G	A	G	A	0.494949	15	3
5	175961684	AAGCAGCGTGA	AGAGGGAGAGC	A	A	G	C	A	G	C	G	T	G	A	A	G	A	G	G	G	A	G	A	G	C	0.495088	14	4
11	22172102	AAGTAACGGGC	AGAGTGAGGTA	A	A	G	T	A	A	C	G	G	G	C	A	G	A	G	T	G	A	G	G	T	A	0.495428	12	6
8	71147034	TGGCAGCGGCT	AGAGAGAGGGA	T	G	G	C	A	G	C	G	G	C	T	A	G	A	G	A	G	A	G	G	G	A	0.49559	14	4
7	55962344	AAGCAGCAGCT	AGAGTGAGGAG	A	A	G	C	A	G	C	A	G	C	T	A	G	A	G	T	G	A	G	G	A	G	0.495598	15	3
16	71499616	GAGCCACGTCA	GCAGTGAGAAC	G	A	G	C	C	A	C	G	T	C	A	G	C	A	G	T	G	A	G	A	A	C	0.495897	13	5
5	79275092	GAGCAAAGTCA	GAAGGGAGGGA	G	A	G	C	A	A	A	G	T	C	A	G	A	A	G	G	G	A	G	G	G	A	0.496027	12	6
16	80460452	AAGCCACGGCT	TGAGAGAGGCT	A	A	G	C	C	A	C	G	G	C	T	T	G	A	G	A	G	A	G	G	C	T	0.496045	12	6
1	22294881	GAGCAGTGGCT	TGAGTGTGGAC	G	A	G	C	A	G	T	G	G	C	T	T	G	A	G	T	G	T	G	G	A	C	0.496231	14	4
2	167113512	AAGCAAAGTCA	GAAGTGAGTGG	A	A	G	C	A	A	A	G	T	C	A	G	A	A	G	T	G	A	G	T	G	G	0.496735	12	6
2	117644413	CAGCACAGTCA	ATAGTGAGGCA	C	A	G	C	A	C	A	G	T	C	A	A	T	A	G	T	G	A	G	G	C	A	0.496834	13	5
17	16138048	TAGCAGTGTCT	TCTGTGAGGGA	T	A	G	C	A	G	T	G	T	C	T	T	C	T	G	T	G	A	G	G	G	A	0.496955	13	5
2	65471080	CAGCATCGTTA	TGAGAGAGGCA	C	A	G	C	A	T	C	G	T	T	A	T	G	A	G	A	G	A	G	G	C	A	0.497256	12	6
20	61869857	GGACAACATCC	TGAGTGAGGGC	G	G	A	C	A	A	C	A	T	C	C	T	G	A	G	T	G	A	G	G	G	C	0.497272	12	6
6	154954273	GAGCAAAGTCT	AGAGTGTGGTG	G	A	G	C	A	A	A	G	T	C	T	A	G	A	G	T	G	T	G	G	T	G	0.497296	15	3
4	151719940	GAGCAGAGGCA	AGAGTGAGTTG	G	A	G	C	A	G	A	G	G	C	A	A	G	A	G	T	G	A	G	T	T	G	0.497337	15	3
18	30989182	AAGCAACCTCA	TAAGTGAGAGC	A	A	G	C	A	A	C	C	T	C	A	T	A	A	G	T	G	A	G	A	G	C	0.497467	12	6
1	167095074	AAGCACCATCT	AGAGTGAGATA	A	A	G	C	A	C	C	A	T	C	T	A	G	A	G	T	G	A	G	A	T	A	0.497616	15	3
22	20129973	GGGCTGCGTCA	GGAGTGAGGTG	G	G	G	C	T	G	C	G	T	C	A	G	G	A	G	T	G	A	G	G	T	G	0.497655	14	4
13	57368661	AAGCACTGGCT	AAAGTGAGGTC	A	A	G	C	A	C	T	G	G	C	T	A	A	A	G	T	G	A	G	G	T	C	0.497665	13	5
16	22698335	AAGCATTGGCA	TGAGTGAGATG	A	A	G	C	A	T	T	G	G	C	A	T	G	A	G	T	G	A	G	A	T	G	0.49774	12	6
4	4667013	CAGCCACGTCT	TCAGTGAGTTC	C	A	G	C	C	A	C	G	T	C	T	T	C	A	G	T	G	A	G	T	T	C	0.498297	13	5
14	38168181	GGGCACTGGCT	GGAGTGAGGGC	G	G	G	C	A	C	T	G	G	C	T	G	G	A	G	T	G	A	G	G	G	C	0.49856	13	5
12	37966229	GAGCAACGGAC	GGAGTGAGATG	G	A	G	C	A	A	C	G	G	A	C	G	G	A	G	T	G	A	G	A	T	G	0.498652	13	5
11	44975108	GAGCACCTTCA	TGAGTGATGCC	G	A	G	C	A	C	C	T	T	C	A	T	G	A	G	T	G	A	T	G	C	C	0.498698	14	4
14	76042034	TAGAAGTGTCA	AGAGTGAGGCC	T	A	G	A	A	G	T	G	T	C	A	A	G	A	G	T	G	A	G	G	C	C	0.498765	14	4
9	127906086	CAGCTGCGTCT	TGAGAGAGGCC	C	A	G	C	T	G	C	G	T	C	T	T	G	A	G	A	G	A	G	G	C	C	0.498829	14	4
12	64143299	TAGCAGTGGCA	CGAGGGAGGCA	T	A	G	C	A	G	T	G	G	C	A	C	G	A	G	G	G	A	G	G	C	A	0.498873	12	6
7	126025359	TAGCAAAGGCA	GGAGTGGGGGA	T	A	G	C	A	A	A	G	G	C	A	G	G	A	G	T	G	G	G	G	G	A	0.499069	11	7
16	81793569	CAGTAGCGGCT	AGAGTGAGAAA	C	A	G	T	A	G	C	G	G	C	T	A	G	A	G	T	G	A	G	A	A	A	0.499356	15	3
17	14584626	GGGCAACGTGA	TGTGTGAGGGG	G	G	G	C	A	A	C	G	T	G	A	T	G	T	G	T	G	A	G	G	G	G	0.499375	12	6
20	25323092	GAGCCCCGTGC	GGAGTGAGGCC	G	A	G	C	C	C	C	G	T	G	C	G	G	A	G	T	G	A	G	G	C	C	0.499595	13	5
5	90417366	AAGCAGCGGCA	CGAGTAAGCTC	A	A	G	C	A	G	C	G	G	C	A	C	G	A	G	T	A	A	G	C	T	C	0.499602	13	5
8	47391013	AAGTAACGTTT	TGTGTGAGGTG	A	A	G	T	A	A	C	G	T	T	T	T	G	T	G	T	G	A	G	G	T	G	0.49965	12	6
11	85215371	TAGCAACTTCT	AAAGTGAGAGC	T	A	G	C	A	A	C	T	T	C	T	A	A	A	G	T	G	A	G	A	G	C	0.499682	14	4
8	65389724	AAGCAACATCA	AGAGGGAGAGA	A	A	G	C	A	A	C	A	T	C	A	A	G	A	G	G	G	A	G	A	G	A	0.49976	13	5
2	4053342	GAGCAATGTCC	GAAGTGTGGTC	G	A	G	C	A	A	T	G	T	C	C	G	A	A	G	T	G	T	G	G	T	C	0.499833	12	6
6	33672885	GAGCAGAGGCC	GAAGTGAGGTA	G	A	G	C	A	G	A	G	G	C	C	G	A	A	G	T	G	A	G	G	T	A	0.499955	13	5
12	48554535	TAGCACTGGCC	AAAGTGAGGCG	T	A	G	C	A	C	T	G	G	C	C	A	A	A	G	T	G	A	G	G	C	G	0.500069	12	6
X	13200039	CAGCACCAGCT	TGAGTGAGAGC	C	A	G	C	A	C	C	A	G	C	T	T	G	A	G	T	G	A	G	A	G	C	0.500072	13	5
5	17573518	GAGCAGCGTCA	TCAGTGTGAAA	G	A	G	C	A	G	C	G	T	C	A	T	C	A	G	T	G	T	G	A	A	A	0.500156	14	4
5	17576952	GAGCAGCGTCA	TCAGTGTGAAA	G	A	G	C	A	G	C	G	T	C	A	T	C	A	G	T	G	T	G	A	A	A	0.500156	14	4
5	17583317	GAGCAGCGTCA	TCAGTGTGAAA	G	A	G	C	A	G	C	G	T	C	A	T	C	A	G	T	G	T	G	A	A	A	0.500156	14	4
5	17584758	GAGCAGCGTCA	TCAGTGTGAAA	G	A	G	C	A	G	C	G	T	C	A	T	C	A	G	T	G	T	G	A	A	A	0.500156	14	4
5	17588192	GAGCAGCGTCA	TCAGTGTGAAA	G	A	G	C	A	G	C	G	T	C	A	T	C	A	G	T	G	T	G	A	A	A	0.500156	14	4
5	17591626	GAGCAGCGTCA	TCAGTGTGAAA	G	A	G	C	A	G	C	G	T	C	A	T	C	A	G	T	G	T	G	A	A	A	0.500156	14	4
5	17595060	GAGCAGCGTCA	TCAGTGTGAAA	G	A	G	C	A	G	C	G	T	C	A	T	C	A	G	T	G	T	G	A	A	A	0.500156	14	4
5	17598494	GAGCAGCGTCA	TCAGTGTGAAA	G	A	G	C	A	G	C	G	T	C	A	T	C	A	G	T	G	T	G	A	A	A	0.500156	14	4
5	17601928	GAGCAGCGTCA	TCAGTGTGAAA	G	A	G	C	A	G	C	G	T	C	A	T	C	A	G	T	G	T	G	A	A	A	0.500156	14	4
5	17605362	GAGCAGCGTCA	TCAGTGTGAAA	G	A	G	C	A	G	C	G	T	C	A	T	C	A	G	T	G	T	G	A	A	A	0.500156	14	4
5	17608796	GAGCAGCGTCA	TCAGTGTGAAA	G	A	G	C	A	G	C	G	T	C	A	T	C	A	G	T	G	T	G	A	A	A	0.500156	14	4
5	17612230	GAGCAGCGTCA	TCAGTGTGAAA	G	A	G	C	A	G	C	G	T	C	A	T	C	A	G	T	G	T	G	A	A	A	0.500156	14	4
5	17615664	GAGCAGCGTCA	TCAGTGTGAAA	G	A	G	C	A	G	C	G	T	C	A	T	C	A	G	T	G	T	G	A	A	A	0.500156	14	4
5	17619098	GAGCAGCGTCA	TCAGTGTGAAA	G	A	G	C	A	G	C	G	T	C	A	T	C	A	G	T	G	T	G	A	A	A	0.500156	14	4
5	17622532	GAGCAGCGTCA	TCAGTGTGAAA	G	A	G	C	A	G	C	G	T	C	A	T	C	A	G	T	G	T	G	A	A	A	0.500156	14	4
5	17625966	GAGCAGCGTCA	TCAGTGTGAAA	G	A	G	C	A	G	C	G	T	C	A	T	C	A	G	T	G	T	G	A	A	A	0.500156	14	4
5	17629400	GAGCAGCGTCA	TCAGTGTGAAA	G	A	G	C	A	G	C	G	T	C	A	T	C	A	G	T	G	T	G	A	A	A	0.500156	14	4
5	17632834	GAGCAGCGTCA	TCAGTGTGAAA	G	A	G	C	A	G	C	G	T	C	A	T	C	A	G	T	G	T	G	A	A	A	0.500156	14	4
5	17636268	GAGCAGCGTCA	TCAGTGTGAAA	G	A	G	C	A	G	C	G	T	C	A	T	C	A	G	T	G	T	G	A	A	A	0.500156	14	4
5	17639702	GAGCAGCGTCA	TCAGTGTGAAA	G	A	G	C	A	G	C	G	T	C	A	T	C	A	G	T	G	T	G	A	A	A	0.500156	14	4
20	20340294	TAGCAACGGCT	ACTGTGAGGAA	T	A	G	C	A	A	C	G	G	C	T	A	C	T	G	T	G	A	G	G	A	A	0.500267	13	5
1	26561566	AAGCAGAGTCT	GGAGTGAAGCC	A	A	G	C	A	G	A	G	T	C	T	G	G	A	G	T	G	A	A	G	C	C	0.500302	15	3
12	103647762	GAGCAAGGTCC	GGTGGGAGGGC	G	A	G	C	A	A	G	G	T	C	C	G	G	T	G	G	G	A	G	G	G	C	0.500415	12	6
20	24133727	GAGCAATGTCC	GAAGTGAAGCC	G	A	G	C	A	A	T	G	T	C	C	G	A	A	G	T	G	A	A	G	C	C	0.500522	13	5
9	92934384	AAGCAACATTT	TGAGTGAGACA	A	A	G	C	A	A	C	A	T	T	T	T	G	A	G	T	G	A	G	A	C	A	0.500616	13	5
9	115518716	AAACAGCATCT	GGAGTGAGGGA	A	A	A	C	A	G	C	A	T	C	T	G	G	A	G	T	G	A	G	G	G	A	0.50065	14	4
2	137523111	AAGTAAAGTCA	TGAGTGAAGCC	A	A	G	T	A	A	A	G	T	C	A	T	G	A	G	T	G	A	A	G	C	C	0.500691	12	6
17	4741988	AAGCAAGGGGC	AGAGTGAGGGC	A	A	G	C	A	A	G	G	G	G	C	A	G	A	G	T	G	A	G	G	G	C	0.500842	12	6
11	19804516	GAGCAATGTGC	TGAGTAAGGGC	G	A	G	C	A	A	T	G	T	G	C	T	G	A	G	T	A	A	G	G	G	C	0.501057	12	6
X	80769639	CAGCATGGTCA	TGAGTGAGAAA	C	A	G	C	A	T	G	G	T	C	A	T	G	A	G	T	G	A	G	A	A	A	0.501192	13	5
8	88158432	TAGTAGTGTCT	AGAGGGAGGGC	T	A	G	T	A	G	T	G	T	C	T	A	G	A	G	G	G	A	G	G	G	C	0.501318	14	4
X	83329470	GAGCAGCGGCG	TTAGTGTGGTG	G	A	G	C	A	G	C	G	G	C	G	T	T	A	G	T	G	T	G	G	T	G	0.50134	13	5
19	40157916	TTGCAAAGTTA	TGAGTGAGGGA	T	T	G	C	A	A	A	G	T	T	A	T	G	A	G	T	G	A	G	G	G	A	0.501477	11	7
20	35935542	GAACAGAGTCC	TGAGTGAGGAG	G	A	A	C	A	G	A	G	T	C	C	T	G	A	G	T	G	A	G	G	A	G	0.501696	14	4
22	19559426	CAGCAAAGGCT	TCAGTGAGGCA	C	A	G	C	A	A	A	G	G	C	T	T	C	A	G	T	G	A	G	G	C	A	0.501849	12	6
5	1825640	GTGCAGTGTTC	TGAGTGAGGGA	G	T	G	C	A	G	T	G	T	T	C	T	G	A	G	T	G	A	G	G	G	A	0.501923	13	5
3	50431356	GAGCAGCGTCT	TGTGGGAGTTG	G	A	G	C	A	G	C	G	T	C	T	T	G	T	G	G	G	A	G	T	T	G	0.50203	15	3
5	72280694	AAGCAGAGTCA	AGAGAGAGGCT	A	A	G	C	A	G	A	G	T	C	A	A	G	A	G	A	G	A	G	G	C	T	0.50213	14	4
4	187125083	AAGCATCTTCA	GGAGTGAGAGC	A	A	G	C	A	T	C	T	T	C	A	G	G	A	G	T	G	A	G	A	G	C	0.502188	13	5
11	12506027	AAGTACCGTAA	GGAGTGAGGGG	A	A	G	T	A	C	C	G	T	A	A	G	G	A	G	T	G	A	G	G	G	G	0.502214	12	6
4	16462547	AAGCAATGTCT	TGAGAGAGAGG	A	A	G	C	A	A	T	G	T	C	T	T	G	A	G	A	G	A	G	A	G	G	0.50241	13	5
3	8916451	CAGCAGCGTTC	TGAGTGGGAGA	C	A	G	C	A	G	C	G	T	T	C	T	G	A	G	T	G	G	G	A	G	A	0.502419	13	5
3	38351572	AAGTAGCGCCA	GGAGTGAGGTG	A	A	G	T	A	G	C	G	C	C	A	G	G	A	G	T	G	A	G	G	T	G	0.502637	13	5
19	38438530	AATCAGCGTGA	TGAGTGAGTGA	A	A	T	C	A	G	C	G	T	G	A	T	G	A	G	T	G	A	G	T	G	A	0.502706	13	5
17	17959313	GAGAAGCGGCT	GGAGTGAGGGT	G	A	G	A	A	G	C	G	G	C	T	G	G	A	G	T	G	A	G	G	G	T	0.502778	15	3
18	64553864	CAGCAGAGTCA	TGTGTGAGGAG	C	A	G	C	A	G	A	G	T	C	A	T	G	T	G	T	G	A	G	G	A	G	0.502903	13	5
2	237135998	CAGCAGTGTCC	AGAGTGTGGAC	C	A	G	C	A	G	T	G	T	C	C	A	G	A	G	T	G	T	G	G	A	C	0.502987	14	4
14	101856329	GAGCAACCGCT	AGAGTGAGGCT	G	A	G	C	A	A	C	C	G	C	T	A	G	A	G	T	G	A	G	G	C	T	0.503057	15	3
15	79435830	GAACAGCATCA	TGAGTGAGTGA	G	A	A	C	A	G	C	A	T	C	A	T	G	A	G	T	G	A	G	T	G	A	0.503266	14	4
2	239093070	CGGCAGGGTCA	TGAGTGAGAGT	C	G	G	C	A	G	G	G	T	C	A	T	G	A	G	T	G	A	G	A	G	T	0.503409	13	5
16	10776171	GAGCAGTGTCA	AAAGTAAGGGG	G	A	G	C	A	G	T	G	T	C	A	A	A	A	G	T	A	A	G	G	G	G	0.503617	14	4
1	44529487	CAGCAGCGGCC	AGAGTGAATTC	C	A	G	C	A	G	C	G	G	C	C	A	G	A	G	T	G	A	A	T	T	C	0.503646	15	3
12	91248429	GAGCAGTGGCC	GGAGGGAGGCT	G	A	G	C	A	G	T	G	G	C	C	G	G	A	G	G	G	A	G	G	C	T	0.503648	13	5
2	23149375	TAGTAACGTCA	ACAGAGAGGCA	T	A	G	T	A	A	C	G	T	C	A	A	C	A	G	A	G	A	G	G	C	A	0.503866	12	6
11	98299419	TAGCATAGTCA	AGAGTGTGGGC	T	A	G	C	A	T	A	G	T	C	A	A	G	A	G	T	G	T	G	G	G	C	0.503927	13	5
2	125006403	TAGCAGGGTCT	GGAGTAAGGTG	T	A	G	C	A	G	G	G	T	C	T	G	G	A	G	T	A	A	G	G	T	G	0.503946	14	4
8	64128564	GAGCAGGAGCA	AGAGTGAGGGC	G	A	G	C	A	G	G	A	G	C	A	A	G	A	G	T	G	A	G	G	G	C	0.504101	14	4
5	179693782	GATCAGGGTCT	GGAGTGAGGTT	G	A	T	C	A	G	G	G	T	C	T	G	G	A	G	T	G	A	G	G	T	T	0.504154	15	3
4	87121971	TGGCAAGGTCT	GGAGTGAGACA	T	G	G	C	A	A	G	G	T	C	T	G	G	A	G	T	G	A	G	A	C	A	0.504193	13	5
X	38752973	GAGCAACGTCA	CGAGTCAGAGC	G	A	G	C	A	A	C	G	T	C	A	C	G	A	G	T	C	A	G	A	G	C	0.50423	14	4
14	64549449	GAGCAACGTCA	TGGGTGACGGT	G	A	G	C	A	A	C	G	T	C	A	T	G	G	G	T	G	A	C	G	G	T	0.504269	14	4
18	23678176	GAGTAGAGTCA	AGAGTGAGAGG	G	A	G	T	A	G	A	G	T	C	A	A	G	A	G	T	G	A	G	A	G	G	0.504465	15	3
6	22736079	TAGCCACGTCA	CAAGTGTGGGC	T	A	G	C	C	A	C	G	T	C	A	C	A	A	G	T	G	T	G	G	G	C	0.504501	11	7
3	158572507	AAGCACTGTCA	AGAGGGAGACC	A	A	G	C	A	C	T	G	T	C	A	A	G	A	G	G	G	A	G	A	C	C	0.504751	13	5
10	50386924	TGGCAGCGTCT	TGAGGAAGGCA	T	G	G	C	A	G	C	G	T	C	T	T	G	A	G	G	A	A	G	G	C	A	0.504834	13	5
12	110263994	CAGCACCGGCT	ACAGTGAGTCC	C	A	G	C	A	C	C	G	G	C	T	A	C	A	G	T	G	A	G	T	C	C	0.505014	14	4
16	55742201	GAGCAGCGGTT	AGAGAGAGGGA	G	A	G	C	A	G	C	G	G	T	T	A	G	A	G	A	G	A	G	G	G	A	0.505183	15	3
16	65112974	GACCAGTGTCT	TGAGTGAGGAA	G	A	C	C	A	G	T	G	T	C	T	T	G	A	G	T	G	A	G	G	A	A	0.505238	15	3
10	129524103	GAGCAAAATCA	TGAGTGAGATC	G	A	G	C	A	A	A	A	T	C	A	T	G	A	G	T	G	A	G	A	T	C	0.505276	13	5
7	107484620	CAGCACAGGCA	AGAGTGAGACC	C	A	G	C	A	C	A	G	G	C	A	A	G	A	G	T	G	A	G	A	C	C	0.505353	13	5
6	132364462	CAGCAACTCCA	TGAGTGAGGGC	C	A	G	C	A	A	C	T	C	C	A	T	G	A	G	T	G	A	G	G	G	C	0.505498	12	6
12	103945767	TTGCATCGTCA	CGAGTGAGTGG	T	T	G	C	A	T	C	G	T	C	A	C	G	A	G	T	G	A	G	T	G	G	0.505596	13	5
X	33374631	CAGCATGGTCA	TGAGTGATGGC	C	A	G	C	A	T	G	G	T	C	A	T	G	A	G	T	G	A	T	G	G	C	0.505619	13	5
2	60686719	GAATAACGGCA	AGAGTGAGAGG	G	A	A	T	A	A	C	G	G	C	A	A	G	A	G	T	G	A	G	A	G	G	0.505666	13	5
7	42884724	CAGCAAGGGCT	TGAGTGAGCCT	C	A	G	C	A	A	G	G	G	C	T	T	G	A	G	T	G	A	G	C	C	T	0.505788	13	5
10	123992010	AGGCAGCGTCC	TCAGTGAGAAA	A	G	G	C	A	G	C	G	T	C	C	T	C	A	G	T	G	A	G	A	A	A	0.505886	13	5
22	37465702	CTGCAGCGTCA	TCAGGGAGGCC	C	T	G	C	A	G	C	G	T	C	A	T	C	A	G	G	G	A	G	G	C	C	0.505895	12	6
6	140824018	AAACAACGGCA	AGAGTAAGGAA	A	A	A	C	A	A	C	G	G	C	A	A	G	A	G	T	A	A	G	G	A	A	0.505899	12	6
2	29437370	AAGCATGGGCA	TGAGGGAGGCC	A	A	G	C	A	T	G	G	G	C	A	T	G	A	G	G	G	A	G	G	C	C	0.506052	11	7
5	161770585	AAACAGCGTCA	AGAGTGAAGAA	A	A	A	C	A	G	C	G	T	C	A	A	G	A	G	T	G	A	A	G	A	A	0.506174	15	3
12	28015090	GAGCATCGGCT	AGAGGGAGATC	G	A	G	C	A	T	C	G	G	C	T	A	G	A	G	G	G	A	G	A	T	C	0.506491	15	3
14	63392609	GAGCACTGTCA	TAAGGGAGGGT	G	A	G	C	A	C	T	G	T	C	A	T	A	A	G	G	G	A	G	G	G	T	0.506603	12	6
6	45876140	CAGCAACGGCA	AGAGAGATGGC	C	A	G	C	A	A	C	G	G	C	A	A	G	A	G	A	G	A	T	G	G	C	0.50663	13	5
X	39267624	AAGCCAGGTCT	TGAGTGAGAGT	A	A	G	C	C	A	G	G	T	C	T	T	G	A	G	T	G	A	G	A	G	T	0.506727	13	5
1	182158956	AAGCAGTGTCC	TAAGTGAGAAG	A	A	G	C	A	G	T	G	T	C	C	T	A	A	G	T	G	A	G	A	A	G	0.506826	13	5
11	131730215	AAGCAGAGTCG	TGAGAGAGGGG	A	A	G	C	A	G	A	G	T	C	G	T	G	A	G	A	G	A	G	G	G	G	0.506888	13	5
2	233205382	GAGCAGCGTCG	CAAGTGGGGAC	G	A	G	C	A	G	C	G	T	C	G	C	A	A	G	T	G	G	G	G	A	C	0.507159	14	4
5	165072321	CAGCAACTGCT	TAAGTGAGGGA	C	A	G	C	A	A	C	T	G	C	T	T	A	A	G	T	G	A	G	G	G	A	0.507239	12	6
13	83778743	AAGCAATGTCA	GGAGAGAGGAT	A	A	G	C	A	A	T	G	T	C	A	G	G	A	G	A	G	A	G	G	A	T	0.507523	12	6
19	38238393	GAGCAGCATTC	TTAGTGAGGGC	G	A	G	C	A	G	C	A	T	T	C	T	T	A	G	T	G	A	G	G	G	C	0.507774	13	5
17	2755494	CAGCAGCGTCC	GCAGTGGGGCT	C	A	G	C	A	G	C	G	T	C	C	G	C	A	G	T	G	G	G	G	C	T	0.508091	13	5
12	72864868	AAGCAGGGGCA	TCAGTGAGACC	A	A	G	C	A	G	G	G	G	C	A	T	C	A	G	T	G	A	G	A	C	C	0.508165	12	6
8	102916077	TAACAGGGTCT	CGAGTGAGGCA	T	A	A	C	A	G	G	G	T	C	T	C	G	A	G	T	G	A	G	G	C	A	0.50818	14	4
14	87779050	CAGCACCGTGA	TGAGTGAGCCT	C	A	G	C	A	C	C	G	T	G	A	T	G	A	G	T	G	A	G	C	C	T	0.508196	13	5
5	159996958	AATCAATGTCA	AGAGGGAGGGA	A	A	T	C	A	A	T	G	T	C	A	A	G	A	G	G	G	A	G	G	G	A	0.508361	12	6
3	35957170	AAGAAAGGTCA	TGAGTGAGGGG	A	A	G	A	A	A	G	G	T	C	A	T	G	A	G	T	G	A	G	G	G	G	0.508623	12	6
3	79082626	CAGCAGGGTCT	TGAGTGAAGTA	C	A	G	C	A	G	G	G	T	C	T	T	G	A	G	T	G	A	A	G	T	A	0.508657	15	3
7	103605471	GTTCAACGTCC	AGAGTGAGAAC	G	T	T	C	A	A	C	G	T	C	C	A	G	A	G	T	G	A	G	A	A	C	0.508747	14	4
18	65661665	AAGCAACAGCT	TGAGTGAGCCG	A	A	G	C	A	A	C	A	G	C	T	T	G	A	G	T	G	A	G	C	C	G	0.50893	13	5
19	39776588	TAACAGCGTCC	TGAGTGTGTGT	T	A	A	C	A	G	C	G	T	C	C	T	G	A	G	T	G	T	G	T	G	T	0.50894	13	5
4	149374271	CAGCAACGTCT	AGAGGAAGAGA	C	A	G	C	A	A	C	G	T	C	T	A	G	A	G	G	A	A	G	A	G	A	0.509093	14	4
15	59148927	TAGCAAAGTCA	AAAGAGAGGGC	T	A	G	C	A	A	A	G	T	C	A	A	A	A	G	A	G	A	G	G	G	C	0.509435	12	6
13	39247734	AAGCAAGGTCA	GATGTGAGGGG	A	A	G	C	A	A	G	G	T	C	A	G	A	T	G	T	G	A	G	G	G	G	0.509837	11	7
17	9726229	TAGCAGCTTCA	AGAGGGAGGCT	T	A	G	C	A	G	C	T	T	C	A	A	G	A	G	G	G	A	G	G	C	T	0.509941	14	4
17	26868751	GAGCAGAGACA	TAAGTGAGGCC	G	A	G	C	A	G	A	G	A	C	A	T	A	A	G	T	G	A	G	G	C	C	0.509966	13	5
9	119515949	AAGCAAAGTCA	TGAGTAAGATT	A	A	G	C	A	A	A	G	T	C	A	T	G	A	G	T	A	A	G	A	T	T	0.509996	12	6
22	44907496	GGGCCACGTCG	GGAGTGAGGAG	G	G	G	C	C	A	C	G	T	C	G	G	G	A	G	T	G	A	G	G	A	G	0.51042	13	5
11	62413513	GAGTAAAGGCC	TAAGTGAGGGA	G	A	G	T	A	A	A	G	G	C	C	T	A	A	G	T	G	A	G	G	G	A	0.510537	11	7
7	57066078	CAGCAGGGGCA	AGAGGGAGGGA	C	A	G	C	A	G	G	G	G	C	A	A	G	A	G	G	G	A	G	G	G	A	0.510661	13	5
6	73904337	GAGCAGCGGCA	AGAGGGTGGTG	G	A	G	C	A	G	C	G	G	C	A	A	G	A	G	G	G	T	G	G	T	G	0.511009	14	4
18	31099893	CAGCAGAGTCT	TGAGTGAGCTG	C	A	G	C	A	G	A	G	T	C	T	T	G	A	G	T	G	A	G	C	T	G	0.511227	15	3
9	129218466	TAGCAGCATCA	GGAGAGAGGGG	T	A	G	C	A	G	C	A	T	C	A	G	G	A	G	A	G	A	G	G	G	G	0.511234	13	5
16	85332521	TAGCAGCGGCT	GCAGGGAGGGT	T	A	G	C	A	G	C	G	G	C	T	G	C	A	G	G	G	A	G	G	G	T	0.511265	13	5
14	76680971	AAGCAGCTTCT	TGAGTGAGTAA	A	A	G	C	A	G	C	T	T	C	T	T	G	A	G	T	G	A	G	T	A	A	0.511334	15	3
11	125219368	GAGCAAAAGCA	GGAGTGAGGGC	G	A	G	C	A	A	A	A	G	C	A	G	G	A	G	T	G	A	G	G	G	C	0.511551	12	6
6	85862315	TAGCAATGTCC	TTAGTGGGGGG	T	A	G	C	A	A	T	G	T	C	C	T	T	A	G	T	G	G	G	G	G	G	0.511577	11	7
4	134571025	TAACAGGGTCA	AGAGTGAGACA	T	A	A	C	A	G	G	G	T	C	A	A	G	A	G	T	G	A	G	A	C	A	0.511688	14	4
5	79830976	CAGCAACATCT	TGAGTGAGCAA	C	A	G	C	A	A	C	A	T	C	T	T	G	A	G	T	G	A	G	C	A	A	0.511693	14	4
1	201527777	TAGCACAGTCC	TGAGAGAGGGT	T	A	G	C	A	C	A	G	T	C	C	T	G	A	G	A	G	A	G	G	G	T	0.51176	12	6
6	29520565	GGGCAATGGCA	TGAGTAAGGGA	G	G	G	C	A	A	T	G	G	C	A	T	G	A	G	T	A	A	G	G	G	A	0.511825	11	7
19	52768627	GAGCAGCGTCC	GCTGGGAGGCC	G	A	G	C	A	G	C	G	T	C	C	G	C	T	G	G	G	A	G	G	C	C	0.511855	13	5
11	122248103	AAGCAATGTCA	GGAGTGATACA	A	A	G	C	A	A	T	G	T	C	A	G	G	A	G	T	G	A	T	A	C	A	0.512227	13	5
1	227994584	CAGCAGTGTCA	TAAGTGAGCCG	C	A	G	C	A	G	T	G	T	C	A	T	A	A	G	T	G	A	G	C	C	G	0.512322	13	5
1	106888841	AAGCAGCTTCT	GGAGTGAGACG	A	A	G	C	A	G	C	T	T	C	T	G	G	A	G	T	G	A	G	A	C	G	0.512629	15	3
6	155286379	AAGCAGGGTCA	GGAGTGGGGTT	A	A	G	C	A	G	G	G	T	C	A	G	G	A	G	T	G	G	G	G	T	T	0.512992	13	5
21	46734980	GTGCAGCGGCC	TTTGTGAGGGC	G	T	G	C	A	G	C	G	G	C	C	T	T	T	G	T	G	A	G	G	G	C	0.513058	12	6
2	73188275	CAGCAGCGTCT	GGTGTGGGGCG	C	A	G	C	A	G	C	G	T	C	T	G	G	T	G	T	G	G	G	G	C	G	0.513062	14	4
4	130505530	AAGCAGTGGTT	TGAGTGAGAGC	A	A	G	C	A	G	T	G	G	T	T	T	G	A	G	T	G	A	G	A	G	C	0.513089	13	5
9	129001185	GAGCACCGCCC	GGAGGGAGGCC	G	A	G	C	A	C	C	G	C	C	C	G	G	A	G	G	G	A	G	G	C	C	0.51333	13	5
6	168777130	AAACAACGTTC	TCAGTGAGGGT	A	A	A	C	A	A	C	G	T	T	C	T	C	A	G	T	G	A	G	G	G	T	0.513374	11	7
5	163365871	GAACAATGTCA	AGAGTGGGGGC	G	A	A	C	A	A	T	G	T	C	A	A	G	A	G	T	G	G	G	G	G	C	0.513895	13	5
2	26635015	AGGCAGCGGCA	AGAGAGAGGCG	A	G	G	C	A	G	C	G	G	C	A	A	G	A	G	A	G	A	G	G	C	G	0.514091	13	5
7	24034525	TAGCAACTTTG	GGAGTGAGGGA	T	A	G	C	A	A	C	T	T	T	G	G	G	A	G	T	G	A	G	G	G	A	0.514133	12	6
17	52049120	GAGCAAGGTTA	AGAGGGAGGGA	G	A	G	C	A	A	G	G	T	T	A	A	G	A	G	G	G	A	G	G	G	A	0.514509	13	5
8	145131555	CAGCAGTGGCA	TGAGTGGGGCT	C	A	G	C	A	G	T	G	G	C	A	T	G	A	G	T	G	G	G	G	C	T	0.514577	12	6
5	140873466	AAGCACCGACA	GGAGGGAGGGG	A	A	G	C	A	C	C	G	A	C	A	G	G	A	G	G	G	A	G	G	G	G	0.514776	12	6
9	138015037	AAGCAGCTTCA	TGAGTGAGCAA	A	A	G	C	A	G	C	T	T	C	A	T	G	A	G	T	G	A	G	C	A	A	0.515036	14	4
8	102034225	AAGCCGCGGCG	GGAGGGAGGCC	A	A	G	C	C	G	C	G	G	C	G	G	G	A	G	G	G	A	G	G	C	C	0.515087	12	6
3	54888676	AAGCCATGGCA	TGAGTGAGTTC	A	A	G	C	C	A	T	G	G	C	A	T	G	A	G	T	G	A	G	T	T	C	0.515239	11	7
11	35559907	GAACAGTGGCT	TGAGTGAGAGC	G	A	A	C	A	G	T	G	G	C	T	T	G	A	G	T	G	A	G	A	G	C	0.515377	14	4
19	51939255	TGGTACCGTTA	TGAGTGAGGTA	T	G	G	T	A	C	C	G	T	T	A	T	G	A	G	T	G	A	G	G	T	A	0.515401	11	7
19	36477202	GAGCTGGGTCA	TGAGTGAGTGC	G	A	G	C	T	G	G	G	T	C	A	T	G	A	G	T	G	A	G	T	G	C	0.515703	14	4
Y	8443121	GGGCAGGGGCA	TGAGTGAGGAT	G	G	G	C	A	G	G	G	G	C	A	T	G	A	G	T	G	A	G	G	A	T	0.515997	13	5
3	129467837	TAGCAGCACCT	TGAGTGAGGGA	T	A	G	C	A	G	C	A	C	C	T	T	G	A	G	T	G	A	G	G	G	A	0.516056	14	4
13	108246413	AAGCAGTGTCA	GGAGGGAGAGG	A	A	G	C	A	G	T	G	T	C	A	G	G	A	G	G	G	A	G	A	G	G	0.516183	13	5
6	4510638	CAGCAGGGGCC	GGAGTGAGCGC	C	A	G	C	A	G	G	G	G	C	C	G	G	A	G	T	G	A	G	C	G	C	0.516272	13	5
10	119315026	CCTCAGCGGCT	TGAGTGAGGGC	C	C	T	C	A	G	C	G	G	C	T	T	G	A	G	T	G	A	G	G	G	C	0.516663	13	5
21	45725229	GAGCCCTGTCT	GGAGTGAGGGG	G	A	G	C	C	C	T	G	T	C	T	G	G	A	G	T	G	A	G	G	G	G	0.516723	14	4
13	73997306	GAGCACCTTCA	CAAGTGAGGCC	G	A	G	C	A	C	C	T	T	C	A	C	A	A	G	T	G	A	G	G	C	C	0.516963	13	5
3	61183234	TAGCAGCGTTA	TGAGTGATATT	T	A	G	C	A	G	C	G	T	T	A	T	G	A	G	T	G	A	T	A	T	T	0.517548	14	4
3	32200994	AAATAACGTTC	TGAGTGAGGTG	A	A	A	T	A	A	C	G	T	T	C	T	G	A	G	T	G	A	G	G	T	G	0.51769	11	7
10	5054889	AAGCAGAGTCA	TTAGTGAGCGA	A	A	G	C	A	G	A	G	T	C	A	T	T	A	G	T	G	A	G	C	G	A	0.517718	13	5
2	80151322	CAGCCTCGGCA	AGAGTGAGACC	C	A	G	C	C	T	C	G	G	C	A	A	G	A	G	T	G	A	G	A	C	C	0.517737	13	5
3	49933561	CAGCCTCGGCA	AGAGTGAGACC	C	A	G	C	C	T	C	G	G	C	A	A	G	A	G	T	G	A	G	A	C	C	0.517737	13	5
2	105187006	AAGCAGCATTC	TGAGTGAGATC	A	A	G	C	A	G	C	A	T	T	C	T	G	A	G	T	G	A	G	A	T	C	0.517775	13	5
15	51140655	GAGCAAAGGCT	GGAGTAAGGTC	G	A	G	C	A	A	A	G	G	C	T	G	G	A	G	T	A	A	G	G	T	C	0.518183	13	5
14	59277761	GAGCAGAGACT	GGAGTGAGGGA	G	A	G	C	A	G	A	G	A	C	T	G	G	A	G	T	G	A	G	G	G	A	0.51841	15	3
11	69906614	CAGCTACGGCA	AAAGTGAGGGG	C	A	G	C	T	A	C	G	G	C	A	A	A	A	G	T	G	A	G	G	G	G	0.518413	12	6
7	81269111	CAGCAGCGTTA	AGAGTGGGGAA	C	A	G	C	A	G	C	G	T	T	A	A	G	A	G	T	G	G	G	G	A	A	0.518434	14	4
4	190029088	AAGCACTGTCC	GCAGTGAGGAC	A	A	G	C	A	C	T	G	T	C	C	G	C	A	G	T	G	A	G	G	A	C	0.518586	12	6
4	190029157	AAGCACTGTCC	GCAGTGAGGAC	A	A	G	C	A	C	T	G	T	C	C	G	C	A	G	T	G	A	G	G	A	C	0.518586	12	6
4	190029226	AAGCACTGTCC	GCAGTGAGGAC	A	A	G	C	A	C	T	G	T	C	C	G	C	A	G	T	G	A	G	G	A	C	0.518586	12	6
4	190029364	AAGCACTGTCC	GCAGTGAGGAC	A	A	G	C	A	C	T	G	T	C	C	G	C	A	G	T	G	A	G	G	A	C	0.518586	12	6
4	725158	GAGCAATGTCC	ACAGTGAGCTC	G	A	G	C	A	A	T	G	T	C	C	A	C	A	G	T	G	A	G	C	T	C	0.51863	14	4
X	87726111	TAACAGCAGCT	TGAGTGAGGTC	T	A	A	C	A	G	C	A	G	C	T	T	G	A	G	T	G	A	G	G	T	C	0.518761	13	5
18	57533275	GAGCAACTCCA	TGAGTGAGGGT	G	A	G	C	A	A	C	T	C	C	A	T	G	A	G	T	G	A	G	G	G	T	0.518802	13	5
4	116341608	TGGCAAGGGCA	GGAGTGAGACC	T	G	G	C	A	A	G	G	G	C	A	G	G	A	G	T	G	A	G	A	C	C	0.519256	11	7
X	122525224	TGGCAGGGGCT	GGAGTGAGGCA	T	G	G	C	A	G	G	G	G	C	T	G	G	A	G	T	G	A	G	G	C	A	0.519672	13	5
1	217575855	GAGCAGGGGCA	AGAGTGAAGTC	G	A	G	C	A	G	G	G	G	C	A	A	G	A	G	T	G	A	A	G	T	C	0.519777	15	3
19	8604203	GAGCAGGGTCC	GGAGGGAGAGA	G	A	G	C	A	G	G	G	T	C	C	G	G	A	G	G	G	A	G	A	G	A	0.519973	14	4
1	202357458	GTGCAGGGGCA	GGAGTGAGGGG	G	T	G	C	A	G	G	G	G	C	A	G	G	A	G	T	G	A	G	G	G	G	0.520066	13	5
2	152819149	GAGTAGCGTCT	TGTGTGTGGTA	G	A	G	T	A	G	C	G	T	C	T	T	G	T	G	T	G	T	G	G	T	A	0.520103	14	4
3	177201898	AAGCAATGTCT	TGAGTGATATA	A	A	G	C	A	A	T	G	T	C	T	T	G	A	G	T	G	A	T	A	T	A	0.520126	14	4
3	51683401	CAGCAGCGTCA	GCAGTAAGAGA	C	A	G	C	A	G	C	G	T	C	A	G	C	A	G	T	A	A	G	A	G	A	0.520195	13	5
11	18002928	GAGCAGAGTGT	AGAGTGAGGGA	G	A	G	C	A	G	A	G	T	G	T	A	G	A	G	T	G	A	G	G	G	A	0.520216	16	2
12	50769045	CAGCGGCGGCT	TGAGTGAGGGG	C	A	G	C	G	G	C	G	G	C	T	T	G	A	G	T	G	A	G	G	G	G	0.520342	14	4
2	94792940	CAGTAAGGTCC	TCAGTGAGGTC	C	A	G	T	A	A	G	G	T	C	C	T	C	A	G	T	G	A	G	G	T	C	0.520476	11	7
9	94806786	CAGCAGCGGCA	AGAATGAGGGG	C	A	G	C	A	G	C	G	G	C	A	A	G	A	A	T	G	A	G	G	G	G	0.520523	14	4
15	76888038	CACCAACATCT	TGAGTGAGGTC	C	A	C	C	A	A	C	A	T	C	T	T	G	A	G	T	G	A	G	G	T	C	0.520534	13	5
5	172912482	GAGCAGCGTCA	GGTGTGTGTGG	G	A	G	C	A	G	C	G	T	C	A	G	G	T	G	T	G	T	G	T	G	G	0.520875	14	4
4	16737983	AAGCAGCATCT	AGTGTGAGGAC	A	A	G	C	A	G	C	A	T	C	T	A	G	T	G	T	G	A	G	G	A	C	0.52093	15	3
4	153752997	TAACAACGGCG	AGAGAGAGGGA	T	A	A	C	A	A	C	G	G	C	G	A	G	A	G	A	G	A	G	G	G	A	0.521204	12	6
22	35851369	TAGTAATGTCT	TGAGTGTGGCT	T	A	G	T	A	A	T	G	T	C	T	T	G	A	G	T	G	T	G	G	C	T	0.521545	12	6
16	65570744	GGGCAACGTCA	GAAGAGAGGCT	G	G	G	C	A	A	C	G	T	C	A	G	A	A	G	A	G	A	G	G	C	T	0.522652	12	6
15	48198890	AAGCAGCTTCA	TCAGTGAGGAA	A	A	G	C	A	G	C	T	T	C	A	T	C	A	G	T	G	A	G	G	A	A	0.522798	13	5
2	121202846	AGGCAGCATCC	TGAGTGAGTGA	A	G	G	C	A	G	C	A	T	C	C	T	G	A	G	T	G	A	G	T	G	A	0.523173	13	5
12	14248313	TATCATAGGCA	TGAGTGAGGGC	T	A	T	C	A	T	A	G	G	C	A	T	G	A	G	T	G	A	G	G	G	C	0.523256	11	7
X	23961066	CAGCACTGTCT	TGAGGGAGGTG	C	A	G	C	A	C	T	G	T	C	T	T	G	A	G	G	G	A	G	G	T	G	0.523278	13	5
5	167391303	GAGCAAGGGAA	GGAGTGAGGGA	G	A	G	C	A	A	G	G	G	A	A	G	G	A	G	T	G	A	G	G	G	A	0.523483	12	6
7	65922341	GAGCAGCGACC	GAAGTGAGAGG	G	A	G	C	A	G	C	G	A	C	C	G	A	A	G	T	G	A	G	A	G	G	0.523935	14	4
16	76585180	GAGCAACTCCG	TGAGTGAGGGC	G	A	G	C	A	A	C	T	C	C	G	T	G	A	G	T	G	A	G	G	G	C	0.52406	13	5
18	53069684	TAGCACCTTCA	GGAGGGAGGCC	T	A	G	C	A	C	C	T	T	C	A	G	G	A	G	G	G	A	G	G	C	C	0.524121	12	6
16	45490955	CAGCAGTGGCT	GGAGGGAGGCC	C	A	G	C	A	G	T	G	G	C	T	G	G	A	G	G	G	A	G	G	C	C	0.524371	13	5
7	31653326	CAGCAACATCT	AGAGTGAGCCT	C	A	G	C	A	A	C	A	T	C	T	A	G	A	G	T	G	A	G	C	C	T	0.524412	15	3
4	99306538	TAGCAACGTCA	GGAGCTAGGGC	T	A	G	C	A	A	C	G	T	C	A	G	G	A	G	C	T	A	G	G	G	C	0.524505	12	6
8	31804389	GAGCAATGGCC	TGAGTAAGACT	G	A	G	C	A	A	T	G	G	C	C	T	G	A	G	T	A	A	G	A	C	T	0.52453	12	6
11	110756284	AGGCAACGGCT	TGTGGGAGGCC	A	G	G	C	A	A	C	G	G	C	T	T	G	T	G	G	G	A	G	G	C	C	0.524659	11	7
X	75806347	TGGCAGTGTCA	TGAGAGAGGCA	T	G	G	C	A	G	T	G	T	C	A	T	G	A	G	A	G	A	G	G	C	A	0.524938	12	6
2	74609748	TAGCACCGTGA	AGAGCGAGGCC	T	A	G	C	A	C	C	G	T	G	A	A	G	A	G	C	G	A	G	G	C	C	0.525053	13	5
2	85479532	CAGCAGAGGTG	TGAGTGAGGGC	C	A	G	C	A	G	A	G	G	T	G	T	G	A	G	T	G	A	G	G	G	C	0.525065	12	6
17	28772764	GAGCAGCGGAA	AAAGTGAGGTT	G	A	G	C	A	G	C	G	G	A	A	A	A	A	G	T	G	A	G	G	T	T	0.525088	14	4
2	167994523	TACCAACGTCA	GATGTGAGGCA	T	A	C	C	A	A	C	G	T	C	A	G	A	T	G	T	G	A	G	G	C	A	0.525391	11	7
17	78353550	GAGCAACTTCC	AGAGTGAGCTG	G	A	G	C	A	A	C	T	T	C	C	A	G	A	G	T	G	A	G	C	T	G	0.525436	15	3
5	31159951	GAGCAACATTA	TGTGTGAGGGG	G	A	G	C	A	A	C	A	T	T	A	T	G	T	G	T	G	A	G	G	G	G	0.525494	12	6
18	62061991	AAGCAGAGTCA	AGTGTGAGGAG	A	A	G	C	A	G	A	G	T	C	A	A	G	T	G	T	G	A	G	G	A	G	0.525692	14	4
1	224823297	CAGCAAGGTCC	TGTGTGTGGGC	C	A	G	C	A	A	G	G	T	C	C	T	G	T	G	T	G	T	G	G	G	C	0.52572	11	7
19	10131841	AGGCACCGGCT	GCAGTGAGGCC	A	G	G	C	A	C	C	G	G	C	T	G	C	A	G	T	G	A	G	G	C	C	0.525921	12	6
11	80443643	AAGCAACGTGC	AGAGGGAGAGA	A	A	G	C	A	A	C	G	T	G	C	A	G	A	G	G	G	A	G	A	G	A	0.526143	13	5
16	49349728	TGGCTGCGGCA	GGAGTGAGGGA	T	G	G	C	T	G	C	G	G	C	A	G	G	A	G	T	G	A	G	G	G	A	0.526153	12	6
15	58162328	AAGCCCCGTCA	CGAGAGAGGCC	A	A	G	C	C	C	C	G	T	C	A	C	G	A	G	A	G	A	G	G	C	C	0.526238	12	6
16	60947358	GGGCAAGGTCT	GAAGTGAGGCA	G	G	G	C	A	A	G	G	T	C	T	G	A	A	G	T	G	A	G	G	C	A	0.526267	13	5
7	71273652	GAGCAAAGTCA	AGAGAGAGAGA	G	A	G	C	A	A	A	G	T	C	A	A	G	A	G	A	G	A	G	A	G	A	0.526284	14	4
20	56238684	AGGCAGCGTCG	AAAGTGAGTTA	A	G	G	C	A	G	C	G	T	C	G	A	A	A	G	T	G	A	G	T	T	A	0.526285	14	4
7	4782130	GAGCAGAGTCT	TGAGTGAAAGC	G	A	G	C	A	G	A	G	T	C	T	T	G	A	G	T	G	A	A	A	G	C	0.526313	16	2
6	23668805	TAGCAAACTCC	TGAGTGAGGGC	T	A	G	C	A	A	A	C	T	C	C	T	G	A	G	T	G	A	G	G	G	C	0.526492	12	6
13	71582308	CAGCAGCGGCC	GAAGTGAAGCA	C	A	G	C	A	G	C	G	G	C	C	G	A	A	G	T	G	A	A	G	C	A	0.526497	13	5
3	53179625	GAGCAAAGTCT	TGTGTAAGGGA	G	A	G	C	A	A	A	G	T	C	T	T	G	T	G	T	A	A	G	G	G	A	0.526501	13	5
13	99680199	GAGCAGCGGTT	TAAGTGAGTTA	G	A	G	C	A	G	C	G	G	T	T	T	A	A	G	T	G	A	G	T	T	A	0.526741	14	4
5	38250313	CAGCAACAGCA	TGAGTGAGCAC	C	A	G	C	A	A	C	A	G	C	A	T	G	A	G	T	G	A	G	C	A	C	0.526742	12	6
X	17563815	TGTCAAAGTCA	TGAGTGAGGGT	T	G	T	C	A	A	A	G	T	C	A	T	G	A	G	T	G	A	G	G	G	T	0.526752	11	7
8	145610726	CAGGAGGGTCA	TGAGTGAGGGC	C	A	G	G	A	G	G	G	T	C	A	T	G	A	G	T	G	A	G	G	G	C	0.526942	13	5
1	35262862	TAGCCACGTCA	GGGGTGAGAGA	T	A	G	C	C	A	C	G	T	C	A	G	G	G	G	T	G	A	G	A	G	A	0.526989	12	6
17	14304117	AAGCAACGTGG	TGAGAGAGGTG	A	A	G	C	A	A	C	G	T	G	G	T	G	A	G	A	G	A	G	G	T	G	0.527059	12	6
5	152173230	AAGCAAGGTAA	GGAGTGAGGTG	A	A	G	C	A	A	G	G	T	A	A	G	G	A	G	T	G	A	G	G	T	G	0.527281	12	6
12	131177487	AATCAGCGGCA	TGAGTGTGAGA	A	A	T	C	A	G	C	G	G	C	A	T	G	A	G	T	G	T	G	A	G	A	0.52742	12	6
13	46944296	AAGCAATGGCA	AGAGTGAAGAC	A	A	G	C	A	A	T	G	G	C	A	A	G	A	G	T	G	A	A	G	A	C	0.52746	13	5
15	49929969	AGGTAAGGTCA	AGAGTGAGGGG	A	G	G	T	A	A	G	G	T	C	A	A	G	A	G	T	G	A	G	G	G	G	0.527462	12	6
1	63039228	TAGTAAGGTCA	ACAGTGAGGGT	T	A	G	T	A	A	G	G	T	C	A	A	C	A	G	T	G	A	G	G	G	T	0.527473	12	6
17	76981720	GAGCAGCGGCC	CGAGTGTGTCG	G	A	G	C	A	G	C	G	G	C	C	C	G	A	G	T	G	T	G	T	C	G	0.527571	14	4
3	126346550	TAGCCATGGCA	TGAGGGAGGCC	T	A	G	C	C	A	T	G	G	C	A	T	G	A	G	G	G	A	G	G	C	C	0.527602	10	8
5	175881518	AAGCAACCTTG	TGAGTGAGGCC	A	A	G	C	A	A	C	C	T	T	G	T	G	A	G	T	G	A	G	G	C	C	0.527829	12	6
2	81576730	TAGCAGAGGCA	GGAGTGATGGC	T	A	G	C	A	G	A	G	G	C	A	G	G	A	G	T	G	A	T	G	G	C	0.52785	13	5
6	41665123	GTGCAGTGGCA	TGTGTGAGGGC	G	T	G	C	A	G	T	G	G	C	A	T	G	T	G	T	G	A	G	G	G	C	0.527963	12	6
6	41396308	CAGCACCGACA	TGAGTGAGCTG	C	A	G	C	A	C	C	G	A	C	A	T	G	A	G	T	G	A	G	C	T	G	0.528133	13	5
X	25419554	AAGCAATGACA	AGAGTGAGTTC	A	A	G	C	A	A	T	G	A	C	A	A	G	A	G	T	G	A	G	T	T	C	0.528182	13	5
11	188832	AAGCACTGTCT	AGAGAGAGGCA	A	A	G	C	A	C	T	G	T	C	T	A	G	A	G	A	G	A	G	G	C	A	0.528371	14	4
14	59752026	CAACAACGGCA	TTAGTGAGAGG	C	A	A	C	A	A	C	G	G	C	A	T	T	A	G	T	G	A	G	A	G	G	0.528433	11	7
2	16374095	TAGCATTGTCT	AGAGTGAGAAA	T	A	G	C	A	T	T	G	T	C	T	A	G	A	G	T	G	A	G	A	A	A	0.528618	15	3
20	45868369	CAGCAGCGTCT	GGAGGGGGGTA	C	A	G	C	A	G	C	G	T	C	T	G	G	A	G	G	G	G	G	G	T	A	0.528724	14	4
X	130007876	AAGCAGGGTCC	TGTGTGAGATG	A	A	G	C	A	G	G	G	T	C	C	T	G	T	G	T	G	A	G	A	T	G	0.528728	13	5
12	132178970	CAGCATCGTAT	TTAGTGAGGGC	C	A	G	C	A	T	C	G	T	A	T	T	T	A	G	T	G	A	G	G	G	C	0.528772	13	5
8	146219217	CAGCATCGTAT	TTAGTGAGGGC	C	A	G	C	A	T	C	G	T	A	T	T	T	A	G	T	G	A	G	G	G	C	0.528772	13	5
7	152590743	AACCAAGGGCA	AGAGTGAGGGA	A	A	C	C	A	A	G	G	G	C	A	A	G	A	G	T	G	A	G	G	G	A	0.528874	12	6
16	14694443	TAGCAACAGCC	AGAGGGAGGGT	T	A	G	C	A	A	C	A	G	C	C	A	G	A	G	G	G	A	G	G	G	T	0.52888	12	6
16	14733560	TAGCAACAGCC	AGAGGGAGGGT	T	A	G	C	A	A	C	A	G	C	C	A	G	A	G	G	G	A	G	G	G	T	0.52888	12	6
16	21853741	TAGCAACAGCC	AGAGGGAGGGT	T	A	G	C	A	A	C	A	G	C	C	A	G	A	G	G	G	A	G	G	G	T	0.52888	12	6
16	28658478	TAGCAACAGCC	AGAGGGAGGGT	T	A	G	C	A	A	C	A	G	C	C	A	G	A	G	G	G	A	G	G	G	T	0.52888	12	6
16	29025115	TAGCAACAGCC	AGAGGGAGGGT	T	A	G	C	A	A	C	A	G	C	C	A	G	A	G	G	G	A	G	G	G	T	0.52888	12	6
16	28294419	TAGCAACAGCC	AGAGGGAGGGT	T	A	G	C	A	A	C	A	G	C	C	A	G	A	G	G	G	A	G	G	G	T	0.52888	12	6
18	5550271	TAGCAACAGCC	TGAGTGATGGG	T	A	G	C	A	A	C	A	G	C	C	T	G	A	G	T	G	A	T	G	G	G	0.529267	12	6
15	86540672	GAGCAGGGGCT	GGAGGGAGGCA	G	A	G	C	A	G	G	G	G	C	T	G	G	A	G	G	G	A	G	G	C	A	0.529394	14	4
20	55942805	CATCAGCGTCT	GAAGTGAGGAT	C	A	T	C	A	G	C	G	T	C	T	G	A	A	G	T	G	A	G	G	A	T	0.529549	14	4
4	153787552	TTGCAGTGTCT	TGTGTGAGGTC	T	T	G	C	A	G	T	G	T	C	T	T	G	T	G	T	G	A	G	G	T	C	0.52958	13	5
3	44049827	CAGCAAAGGCA	TGAGTGGGGGT	C	A	G	C	A	A	A	G	G	C	A	T	G	A	G	T	G	G	G	G	G	T	0.529586	11	7
17	37217062	CAGCAGTGTCC	CGAGGGAGGTA	C	A	G	C	A	G	T	G	T	C	C	C	G	A	G	G	G	A	G	G	T	A	0.529627	13	5
7	292888	GAGCAGCTTCA	AGAGTGTGGGG	G	A	G	C	A	G	C	T	T	C	A	A	G	A	G	T	G	T	G	G	G	G	0.529653	15	3
20	59882522	CAGCACCGGCT	TGAGCGAGTCC	C	A	G	C	A	C	C	G	G	C	T	T	G	A	G	C	G	A	G	T	C	C	0.529709	13	5
20	59303046	GAGCAGTGTCC	TGTGTGGGGTC	G	A	G	C	A	G	T	G	T	C	C	T	G	T	G	T	G	G	G	G	T	C	0.530054	13	5
8	143593747	GAGCAACGGCC	GGAGTGACTGA	G	A	G	C	A	A	C	G	G	C	C	G	G	A	G	T	G	A	C	T	G	A	0.530253	14	4
8	61533879	AAGCAACGGAA	TGTGTGAGAGA	A	A	G	C	A	A	C	G	G	A	A	T	G	T	G	T	G	A	G	A	G	A	0.530392	11	7
19	43235320	AGGCAGTGTCC	TGAGTGTGGGA	A	G	G	C	A	G	T	G	T	C	C	T	G	A	G	T	G	T	G	G	G	A	0.530591	12	6
6	82184033	GAGCAAAATCA	AGAGTGAGAGC	G	A	G	C	A	A	A	A	T	C	A	A	G	A	G	T	G	A	G	A	G	C	0.530744	14	4
17	60194542	TAGCAGCGGCT	TTAGTGTGTCC	T	A	G	C	A	G	C	G	G	C	T	T	T	A	G	T	G	T	G	T	C	C	0.530815	13	5
17	60194593	TAGCAGCGGCT	TTAGTGTGTCC	T	A	G	C	A	G	C	G	G	C	T	T	T	A	G	T	G	T	G	T	C	C	0.530815	13	5
17	55722049	TAGTAGCATCC	TAAGTGAGGCG	T	A	G	T	A	G	C	A	T	C	C	T	A	A	G	T	G	A	G	G	C	G	0.530977	12	6
11	55436350	TATCAAAGTCT	TAAGTGAGGGT	T	A	T	C	A	A	A	G	T	C	T	T	A	A	G	T	G	A	G	G	G	T	0.530983	12	6
X	131188517	TGACAACGTCA	TGAGAGAGGCT	T	G	A	C	A	A	C	G	T	C	A	T	G	A	G	A	G	A	G	G	C	T	0.531155	11	7
X	123650226	TAGCAGAGGCC	GCAGTGAGGGA	T	A	G	C	A	G	A	G	G	C	C	G	C	A	G	T	G	A	G	G	G	A	0.531185	12	6
21	21011694	TAGCATAGTCA	CTAGTGAGGGC	T	A	G	C	A	T	A	G	T	C	A	C	T	A	G	T	G	A	G	G	G	C	0.531222	12	6
10	92695478	GAGCAGTGGGG	TGAGTGAGGTC	G	A	G	C	A	G	T	G	G	G	G	T	G	A	G	T	G	A	G	G	T	C	0.531242	13	5
2	59821997	TAGCAAAGTCC	TGAGTGTGTGT	T	A	G	C	A	A	A	G	T	C	C	T	G	A	G	T	G	T	G	T	G	T	0.531485	12	6
21	42152644	GAACAGAGGCA	TGAGTGAGAGC	G	A	A	C	A	G	A	G	G	C	A	T	G	A	G	T	G	A	G	A	G	C	0.531684	13	5
10	63312605	TAGCAATGTCT	TGAGAGTGGGC	T	A	G	C	A	A	T	G	T	C	T	T	G	A	G	A	G	T	G	G	G	C	0.531895	12	6
16	47602123	GAGCATTGGCT	TGTGTGAGGCA	G	A	G	C	A	T	T	G	G	C	T	T	G	T	G	T	G	A	G	G	C	A	0.531989	13	5
17	52350	GAGCACCGTCC	TTGGTGAGTCC	G	A	G	C	A	C	C	G	T	C	C	T	T	G	G	T	G	A	G	T	C	C	0.532035	13	5
22	25826815	TGGCAGCATCT	CGAGTGAGGCA	T	G	G	C	A	G	C	A	T	C	T	C	G	A	G	T	G	A	G	G	C	A	0.532446	14	4
5	105353364	AAGCAACGTCT	GCAGTAAGATA	A	A	G	C	A	A	C	G	T	C	T	G	C	A	G	T	A	A	G	A	T	A	0.53248	13	5
4	90889470	TAGCTACGGCG	AGAGTGAGACT	T	A	G	C	T	A	C	G	G	C	G	A	G	A	G	T	G	A	G	A	C	T	0.532622	13	5
10	80621434	AGGCAGTGTCT	TGAGGGAGGTC	A	G	G	C	A	G	T	G	T	C	T	T	G	A	G	G	G	A	G	G	T	C	0.532673	13	5
14	27823870	GATTAACGTCA	TGAGGGAGTGA	G	A	T	T	A	A	C	G	T	C	A	T	G	A	G	G	G	A	G	T	G	A	0.5329	12	6
15	31280212	GAGCAAGGTCT	TCTGTGAGGGG	G	A	G	C	A	A	G	G	T	C	T	T	C	T	G	T	G	A	G	G	G	G	0.53296	13	5
3	157507438	CAGCAGCATCA	GGAGGGAGGCG	C	A	G	C	A	G	C	A	T	C	A	G	G	A	G	G	G	A	G	G	C	G	0.53297	13	5
13	32896771	TGGCAGCGTCC	GCAGTGAGTGG	T	G	G	C	A	G	C	G	T	C	C	G	C	A	G	T	G	A	G	T	G	G	0.533026	13	5
8	56477826	GATCAGGGTTA	AGAGTGAGGGC	G	A	T	C	A	G	G	G	T	T	A	A	G	A	G	T	G	A	G	G	G	C	0.533314	14	4
18	7766832	AAGCACCGTTG	GAAGTGAGGAA	A	A	G	C	A	C	C	G	T	T	G	G	A	A	G	T	G	A	G	G	A	A	0.533349	12	6
20	5585824	GAGCAAGGTGG	GGAGTGAGGGG	G	A	G	C	A	A	G	G	T	G	G	G	G	A	G	T	G	A	G	G	G	G	0.533559	13	5
1	163589741	AAGAAGCGTCA	AGAGGGAGGGA	A	A	G	A	A	G	C	G	T	C	A	A	G	A	G	G	G	A	G	G	G	A	0.533577	14	4
13	98324221	CAGTAAGGTCA	TGAGTGGGGGA	C	A	G	T	A	A	G	G	T	C	A	T	G	A	G	T	G	G	G	G	G	A	0.53358	11	7
16	56058050	AAGCAGCATCA	CGAGGGAGGGG	A	A	G	C	A	G	C	A	T	C	A	C	G	A	G	G	G	A	G	G	G	G	0.533625	13	5
12	115862015	GACCAATGTCA	TGAGTGAGCCA	G	A	C	C	A	A	T	G	T	C	A	T	G	A	G	T	G	A	G	C	C	A	0.533832	13	5
18	70658837	AAGCAATCTCA	TGAGTGAGGTA	A	A	G	C	A	A	T	C	T	C	A	T	G	A	G	T	G	A	G	G	T	A	0.533845	12	6
11	119762983	TAACATCGTCT	AGTGTGAGGGT	T	A	A	C	A	T	C	G	T	C	T	A	G	T	G	T	G	A	G	G	G	T	0.534012	14	4
16	22036286	TATTAACGGCA	GGAGTGAGACT	T	A	T	T	A	A	C	G	G	C	A	G	G	A	G	T	G	A	G	A	C	T	0.53431	11	7
8	34090324	GGTCAGGGTCA	AGAGTGAGGCC	G	G	T	C	A	G	G	G	T	C	A	A	G	A	G	T	G	A	G	G	C	C	0.534462	14	4
1	9022908	CAGCCCCGTCA	TGAGTGGGGTG	C	A	G	C	C	C	C	G	T	C	A	T	G	A	G	T	G	G	G	G	T	G	0.534675	12	6
19	1430601	CAGCACCGTCC	GGTGGGAGGAC	C	A	G	C	A	C	C	G	T	C	C	G	G	T	G	G	G	A	G	G	A	C	0.53472	12	6
9	88604982	CAGCTATGGCA	AGAGTGAGGCC	C	A	G	C	T	A	T	G	G	C	A	A	G	A	G	T	G	A	G	G	C	C	0.534754	12	6
11	32506290	TAGCAGTGTCT	GTTGTGAGGCC	T	A	G	C	A	G	T	G	T	C	T	G	T	T	G	T	G	A	G	G	C	C	0.534926	13	5
1	237467720	AAGCAAAGTCA	ATAGTGAGAAC	A	A	G	C	A	A	A	G	T	C	A	A	T	A	G	T	G	A	G	A	A	C	0.535252	13	5
5	77737601	AATCAACGGCT	AAAGTGAGTGA	A	A	T	C	A	A	C	G	G	C	T	A	A	A	G	T	G	A	G	T	G	A	0.535252	13	5
4	8272197	CAGCAACGTCC	TAGGTGAGATG	C	A	G	C	A	A	C	G	T	C	C	T	A	G	G	T	G	A	G	A	T	G	0.535256	12	6
14	82187446	GAGTAAAGTCT	AGAGTAAGGGC	G	A	G	T	A	A	A	G	T	C	T	A	G	A	G	T	A	A	G	G	G	C	0.535256	14	4
17	32921282	GGGCAGCATCT	AGAGTGAGAGC	G	G	G	C	A	G	C	A	T	C	T	A	G	A	G	T	G	A	G	A	G	C	0.535362	16	2
21	33361445	AAGCAGCGGCA	AAAGTGTGACA	A	A	G	C	A	G	C	G	G	C	A	A	A	A	G	T	G	T	G	A	C	A	0.535395	13	5
9	25327022	AAACAAAGGCA	GGAGTGAGGGG	A	A	A	C	A	A	A	G	G	C	A	G	G	A	G	T	G	A	G	G	G	G	0.53545	11	7
8	119717207	AAGCCCAGGCA	TGAGTGAGGGA	A	A	G	C	C	C	A	G	G	C	A	T	G	A	G	T	G	A	G	G	G	A	0.535511	11	7
1	10746212	GAGCAGAGTCA	TGTGTGGGGCC	G	A	G	C	A	G	A	G	T	C	A	T	G	T	G	T	G	G	G	G	C	C	0.535511	13	5
18	1659046	TAGTAATGTCC	ACAGTGAGGCT	T	A	G	T	A	A	T	G	T	C	C	A	C	A	G	T	G	A	G	G	C	T	0.535533	12	6
6	152102101	TAGCAAGGTCC	CAAGTAAGGGC	T	A	G	C	A	A	G	G	T	C	C	C	A	A	G	T	A	A	G	G	G	C	0.535755	11	7
16	66289628	AAGCAATGGCC	GGAGAGAGGGG	A	A	G	C	A	A	T	G	G	C	C	G	G	A	G	A	G	A	G	G	G	G	0.535811	11	7
11	80623447	AAGCCACGTCT	TTTGTGAGGAC	A	A	G	C	C	A	C	G	T	C	T	T	T	T	G	T	G	A	G	G	A	C	0.535929	12	6
3	69358515	TAGCAACTTCT	CTAGTGAGGTC	T	A	G	C	A	A	C	T	T	C	T	C	T	A	G	T	G	A	G	G	T	C	0.53623	13	5
16	24802437	TAACACCAGCC	TGAGTGAGGCC	T	A	A	C	A	C	C	A	G	C	C	T	G	A	G	T	G	A	G	G	C	C	0.536232	11	7
13	96266332	AAGCACCATCA	TATGTGAGGCC	A	A	G	C	A	C	C	A	T	C	A	T	A	T	G	T	G	A	G	G	C	C	0.536531	11	7
15	66363301	TAGCCTCGGCA	AGAGTGAGACT	T	A	G	C	C	T	C	G	G	C	A	A	G	A	G	T	G	A	G	A	C	T	0.536566	13	5
2	128595473	TAGCCTCGGCA	AGAGTGAGACT	T	A	G	C	C	T	C	G	G	C	A	A	G	A	G	T	G	A	G	A	C	T	0.536566	13	5
4	3582888	GAGCAGGGGCT	TGAGAGAGGGG	G	A	G	C	A	G	G	G	G	C	T	T	G	A	G	A	G	A	G	G	G	G	0.536687	14	4
1	4585466	AATCACCGTCG	GGAGGGAGGGG	A	A	T	C	A	C	C	G	T	C	G	G	G	A	G	G	G	A	G	G	G	G	0.536769	12	6
2	225434399	AGGCAGCGTCA	CAAGGGAGGGA	A	G	G	C	A	G	C	G	T	C	A	C	A	A	G	G	G	A	G	G	G	A	0.536831	12	6
2	163997635	GGGCAATGTCT	TCAGTGAGGAC	G	G	G	C	A	A	T	G	T	C	T	T	C	A	G	T	G	A	G	G	A	C	0.536879	13	5
3	41396594	CACCAAAGTCT	TGAGTGAGGGT	C	A	C	C	A	A	A	G	T	C	T	T	G	A	G	T	G	A	G	G	G	T	0.53689	13	5
1	228501708	ATGCAGGGTCA	TGAGGGAGGGA	A	T	G	C	A	G	G	G	T	C	A	T	G	A	G	G	G	A	G	G	G	A	0.536991	12	6
6	108113060	AGGCAACGGCG	GGAGTGTGGGT	A	G	G	C	A	A	C	G	G	C	G	G	G	A	G	T	G	T	G	G	G	T	0.537131	11	7
7	5568640	GAGCAGGGGCC	GCAGTGAGGGT	G	A	G	C	A	G	G	G	G	C	C	G	C	A	G	T	G	A	G	G	G	T	0.537294	13	5
8	58617305	TAGCAGTGTCT	TATGTGAGAGC	T	A	G	C	A	G	T	G	T	C	T	T	A	T	G	T	G	A	G	A	G	C	0.537387	13	5
20	57150669	GAGCAGAGCCA	GGAGTGAGGCA	G	A	G	C	A	G	A	G	C	C	A	G	G	A	G	T	G	A	G	G	C	A	0.537399	14	4
22	39954493	GGGCAGGGTTA	TGAGTGAGGCG	G	G	G	C	A	G	G	G	T	T	A	T	G	A	G	T	G	A	G	G	C	G	0.537554	13	5
21	45858380	AAGCAAAGGAC	TGAGTGAGGCA	A	A	G	C	A	A	A	G	G	A	C	T	G	A	G	T	G	A	G	G	C	A	0.53761	11	7
4	130423093	GGGCAACATCA	AAAGTGAGGGG	G	G	G	C	A	A	C	A	T	C	A	A	A	A	G	T	G	A	G	G	G	G	0.537725	13	5
18	33150747	GAGCAGGGTTC	TGAGGGAGGCA	G	A	G	C	A	G	G	G	T	T	C	T	G	A	G	G	G	A	G	G	C	A	0.537815	13	5
2	17582926	TGGCAGGGTCC	GAAGTGAGGGA	T	G	G	C	A	G	G	G	T	C	C	G	A	A	G	T	G	A	G	G	G	A	0.537838	12	6
8	55933576	GAGCACTGTCA	AGAGTGATGTT	G	A	G	C	A	C	T	G	T	C	A	A	G	A	G	T	G	A	T	G	T	T	0.537868	15	3
8	55933640	GAGCACTGTCA	AGAGTGATGTT	G	A	G	C	A	C	T	G	T	C	A	A	G	A	G	T	G	A	T	G	T	T	0.537868	15	3
21	46138512	TTGCAAGGGCA	TGAGTGAGAGG	T	T	G	C	A	A	G	G	G	C	A	T	G	A	G	T	G	A	G	A	G	G	0.538266	11	7
13	113585538	CAGCAGAGTCG	AGAGTGAGCCA	C	A	G	C	A	G	A	G	T	C	G	A	G	A	G	T	G	A	G	C	C	A	0.538377	15	3
20	3096517	GAGCCCCGACT	AGAGTGAGGCA	G	A	G	C	C	C	C	G	A	C	T	A	G	A	G	T	G	A	G	G	C	A	0.538483	15	3
4	165967111	GAGCAACGGAA	CGAGGGAGGGA	G	A	G	C	A	A	C	G	G	A	A	C	G	A	G	G	G	A	G	G	G	A	0.538612	12	6
10	112851854	CAGCATAGTCT	AGAGTGAGTGC	C	A	G	C	A	T	A	G	T	C	T	A	G	A	G	T	G	A	G	T	G	C	0.538829	15	3
7	35719696	TAACAGCGGGA	TGAGTGAGGTG	T	A	A	C	A	G	C	G	G	G	A	T	G	A	G	T	G	A	G	G	T	G	0.538842	12	6
20	9868671	CAGCAGCGTGC	TGAGTGTGGTG	C	A	G	C	A	G	C	G	T	G	C	T	G	A	G	T	G	T	G	G	T	G	0.538903	13	5
20	6626257	GAGCTGCGGCC	GGAGGGAGGCC	G	A	G	C	T	G	C	G	G	C	C	G	G	A	G	G	G	A	G	G	C	C	0.539422	13	5
5	139727779	TTGCAGTGGCA	TGAGTGAGTTC	T	T	G	C	A	G	T	G	G	C	A	T	G	A	G	T	G	A	G	T	T	C	0.539449	12	6
4	31812764	GGGCAAAGGCA	GGAGTGAGAGC	G	G	G	C	A	A	A	G	G	C	A	G	G	A	G	T	G	A	G	A	G	C	0.53946	12	6
4	35277003	TAGCCACGGCT	GAAGTGAGATC	T	A	G	C	C	A	C	G	G	C	T	G	A	A	G	T	G	A	G	A	T	C	0.53954	12	6
16	66865120	AAGCAGCAACA	AGAGTGAGGTA	A	A	G	C	A	G	C	A	A	C	A	A	G	A	G	T	G	A	G	G	T	A	0.539546	14	4
10	27969667	AAGCAAGGTCA	GGTGGGAGGGA	A	A	G	C	A	A	G	G	T	C	A	G	G	T	G	G	G	A	G	G	G	A	0.539825	11	7
1	38762584	TAGTAGCGTCC	TGAGTGTGAAG	T	A	G	T	A	G	C	G	T	C	C	T	G	A	G	T	G	T	G	A	A	G	0.539989	13	5
9	13832039	GTGCAAGGGCA	TGAGGGAGGGC	G	T	G	C	A	A	G	G	G	C	A	T	G	A	G	G	G	A	G	G	G	C	0.540303	11	7
3	74212170	GAGCATCGGCT	TTAGGGAGGGT	G	A	G	C	A	T	C	G	G	C	T	T	T	A	G	G	G	A	G	G	G	T	0.540407	13	5
9	70919393	AAGCAGCAGCC	TCAGTGAGGCT	A	A	G	C	A	G	C	A	G	C	C	T	C	A	G	T	G	A	G	G	C	T	0.540425	12	6
2	219001057	GAGCATCGGCC	GCTGTGAGGCC	G	A	G	C	A	T	C	G	G	C	C	G	C	T	G	T	G	A	G	G	C	C	0.540526	12	6
1	30886102	GAGCAATGGTG	AGAGTGAGGTG	G	A	G	C	A	A	T	G	G	T	G	A	G	A	G	T	G	A	G	G	T	G	0.540651	13	5
1	156151755	ATGCAACGTCT	ATAGGGAGGGA	A	T	G	C	A	A	C	G	T	C	T	A	T	A	G	G	G	A	G	G	G	A	0.540809	13	5
3	138061166	CAGCATGGTCA	TGGGTGAGGGC	C	A	G	C	A	T	G	G	T	C	A	T	G	G	G	T	G	A	G	G	G	C	0.541013	12	6
11	113014939	AAGCAACTGCA	AGAGGGAGGGA	A	A	G	C	A	A	C	T	G	C	A	A	G	A	G	G	G	A	G	G	G	A	0.541033	12	6
7	53355978	AAGTACTGTCC	AGAGTGAGACA	A	A	G	T	A	C	T	G	T	C	C	A	G	A	G	T	G	A	G	A	C	A	0.541109	13	5
7	55624826	GAGCAGGGTCA	TCAGGGAGGGG	G	A	G	C	A	G	G	G	T	C	A	T	C	A	G	G	G	A	G	G	G	G	0.541111	13	5
14	23619712	CAGCAAAGGCC	AGAGTGAGCTC	C	A	G	C	A	A	A	G	G	C	C	A	G	A	G	T	G	A	G	C	T	C	0.541474	13	5
14	35607094	AAGCAATGTCC	TGTGTGGGGGG	A	A	G	C	A	A	T	G	T	C	C	T	G	T	G	T	G	G	G	G	G	G	0.541647	11	7
10	7522744	GGGCACTGTCG	AGAGTGAGGTG	G	G	G	C	A	C	T	G	T	C	G	A	G	A	G	T	G	A	G	G	T	G	0.541769	14	4
2	119049930	AAGCAGAGTCT	AGAGTGAGTAG	A	A	G	C	A	G	A	G	T	C	T	A	G	A	G	T	G	A	G	T	A	G	0.541777	16	2
17	2219920	GGGCTGCGGCT	GGAGTGAGGGC	G	G	G	C	T	G	C	G	G	C	T	G	G	A	G	T	G	A	G	G	G	C	0.54182	14	4
5	152190370	TAGCTGTGTCA	TGAGTGAGTCA	T	A	G	C	T	G	T	G	T	C	A	T	G	A	G	T	G	A	G	T	C	A	0.542015	13	5
2	198019925	AAGCAGCATCA	TCAGTAAGGGC	A	A	G	C	A	G	C	A	T	C	A	T	C	A	G	T	A	A	G	G	G	C	0.542035	12	6
21	41717842	CAGCAGCATCA	AGAGTGAAGTC	C	A	G	C	A	G	C	A	T	C	A	A	G	A	G	T	G	A	A	G	T	C	0.542272	15	3
20	42841927	AAGCAATGTTC	GAAGTGAGGCT	A	A	G	C	A	A	T	G	T	T	C	G	A	A	G	T	G	A	G	G	C	T	0.542332	11	7
10	113171876	CAGCCACGGCC	AGAGAGAGGGA	C	A	G	C	C	A	C	G	G	C	C	A	G	A	G	A	G	A	G	G	G	A	0.542367	12	6
6	166061786	AATCATCATCA	GGAGTGAGGGC	A	A	T	C	A	T	C	A	T	C	A	G	G	A	G	T	G	A	G	G	G	C	0.542522	12	6
18	10943819	AAGCAGGGGCA	AGAGAGAGGCA	A	A	G	C	A	G	G	G	G	C	A	A	G	A	G	A	G	A	G	G	C	A	0.542598	13	5
8	22141011	TGGCAGAGGCA	GGAGTGAGGCG	T	G	G	C	A	G	A	G	G	C	A	G	G	A	G	T	G	A	G	G	C	G	0.542753	12	6
5	111683587	AAGCAACTGCA	TGAGTGAAGGA	A	A	G	C	A	A	C	T	G	C	A	T	G	A	G	T	G	A	A	G	G	A	0.542966	12	6
11	62300505	GAGCAGCGTGG	TGAGTGGGGTG	G	A	G	C	A	G	C	G	T	G	G	T	G	A	G	T	G	G	G	G	T	G	0.543061	14	4
1	59169879	TAACACTGGCA	GGAGTGAGGCA	T	A	A	C	A	C	T	G	G	C	A	G	G	A	G	T	G	A	G	G	C	A	0.543243	11	7
10	114552348	CAGCAACATCC	GCAGTGAGGAC	C	A	G	C	A	A	C	A	T	C	C	G	C	A	G	T	G	A	G	G	A	C	0.543629	12	6
6	168423629	GGGCAATGTCA	AGGGTGAGGCC	G	G	G	C	A	A	T	G	T	C	A	A	G	G	G	T	G	A	G	G	C	C	0.543889	13	5
10	101688959	GGGCAGAGTCC	AGAGTGAGGAG	G	G	G	C	A	G	A	G	T	C	C	A	G	A	G	T	G	A	G	G	A	G	0.544116	15	3
2	95863381	TATCAGGGTCC	TCAGTGAGGGA	T	A	T	C	A	G	G	G	T	C	C	T	C	A	G	T	G	A	G	G	G	A	0.544155	12	6
12	2049103	AAGTAACGGTC	TAAGTGAGGTT	A	A	G	T	A	A	C	G	G	T	C	T	A	A	G	T	G	A	G	G	T	T	0.544251	10	8
17	11529616	AAGCAGTGGCA	TGAGGGAGAGG	A	A	G	C	A	G	T	G	G	C	A	T	G	A	G	G	G	A	G	A	G	G	0.544252	12	6
16	87616168	CAGCAGCAGCC	GGAGTGAGACA	C	A	G	C	A	G	C	A	G	C	C	G	G	A	G	T	G	A	G	A	C	A	0.544288	13	5
13	109179638	AAGCAGCGTTT	GGAGAGAGAGC	A	A	G	C	A	G	C	G	T	T	T	G	G	A	G	A	G	A	G	A	G	C	0.544333	14	4
X	48194657	TTGTAGCATCA	TGAGTGAGGTC	T	T	G	T	A	G	C	A	T	C	A	T	G	A	G	T	G	A	G	G	T	C	0.544355	12	6
1	57555471	CACCAACGGCC	TGAGTGAGCCT	C	A	C	C	A	A	C	G	G	C	C	T	G	A	G	T	G	A	G	C	C	T	0.544489	12	6
11	119506002	CTGCATCGTCA	AGTGTGAGGGT	C	T	G	C	A	T	C	G	T	C	A	A	G	T	G	T	G	A	G	G	G	T	0.544699	13	5
3	50588787	GAGCAGGGTCA	AGAGGGAGTGG	G	A	G	C	A	G	G	G	T	C	A	A	G	A	G	G	G	A	G	T	G	G	0.544917	15	3
14	103636708	GAGCACCTTCT	AGTGTGAGGCC	G	A	G	C	A	C	C	T	T	C	T	A	G	T	G	T	G	A	G	G	C	C	0.544968	15	3
15	37554115	CAGCAGCAGCC	AAAGTGAGGTC	C	A	G	C	A	G	C	A	G	C	C	A	A	A	G	T	G	A	G	G	T	C	0.545054	13	5
17	68856269	GAGCAGCGCCT	AGAGTGGGGCA	G	A	G	C	A	G	C	G	C	C	T	A	G	A	G	T	G	G	G	G	C	A	0.545253	16	2
X	50110829	GATCAGCGTCC	GGTGTGAGTCT	G	A	T	C	A	G	C	G	T	C	C	G	G	T	G	T	G	A	G	T	C	T	0.545373	14	4
2	202268656	TAACAGGGGCC	AGAGTGAGGGT	T	A	A	C	A	G	G	G	G	C	C	A	G	A	G	T	G	A	G	G	G	T	0.545575	13	5
4	107188678	AAGCAGAATCT	GGAGTGAGGCC	A	A	G	C	A	G	A	A	T	C	T	G	G	A	G	T	G	A	G	G	C	C	0.545728	14	4
2	183201194	AAGCAATGTCT	AAAGGGAGGTA	A	A	G	C	A	A	T	G	T	C	T	A	A	A	G	G	G	A	G	G	T	A	0.545848	13	5
13	29041336	GGGCACTGGCA	GGAGTGAGGCG	G	G	G	C	A	C	T	G	G	C	A	G	G	A	G	T	G	A	G	G	C	G	0.545874	12	6
10	62675339	TAACAACATCT	TGAGTGAGAGT	T	A	A	C	A	A	C	A	T	C	T	T	G	A	G	T	G	A	G	A	G	T	0.545913	13	5
1	200397034	TAGCAGAGTCC	TGTGGGAGGGA	T	A	G	C	A	G	A	G	T	C	C	T	G	T	G	G	G	A	G	G	G	A	0.546123	12	6
16	53186317	CGGCAGCGTTA	TGAGGGAGGGG	C	G	G	C	A	G	C	G	T	T	A	T	G	A	G	G	G	A	G	G	G	G	0.546138	12	6
X	129323365	GAGCACAGTCC	TGAGAGAGGAC	G	A	G	C	A	C	A	G	T	C	C	T	G	A	G	A	G	A	G	G	A	C	0.546267	13	5
19	63062618	CAGCAAGGTCA	GGAGAGAGAGC	C	A	G	C	A	A	G	G	T	C	A	G	G	A	G	A	G	A	G	A	G	C	0.546275	12	6
19	63112405	CAGCAAGGTCA	GGAGAGAGAGC	C	A	G	C	A	A	G	G	T	C	A	G	G	A	G	A	G	A	G	A	G	C	0.546275	12	6
16	14907053	CAGCATGGGCA	AGAGTGAGACC	C	A	G	C	A	T	G	G	G	C	A	A	G	A	G	T	G	A	G	A	C	C	0.546418	13	5
16	16305706	CAGCATGGGCA	AGAGTGAGACC	C	A	G	C	A	T	G	G	G	C	A	A	G	A	G	T	G	A	G	A	C	C	0.546418	13	5
16	49340582	CAGCATGGGCA	AGAGTGAGACC	C	A	G	C	A	T	G	G	G	C	A	A	G	A	G	T	G	A	G	A	C	C	0.546418	13	5
17	76951355	CAGCATGGGCA	AGAGTGAGACC	C	A	G	C	A	T	G	G	G	C	A	A	G	A	G	T	G	A	G	A	C	C	0.546418	13	5
12	94517063	CAGCATGGGCA	AGAGTGAGACC	C	A	G	C	A	T	G	G	G	C	A	A	G	A	G	T	G	A	G	A	C	C	0.546418	13	5
16	15161880	CAGCATGGGCA	AGAGTGAGACC	C	A	G	C	A	T	G	G	G	C	A	A	G	A	G	T	G	A	G	A	C	C	0.546418	13	5
16	18409116	CAGCATGGGCA	AGAGTGAGACC	C	A	G	C	A	T	G	G	G	C	A	A	G	A	G	T	G	A	G	A	C	C	0.546418	13	5
2	10916580	CAGCATGGGCA	AGAGTGAGACC	C	A	G	C	A	T	G	G	G	C	A	A	G	A	G	T	G	A	G	A	C	C	0.546418	13	5
19	1049531	GAGCAGAGTCC	AGAGTAAGTCC	G	A	G	C	A	G	A	G	T	C	C	A	G	A	G	T	A	A	G	T	C	C	0.54643	15	3
1	87541609	AGGCACTGTCA	TGAGGGAGGGA	A	G	G	C	A	C	T	G	T	C	A	T	G	A	G	G	G	A	G	G	G	A	0.54653	11	7
7	50193556	AAGCACCGTGT	AGAGGGAGGTC	A	A	G	C	A	C	C	G	T	G	T	A	G	A	G	G	G	A	G	G	T	C	0.54657	14	4
10	134295902	CAGCACAGGCT	AGAGTGAGGTG	C	A	G	C	A	C	A	G	G	C	T	A	G	A	G	T	G	A	G	G	T	G	0.546574	14	4
4	109370380	AAGCAAAGTCT	TGAGTGAAAGA	A	A	G	C	A	A	A	G	T	C	T	T	G	A	G	T	G	A	A	A	G	A	0.546655	14	4
16	5185997	GAATAACGGCA	TGAGGGAGGCT	G	A	A	T	A	A	C	G	G	C	A	T	G	A	G	G	G	A	G	G	C	T	0.546729	11	7
2	201859123	AAGTAACGTGG	AGAGTGAGAGA	A	A	G	T	A	A	C	G	T	G	G	A	G	A	G	T	G	A	G	A	G	A	0.546871	13	5
20	9496557	GAGCAGAAGCC	TGAGTGAGGGA	G	A	G	C	A	G	A	A	G	C	C	T	G	A	G	T	G	A	G	G	G	A	0.546888	13	5
7	45318211	TGGCAGTGTCA	TCAGTGAGGTG	T	G	G	C	A	G	T	G	T	C	A	T	C	A	G	T	G	A	G	G	T	G	0.546951	12	6
22	43382523	CAGCAACAACA	AGAGTGAGGTA	C	A	G	C	A	A	C	A	A	C	A	A	G	A	G	T	G	A	G	G	T	A	0.547005	13	5
4	108940589	TTGCAGCGTCG	AAAGTGAGAAC	T	T	G	C	A	G	C	G	T	C	G	A	A	A	G	T	G	A	G	A	A	C	0.54743	14	4
19	37615283	GATCACTGTTA	TGAGTGAGGGA	G	A	T	C	A	C	T	G	T	T	A	T	G	A	G	T	G	A	G	G	G	A	0.547485	12	6
14	75348439	TAGCAGCAGCC	AGAGGGAGGCA	T	A	G	C	A	G	C	A	G	C	C	A	G	A	G	G	G	A	G	G	C	A	0.547625	13	5
17	70051849	GGGCAGGGGCA	TGAGTGAGAGG	G	G	G	C	A	G	G	G	G	C	A	T	G	A	G	T	G	A	G	A	G	G	0.547756	13	5
1	168434672	TAGCAAGGACT	AGAGTGAGGAA	T	A	G	C	A	A	G	G	A	C	T	A	G	A	G	T	G	A	G	G	A	A	0.547769	14	4
4	6606094	CAGCAACGGTA	TGAGGGAGACG	C	A	G	C	A	A	C	G	G	T	A	T	G	A	G	G	G	A	G	A	C	G	0.547788	11	7
X	169545	CAGCAGCGTCT	AGAGAGAAGGA	C	A	G	C	A	G	C	G	T	C	T	A	G	A	G	A	G	A	A	G	G	A	0.547945	16	2
8	145172750	GGGCAGCGGCA	TGAGTGGGAGG	G	G	G	C	A	G	C	G	G	C	A	T	G	A	G	T	G	G	G	A	G	G	0.548097	13	5
14	73796113	GAGCAGTGTCA	GGAGTATGGGC	G	A	G	C	A	G	T	G	T	C	A	G	G	A	G	T	A	T	G	G	G	C	0.548204	13	5
Y	12984623	TAGCATCGGCC	TGAGTGACGAC	T	A	G	C	A	T	C	G	G	C	C	T	G	A	G	T	G	A	C	G	A	C	0.548397	13	5
7	133678344	GAGCAACGTGC	GAAGGGAGGGA	G	A	G	C	A	A	C	G	T	G	C	G	A	A	G	G	G	A	G	G	G	A	0.548631	12	6
8	126447558	AAGCAGGGTCA	AGAGAGAGTGC	A	A	G	C	A	G	G	G	T	C	A	A	G	A	G	A	G	A	G	T	G	C	0.548733	14	4
2	114097293	GAGCAGAGTCA	AGAGAGAGACC	G	A	G	C	A	G	A	G	T	C	A	A	G	A	G	A	G	A	G	A	C	C	0.548774	15	3
6	112086825	AAACAGCGTGC	AGAGTGAGGTT	A	A	A	C	A	G	C	G	T	G	C	A	G	A	G	T	G	A	G	G	T	T	0.548888	14	4
16	83340405	AAGCAGCGTTT	TGAGTGAAAGT	A	A	G	C	A	G	C	G	T	T	T	T	G	A	G	T	G	A	A	A	G	T	0.548889	15	3
5	61210528	TGGCAAGGTCT	GGAGTGAGATA	T	G	G	C	A	A	G	G	T	C	T	G	G	A	G	T	G	A	G	A	T	A	0.548955	13	5
7	29437941	AAGCAGGGGCT	GGAGTGTGGCC	A	A	G	C	A	G	G	G	G	C	T	G	G	A	G	T	G	T	G	G	C	C	0.548991	13	5
19	50925582	GATCAGGGTTA	TGAGTGAGGGG	G	A	T	C	A	G	G	G	T	T	A	T	G	A	G	T	G	A	G	G	G	G	0.549017	13	5
9	130140053	CAGCACAGTGA	TGAGTGAGGGA	C	A	G	C	A	C	A	G	T	G	A	T	G	A	G	T	G	A	G	G	G	A	0.549077	12	6
10	122348433	AAGCAACGTCG	ACAGGGAGACT	A	A	G	C	A	A	C	G	T	C	G	A	C	A	G	G	G	A	G	A	C	T	0.549253	13	5
6	107616825	GGGCAACGGGA	AGAGTGAGACC	G	G	G	C	A	A	C	G	G	G	A	A	G	A	G	T	G	A	G	A	C	C	0.549378	13	5
19	1031277	GAGCAGCTTCA	TGAGTGATGTG	G	A	G	C	A	G	C	T	T	C	A	T	G	A	G	T	G	A	T	G	T	G	0.549513	15	3
1	205434498	AAACAATGTCA	TGAGTGAGCTT	A	A	A	C	A	A	T	G	T	C	A	T	G	A	G	T	G	A	G	C	T	T	0.549571	12	6
8	122720789	CAGCAACGGTC	AGGGTGAGGGA	C	A	G	C	A	A	C	G	G	T	C	A	G	G	G	T	G	A	G	G	G	A	0.549645	12	6
7	157003921	CAGCAACGGGA	GGAGGGAGGCA	C	A	G	C	A	A	C	G	G	G	A	G	G	A	G	G	G	A	G	G	C	A	0.549648	11	7
7	156973913	AATCAGCGGCC	CGAGGGAGGCA	A	A	T	C	A	G	C	G	G	C	C	C	G	A	G	G	G	A	G	G	C	A	0.549702	12	6
5	159066987	AATCAACATCC	TGTGTGAGGGA	A	A	T	C	A	A	C	A	T	C	C	T	G	T	G	T	G	A	G	G	G	A	0.54975	11	7
9	131680237	TACCACCGTCC	TGAGTGATGGG	T	A	C	C	A	C	C	G	T	C	C	T	G	A	G	T	G	A	T	G	G	G	0.54978	13	5
15	72476067	AGGCAACGTCA	TGAGTGGGCTG	A	G	G	C	A	A	C	G	T	C	A	T	G	A	G	T	G	G	G	C	T	G	0.549865	12	6
4	46006217	GAGCAGCCTCC	TGTGTGAGGGT	G	A	G	C	A	G	C	C	T	C	C	T	G	T	G	T	G	A	G	G	G	T	0.550089	14	4
4	52404563	TGGCACCGGCG	AGAGGGAGGGA	T	G	G	C	A	C	C	G	G	C	G	A	G	A	G	G	G	A	G	G	G	A	0.550103	12	6
11	46335013	GAGTAGTGTCT	GGAGTGAGTTA	G	A	G	T	A	G	T	G	T	C	T	G	G	A	G	T	G	A	G	T	T	A	0.550149	15	3
4	9928085	CAGCACCGGCA	GCAGTGAGTTA	C	A	G	C	A	C	C	G	G	C	A	G	C	A	G	T	G	A	G	T	T	A	0.55015	12	6
17	66848780	TATCAATGTCT	AGAGTGAGTCT	T	A	T	C	A	A	T	G	T	C	T	A	G	A	G	T	G	A	G	T	C	T	0.550165	14	4
5	19221219	AAGCATCGTCT	AGAGGGAAGCC	A	A	G	C	A	T	C	G	T	C	T	A	G	A	G	G	G	A	A	G	C	C	0.550404	15	3
10	17186358	TAGCAGCAGCA	TTAGTGAGTCC	T	A	G	C	A	G	C	A	G	C	A	T	T	A	G	T	G	A	G	T	C	C	0.550411	12	6
11	57624173	GAGCAGCATTT	AGAGTGAGAGC	G	A	G	C	A	G	C	A	T	T	T	A	G	A	G	T	G	A	G	A	G	C	0.550417	16	2
9	18938621	AAGCACCATCA	GGAGGGAGGGT	A	A	G	C	A	C	C	A	T	C	A	G	G	A	G	G	G	A	G	G	G	T	0.550534	12	6
2	159867399	TAGAAACGTTC	TGAGTGAGGAA	T	A	G	A	A	A	C	G	T	T	C	T	G	A	G	T	G	A	G	G	A	A	0.550548	12	6
1	217193471	CAGCAGCAGCA	GGAGGGAGGGC	C	A	G	C	A	G	C	A	G	C	A	G	G	A	G	G	G	A	G	G	G	C	0.550592	12	6
6	146467641	TTGCAACGTGA	TGAGTGAGAAA	T	T	G	C	A	A	C	G	T	G	A	T	G	A	G	T	G	A	G	A	A	A	0.550862	12	6
3	60996903	AAGCAGGGGCA	AGAGTGTGGTA	A	A	G	C	A	G	G	G	G	C	A	A	G	A	G	T	G	T	G	G	T	A	0.550876	13	5
5	79049159	CAGCAAAGGCA	AGAGTGAAGCC	C	A	G	C	A	A	A	G	G	C	A	A	G	A	G	T	G	A	A	G	C	C	0.55113	13	5
12	6901575	GTGCACAGGCC	TGAGTGAGGCA	G	T	G	C	A	C	A	G	G	C	C	T	G	A	G	T	G	A	G	G	C	A	0.551381	12	6
17	30110039	CAGCCACGGAA	GGAGTGAGGCC	C	A	G	C	C	A	C	G	G	A	A	G	G	A	G	T	G	A	G	G	C	C	0.551402	11	7
16	86143850	CAGCAGGGTCC	GGAGTGGGGGG	C	A	G	C	A	G	G	G	T	C	C	G	G	A	G	T	G	G	G	G	G	G	0.551443	13	5
12	119002656	TAGCAGCATCC	TGAGTGGGAGA	T	A	G	C	A	G	C	A	T	C	C	T	G	A	G	T	G	G	G	A	G	A	0.55152	13	5
5	130316831	GAGCAACTTCA	TGAATGAGGGC	G	A	G	C	A	A	C	T	T	C	A	T	G	A	A	T	G	A	G	G	G	C	0.551591	13	5
16	5631847	GAGCAGGGGCC	TGAGTGGGGTT	G	A	G	C	A	G	G	G	G	C	C	T	G	A	G	T	G	G	G	G	T	T	0.551615	13	5
8	74028504	GATTAATGGCT	TGAGTGAGGGA	G	A	T	T	A	A	T	G	G	C	T	T	G	A	G	T	G	A	G	G	G	A	0.551688	12	6
5	109258578	TAGCAAGGGCT	TCAGTGAGACA	T	A	G	C	A	A	G	G	G	C	T	T	C	A	G	T	G	A	G	A	C	A	0.551932	12	6
2	17481025	CAGCAAGGTCA	TTAGCGAGGGC	C	A	G	C	A	A	G	G	T	C	A	T	T	A	G	C	G	A	G	G	G	C	0.55201	11	7
7	49874661	ATGCAGAGGCC	AGAGTGAGGGA	A	T	G	C	A	G	A	G	G	C	C	A	G	A	G	T	G	A	G	G	G	A	0.552055	13	5
17	75808407	CAGCAAAGGCT	GGAGTGAGCCC	C	A	G	C	A	A	A	G	G	C	T	G	G	A	G	T	G	A	G	C	C	C	0.552214	13	5
22	42244438	TGGTAGAGTCA	AGAGTGAGGGA	T	G	G	T	A	G	A	G	T	C	A	A	G	A	G	T	G	A	G	G	G	A	0.552271	13	5
8	22461575	TGGTAGAGTCA	AGAGTGAGGGA	T	G	G	T	A	G	A	G	T	C	A	A	G	A	G	T	G	A	G	G	G	A	0.552271	13	5
1	234977010	TGGCAATGTCC	TGAGTGAAGGT	T	G	G	C	A	A	T	G	T	C	C	T	G	A	G	T	G	A	A	G	G	T	0.552329	12	6
7	30658850	GAGCAGAGGCA	GGAGGGAGGCG	G	A	G	C	A	G	A	G	G	C	A	G	G	A	G	G	G	A	G	G	C	G	0.552411	13	5
5	178084134	AAGCATCGTGT	AAAGTGAGGCA	A	A	G	C	A	T	C	G	T	G	T	A	A	A	G	T	G	A	G	G	C	A	0.552571	14	4
14	47240866	CAGCAGAGGCA	AGAGGGAGGGA	C	A	G	C	A	G	A	G	G	C	A	A	G	A	G	G	G	A	G	G	G	A	0.552639	13	5
13	35342180	GAGCAGTGTCA	TAAGGGAGGAG	G	A	G	C	A	G	T	G	T	C	A	T	A	A	G	G	G	A	G	G	A	G	0.552678	13	5
X	153618530	TAGCAACGACA	GAAGTGTGGCA	T	A	G	C	A	A	C	G	A	C	A	G	A	A	G	T	G	T	G	G	C	A	0.552679	11	7
5	3418688	CAGCAGCGTCA	TGTGGGAGCCT	C	A	G	C	A	G	C	G	T	C	A	T	G	T	G	G	G	A	G	C	C	T	0.552754	13	5
13	36590369	GAGCACCTTCT	AGAGTGAGATA	G	A	G	C	A	C	C	T	T	C	T	A	G	A	G	T	G	A	G	A	T	A	0.552958	16	2
3	153525932	TAGTAAGGTCT	TGAGTGAAGTC	T	A	G	T	A	A	G	G	T	C	T	T	G	A	G	T	G	A	A	G	T	C	0.553488	13	5
10	10360755	CAGCAAAGTTA	TGTGTGAGGCA	C	A	G	C	A	A	A	G	T	T	A	T	G	T	G	T	G	A	G	G	C	A	0.553532	11	7
X	139674742	TACCACCGTGG	TGAGTGAGGGC	T	A	C	C	A	C	C	G	T	G	G	T	G	A	G	T	G	A	G	G	G	C	0.553764	12	6
1	54539641	CAGCACAGTCC	TGAGTGAGCAC	C	A	G	C	A	C	A	G	T	C	C	T	G	A	G	T	G	A	G	C	A	C	0.55388	13	5
8	2790956	CAACACCGTCT	TGTGTGAGTGC	C	A	A	C	A	C	C	G	T	C	T	T	G	T	G	T	G	A	G	T	G	C	0.554101	13	5
4	155541353	GTGCAACGTTA	AGAGAGAGGGA	G	T	G	C	A	A	C	G	T	T	A	A	G	A	G	A	G	A	G	G	G	A	0.554192	13	5
9	138583387	GAGCAGCGGCC	GGAGGGAAGGG	G	A	G	C	A	G	C	G	G	C	C	G	G	A	G	G	G	A	A	G	G	G	0.554246	14	4
1	242574120	CAGCAGCCTCT	TGAGTGAGGAT	C	A	G	C	A	G	C	C	T	C	T	T	G	A	G	T	G	A	G	G	A	T	0.554471	15	3
18	54920334	AAGCAACATGG	AGAGTGAGGGA	A	A	G	C	A	A	C	A	T	G	G	A	G	A	G	T	G	A	G	G	G	A	0.55453	13	5
16	85545591	AAGCAGCGGCC	GGAGAGAGTTG	A	A	G	C	A	G	C	G	G	C	C	G	G	A	G	A	G	A	G	T	T	G	0.55471	13	5
17	58966373	GAGCAGCGGCA	GGTGTGAAGTG	G	A	G	C	A	G	C	G	G	C	A	G	G	T	G	T	G	A	A	G	T	G	0.554888	14	4
11	50484529	AAGCAACGTTT	TCTGTGAGGTG	A	A	G	C	A	A	C	G	T	T	T	T	C	T	G	T	G	A	G	G	T	G	0.554903	12	6
12	2465173	GAGCAGCATCT	ACAGTGAGAGC	G	A	G	C	A	G	C	A	T	C	T	A	C	A	G	T	G	A	G	A	G	C	0.554945	16	2
1	173885440	GAGCAGCTTCA	AGTGTGAGGAA	G	A	G	C	A	G	C	T	T	C	A	A	G	T	G	T	G	A	G	G	A	A	0.554946	15	3
X	75295959	CTGCAGTGGCC	TGAGTGAGGTG	C	T	G	C	A	G	T	G	G	C	C	T	G	A	G	T	G	A	G	G	T	G	0.555107	12	6
8	126714808	GGGCAATGTCG	GCAGTGAGGCC	G	G	G	C	A	A	T	G	T	C	G	G	C	A	G	T	G	A	G	G	C	C	0.55511	12	6
1	109909535	GAGTAAGGTTA	GGAGTGAGGCT	G	A	G	T	A	A	G	G	T	T	A	G	G	A	G	T	G	A	G	G	C	T	0.555143	12	6
11	94817670	TAGCAAAGGCC	TGAGTGGGAGC	T	A	G	C	A	A	A	G	G	C	C	T	G	A	G	T	G	G	G	A	G	C	0.555214	11	7
20	23464073	CAGCAGCGGCA	GGAGAGTGGCC	C	A	G	C	A	G	C	G	G	C	A	G	G	A	G	A	G	T	G	G	C	C	0.555349	12	6
9	90979243	CAACAGCGTCA	TCAGTGAGCCA	C	A	A	C	A	G	C	G	T	C	A	T	C	A	G	T	G	A	G	C	C	A	0.555368	13	5
9	129714582	CAGCAGCGGCA	TGTGTGTGAGA	C	A	G	C	A	G	C	G	G	C	A	T	G	T	G	T	G	T	G	A	G	A	0.555394	12	6
8	1003990	CACCATGGTCA	TGAGTGAGGGC	C	A	C	C	A	T	G	G	T	C	A	T	G	A	G	T	G	A	G	G	G	C	0.555411	12	6
15	46086910	TAGCAGCATGG	TGAGTGAGGGG	T	A	G	C	A	G	C	A	T	G	G	T	G	A	G	T	G	A	G	G	G	G	0.555451	13	5
20	21542228	CGGCAACGTCT	TGAGTAAAGGC	C	G	G	C	A	A	C	G	T	C	T	T	G	A	G	T	A	A	A	G	G	C	0.555553	13	5
3	127494816	TAGCAGTGGAT	AGAGTGAGGCC	T	A	G	C	A	G	T	G	G	A	T	A	G	A	G	T	G	A	G	G	C	C	0.555592	14	4
3	85347754	TAGCAGCGTCT	GGTGTGGGGAG	T	A	G	C	A	G	C	G	T	C	T	G	G	T	G	T	G	G	G	G	A	G	0.555612	14	4
11	13053526	CGGCAGGGTCA	GGAGTGAGTCC	C	G	G	C	A	G	G	G	T	C	A	G	G	A	G	T	G	A	G	T	C	C	0.555639	13	5
2	151525438	GAGCAGCGGCA	TGAGTCAGTCC	G	A	G	C	A	G	C	G	G	C	A	T	G	A	G	T	C	A	G	T	C	C	0.555701	14	4
7	129179388	GAGCAAAGGCC	AGAGTGTGGCT	G	A	G	C	A	A	A	G	G	C	C	A	G	A	G	T	G	T	G	G	C	T	0.556155	13	5
19	15418764	CAGCAGGGTGG	AGAGTGAGGGC	C	A	G	C	A	G	G	G	T	G	G	A	G	A	G	T	G	A	G	G	G	C	0.556223	14	4
2	26333922	CAGTAACGGCG	TGAGGGAGGAG	C	A	G	T	A	A	C	G	G	C	G	T	G	A	G	G	G	A	G	G	A	G	0.556404	11	7
2	165576167	CAGCAACGTCC	TGAGAGTGAGT	C	A	G	C	A	A	C	G	T	C	C	T	G	A	G	A	G	T	G	A	G	T	0.556461	12	6
7	30626481	CAGCATCGTCT	CTTGTGAGGGC	C	A	G	C	A	T	C	G	T	C	T	C	T	T	G	T	G	A	G	G	G	C	0.556464	13	5
6	97447218	CAGCAGTGTCA	GTAGTGAGATA	C	A	G	C	A	G	T	G	T	C	A	G	T	A	G	T	G	A	G	A	T	A	0.556489	13	5
19	44484861	AAGCAAAGGCC	TGAGAGAGGAC	A	A	G	C	A	A	A	G	G	C	C	T	G	A	G	A	G	A	G	G	A	C	0.556617	11	7
20	6117348	GAGCAATGACT	TGAGTGAGATG	G	A	G	C	A	A	T	G	A	C	T	T	G	A	G	T	G	A	G	A	T	G	0.556762	14	4
1	199610734	CAGCACTGGCA	TGAGTGGGGCA	C	A	G	C	A	C	T	G	G	C	A	T	G	A	G	T	G	G	G	G	C	A	0.55695	11	7
6	91011106	TAGCACAGGCA	AGTGTGAGGCA	T	A	G	C	A	C	A	G	G	C	A	A	G	T	G	T	G	A	G	G	C	A	0.557079	12	6
5	43540530	AAGCAAGGGCA	GTAGTGAGAGA	A	A	G	C	A	A	G	G	G	C	A	G	T	A	G	T	G	A	G	A	G	A	0.557121	11	7
11	130539352	AAGCATAGTCC	TCAGTGAGGCT	A	A	G	C	A	T	A	G	T	C	C	T	C	A	G	T	G	A	G	G	C	T	0.557156	12	6
12	16128408	TTGCAGCAGCC	AGAGTGAGGGA	T	T	G	C	A	G	C	A	G	C	C	A	G	A	G	T	G	A	G	G	G	A	0.557164	13	5
13	106765712	AAGCAGCGTTT	AAAGTGAGTTT	A	A	G	C	A	G	C	G	T	T	T	A	A	A	G	T	G	A	G	T	T	T	0.557272	15	3
12	40192776	AAGCAAAGTCA	AGAGGGAGTGG	A	A	G	C	A	A	A	G	T	C	A	A	G	A	G	G	G	A	G	T	G	G	0.557292	13	5
7	152182350	CAGCAGCGGTC	GGAGGGAGGGT	C	A	G	C	A	G	C	G	G	T	C	G	G	A	G	G	G	A	G	G	G	T	0.557493	12	6
18	51028169	CAGCAGTGTCA	CAAGTGAGTGA	C	A	G	C	A	G	T	G	T	C	A	C	A	A	G	T	G	A	G	T	G	A	0.557529	13	5
19	58913449	AAGCCTCGGCA	AGAGTGAGACT	A	A	G	C	C	T	C	G	G	C	A	A	G	A	G	T	G	A	G	A	C	T	0.557556	13	5
19	36890504	AAGCAATGTCA	AGAGGAAGGGT	A	A	G	C	A	A	T	G	T	C	A	A	G	A	G	G	A	A	G	G	G	T	0.557649	12	6
2	99584358	GAGCAGCTCCA	AGAGTGAGGGC	G	A	G	C	A	G	C	T	C	C	A	A	G	A	G	T	G	A	G	G	G	C	0.557718	15	3
17	71646094	TGTCAGCGGCA	TGAGGGAGGGA	T	G	T	C	A	G	C	G	G	C	A	T	G	A	G	G	G	A	G	G	G	A	0.557785	11	7
2	241927854	GTGCAGCGTTG	TCAGTGAGGGA	G	T	G	C	A	G	C	G	T	T	G	T	C	A	G	T	G	A	G	G	G	A	0.557862	13	5
22	26491470	CAGCCACGTCA	GGAGGGAGACT	C	A	G	C	C	A	C	G	T	C	A	G	G	A	G	G	G	A	G	A	C	T	0.558007	12	6
4	74103265	GTGCAGAGGCC	GGAGTGAGGTC	G	T	G	C	A	G	A	G	G	C	C	G	G	A	G	T	G	A	G	G	T	C	0.558048	13	5
6	122189423	GAGCAACATCA	TGGGTGAGTCA	G	A	G	C	A	A	C	A	T	C	A	T	G	G	G	T	G	A	G	T	C	A	0.558077	13	5
20	61581223	TAACACCATCA	GGAGTGAGGGT	T	A	A	C	A	C	C	A	T	C	A	G	G	A	G	T	G	A	G	G	G	T	0.558154	12	6
19	4601009	GAGCAGGGTCT	GCAGTGAGAGA	G	A	G	C	A	G	G	G	T	C	T	G	C	A	G	T	G	A	G	A	G	A	0.5582	15	3
X	40752558	AAGCAGCGTCA	TTAGAGAGTAA	A	A	G	C	A	G	C	G	T	C	A	T	T	A	G	A	G	A	G	T	A	A	0.55829	13	5
5	173407916	TATCAGAGTCT	AGAGTGAGACC	T	A	T	C	A	G	A	G	T	C	T	A	G	A	G	T	G	A	G	A	C	C	0.558565	15	3
12	114673910	GAGCAATGTCC	GGAGAGAGATA	G	A	G	C	A	A	T	G	T	C	C	G	G	A	G	A	G	A	G	A	T	A	0.558579	13	5
15	69553352	CAGCAGTGTCC	ACAGTGAGATC	C	A	G	C	A	G	T	G	T	C	C	A	C	A	G	T	G	A	G	A	T	C	0.558642	14	4
22	31984469	GAGCAACTCCA	TGAGTGAGGAC	G	A	G	C	A	A	C	T	C	C	A	T	G	A	G	T	G	A	G	G	A	C	0.558751	13	5
X	64391691	CATCAACGTCC	AGAGAGAGAGA	C	A	T	C	A	A	C	G	T	C	C	A	G	A	G	A	G	A	G	A	G	A	0.558759	13	5
6	5887432	TAGCAATGGCC	TAAGAGAGGGA	T	A	G	C	A	A	T	G	G	C	C	T	A	A	G	A	G	A	G	G	G	A	0.558763	10	8
8	3165228	AGGCAGGGGCA	TGTGTGAGGGC	A	G	G	C	A	G	G	G	G	C	A	T	G	T	G	T	G	A	G	G	G	C	0.558797	11	7
2	221470588	CAGCAAAGGCT	GAAGTGAGGGG	C	A	G	C	A	A	A	G	G	C	T	G	A	A	G	T	G	A	G	G	G	G	0.5592	12	6
21	42664720	TAGCAGTGGCC	GGTGTGAGACC	T	A	G	C	A	G	T	G	G	C	C	G	G	T	G	T	G	A	G	A	C	C	0.559287	12	6
8	145708093	GAGCCAGGGCA	AGAGTGAGTGC	G	A	G	C	C	A	G	G	G	C	A	A	G	A	G	T	G	A	G	T	G	C	0.559324	13	5
12	1650323	AAGCAACGGCG	GCAGTGATGTC	A	A	G	C	A	A	C	G	G	C	G	G	C	A	G	T	G	A	T	G	T	C	0.559397	12	6
11	66959722	AAGCAGAGGCA	GGAGTGAGCGG	A	A	G	C	A	G	A	G	G	C	A	G	G	A	G	T	G	A	G	C	G	G	0.559411	13	5
3	173256170	GAGCAGGGGCA	GGAGTGAGTAG	G	A	G	C	A	G	G	G	G	C	A	G	G	A	G	T	G	A	G	T	A	G	0.559556	14	4
3	3107694	GGGCATCGTCT	TCAGTGAGATC	G	G	G	C	A	T	C	G	T	C	T	T	C	A	G	T	G	A	G	A	T	C	0.559678	14	4
9	136355867	GAGCAGCGGCC	AGAGAGAAGGA	G	A	G	C	A	G	C	G	G	C	C	A	G	A	G	A	G	A	A	G	G	A	0.559689	15	3
3	10236458	CAGCAACGTCA	GGTGAGAGAGG	C	A	G	C	A	A	C	G	T	C	A	G	G	T	G	A	G	A	G	A	G	G	0.559744	12	6
4	136023452	AAGCATTGTCA	GGAGGGAGGAC	A	A	G	C	A	T	T	G	T	C	A	G	G	A	G	G	G	A	G	G	A	C	0.559869	12	6
10	107332177	AAGCAGAGTCC	AGAGTGTGAGC	A	A	G	C	A	G	A	G	T	C	C	A	G	A	G	T	G	T	G	A	G	C	0.559886	14	4
X	16062788	AAGCAGCAGCA	AAAGTGAGAGC	A	A	G	C	A	G	C	A	G	C	A	A	A	A	G	T	G	A	G	A	G	C	0.559889	13	5
8	143618220	CAGCAGGGGCA	TGAGTGGGGCT	C	A	G	C	A	G	G	G	G	C	A	T	G	A	G	T	G	G	G	G	C	T	0.559901	12	6
20	18145024	GTGCCACGTCA	TGGGTGAGGTC	G	T	G	C	C	A	C	G	T	C	A	T	G	G	G	T	G	A	G	G	T	C	0.559971	12	6
15	25671144	AGACAGCGTCA	GGAGTGTGGGC	A	G	A	C	A	G	C	G	T	C	A	G	G	A	G	T	G	T	G	G	G	C	0.56006	12	6
17	66291356	CAGCAAGGTCA	TTGGTGAGGGC	C	A	G	C	A	A	G	G	T	C	A	T	T	G	G	T	G	A	G	G	G	C	0.560068	11	7
1	228590674	AAGCAGCGATG	TGAGTGAGACA	A	A	G	C	A	G	C	G	A	T	G	T	G	A	G	T	G	A	G	A	C	A	0.560098	13	5
2	120904003	GAGCAGAGTCT	ACAGTGAGTGC	G	A	G	C	A	G	A	G	T	C	T	A	C	A	G	T	G	A	G	T	G	C	0.56022	16	2
4	163658121	TGTCAAAGTCT	TGAGTGAGGCA	T	G	T	C	A	A	A	G	T	C	T	T	G	A	G	T	G	A	G	G	C	A	0.560354	12	6
2	173050046	AAGCAACGTAA	CCAGTGAGAGC	A	A	G	C	A	A	C	G	T	A	A	C	C	A	G	T	G	A	G	A	G	C	0.560385	12	6
17	77527341	CATCAGCGTGG	TGAGTGAGGAC	C	A	T	C	A	G	C	G	T	G	G	T	G	A	G	T	G	A	G	G	A	C	0.560457	13	5
3	33989494	TACCAGCGGCC	TGAGTGAGCTT	T	A	C	C	A	G	C	G	G	C	C	T	G	A	G	T	G	A	G	C	T	T	0.560533	13	5
13	93952180	CAGCAAGGGCA	TGAGGGAGACA	C	A	G	C	A	A	G	G	G	C	A	T	G	A	G	G	G	A	G	A	C	A	0.561067	11	7
5	18613289	TAGCAAAGTCA	TTAGTGAGTAG	T	A	G	C	A	A	A	G	T	C	A	T	T	A	G	T	G	A	G	T	A	G	0.561327	12	6
4	101163409	GAGTAAGGGCT	TGTGTGAGGGA	G	A	G	T	A	A	G	G	G	C	T	T	G	T	G	T	G	A	G	G	G	A	0.561409	12	6
20	42373021	GCGCAACGTCC	CGTGTGAGTGC	G	C	G	C	A	A	C	G	T	C	C	C	G	T	G	T	G	A	G	T	G	C	0.561419	13	5
22	16805733	TAGCAGTGGCT	TGTGTGAGTTC	T	A	G	C	A	G	T	G	G	C	T	T	G	T	G	T	G	A	G	T	T	C	0.561478	13	5
18	8320308	CAGCAGCTTCC	TGAGTGAGAAG	C	A	G	C	A	G	C	T	T	C	C	T	G	A	G	T	G	A	G	A	A	G	0.561644	14	4
1	182107063	AAGCATTGTCT	GGAGTAAGGCA	A	A	G	C	A	T	T	G	T	C	T	G	G	A	G	T	A	A	G	G	C	A	0.561714	13	5
8	41670560	TTGCAGCGTCA	TGAGAGGGGCC	T	T	G	C	A	G	C	G	T	C	A	T	G	A	G	A	G	G	G	G	C	C	0.56176	12	6
1	68011231	AAGCAAAGTCA	AGAGTGAAAGA	A	A	G	C	A	A	A	G	T	C	A	A	G	A	G	T	G	A	A	A	G	A	0.561786	14	4
11	6640939	GAGCAAGGTCC	GGAGAGAGGAG	G	A	G	C	A	A	G	G	T	C	C	G	G	A	G	A	G	A	G	G	A	G	0.561993	13	5
2	172929901	CAGCATCTGCC	GGAGTGAGGGC	C	A	G	C	A	T	C	T	G	C	C	G	G	A	G	T	G	A	G	G	G	C	0.562249	12	6
15	64251847	GAGCAGCAGCA	GGAGGGAGGGG	G	A	G	C	A	G	C	A	G	C	A	G	G	A	G	G	G	A	G	G	G	G	0.562309	13	5
20	22853695	ATGCAGGGTCT	TCAGTGAGGGC	A	T	G	C	A	G	G	G	T	C	T	T	C	A	G	T	G	A	G	G	G	C	0.562472	13	5
11	19502409	ATGCAACGTCT	TGTGTGATGTC	A	T	G	C	A	A	C	G	T	C	T	T	G	T	G	T	G	A	T	G	T	C	0.562508	13	5
7	157436176	AAGCAAGGTCT	GGAGTGAAAGC	A	A	G	C	A	A	G	G	T	C	T	G	G	A	G	T	G	A	A	A	G	C	0.562617	14	4
X	141146265	CAGTAGCGTCA	TAAGTGTGGAA	C	A	G	T	A	G	C	G	T	C	A	T	A	A	G	T	G	T	G	G	A	A	0.562712	12	6
15	99079391	GAGCAGTGTCC	GAAGGGAGGTA	G	A	G	C	A	G	T	G	T	C	C	G	A	A	G	G	G	A	G	G	T	A	0.562952	13	5
14	104131971	AAATAGCGTCC	AGAGTGGGGGC	A	A	A	T	A	G	C	G	T	C	C	A	G	A	G	T	G	G	G	G	G	C	0.562953	13	5
22	32636545	GAGCCTCGTCT	TGAGGGAGGAA	G	A	G	C	C	T	C	G	T	C	T	T	G	A	G	G	G	A	G	G	A	A	0.562975	14	4
2	129134753	AAGCAACTTCA	GGAGTGTGGAC	A	A	G	C	A	A	C	T	T	C	A	G	G	A	G	T	G	T	G	G	A	C	0.563041	12	6
9	137135128	TAGCAAGGGCA	AGGGTGAGGCT	T	A	G	C	A	A	G	G	G	C	A	A	G	G	G	T	G	A	G	G	C	T	0.563058	12	6
X	152824611	TAGCACCGGCC	CCAGTGAGCCC	T	A	G	C	A	C	C	G	G	C	C	C	C	A	G	T	G	A	G	C	C	C	0.563257	12	6
2	82810213	AAGCAACGTTA	TGTGGGAGGAT	A	A	G	C	A	A	C	G	T	T	A	T	G	T	G	G	G	A	G	G	A	T	0.56334	11	7
16	54501916	CAGCAGCGTCT	AGAGTGTGCAA	C	A	G	C	A	G	C	G	T	C	T	A	G	A	G	T	G	T	G	C	A	A	0.563356	16	2
6	134032137	GAGAAATGTCT	GGAGTGAGGGA	G	A	G	A	A	A	T	G	T	C	T	G	G	A	G	T	G	A	G	G	G	A	0.563362	14	4
1	210081742	AAGCAGCGTCA	TTTGAGAGGAC	A	A	G	C	A	G	C	G	T	C	A	T	T	T	G	A	G	A	G	G	A	C	0.563369	12	6
5	135216998	AAGCAGCGTCA	TTTGAGAGGAC	A	A	G	C	A	G	C	G	T	C	A	T	T	T	G	A	G	A	G	G	A	C	0.563369	12	6
6	36773358	AAGCAGAGGCT	AGAGTGAGATG	A	A	G	C	A	G	A	G	G	C	T	A	G	A	G	T	G	A	G	A	T	G	0.563487	15	3
8	38128424	AACCACCGTCT	AGAGTGAGCCA	A	A	C	C	A	C	C	G	T	C	T	A	G	A	G	T	G	A	G	C	C	A	0.563538	15	3
18	33734365	ATGCAGCGACT	TGAGTGAGTGA	A	T	G	C	A	G	C	G	A	C	T	T	G	A	G	T	G	A	G	T	G	A	0.563699	14	4
4	182601401	AAACAGCGTCA	AGAGTGTGACT	A	A	A	C	A	G	C	G	T	C	A	A	G	A	G	T	G	T	G	A	C	T	0.563763	14	4
12	24295286	TAGCAGCAACA	TGAGTGAGACA	T	A	G	C	A	G	C	A	A	C	A	T	G	A	G	T	G	A	G	A	C	A	0.563987	13	5
16	88279640	AAGTCAGGTCT	TGAGTGAGGGG	A	A	G	T	C	A	G	G	T	C	T	T	G	A	G	T	G	A	G	G	G	G	0.564062	12	6
10	50275733	GAGCAGGGGCC	TGAGGGAGACA	G	A	G	C	A	G	G	G	G	C	C	T	G	A	G	G	G	A	G	A	C	A	0.564129	13	5
22	20617636	GACCACCGGCA	TTAGTGAGGAC	G	A	C	C	A	C	C	G	G	C	A	T	T	A	G	T	G	A	G	G	A	C	0.564145	12	6
16	52472055	TTGCACCGTCT	AAAGTGAGAGG	T	T	G	C	A	C	C	G	T	C	T	A	A	A	G	T	G	A	G	A	G	G	0.564225	14	4
1	185353638	AATCAAGGTCT	GAAGTGAGGGA	A	A	T	C	A	A	G	G	T	C	T	G	A	A	G	T	G	A	G	G	G	A	0.564239	12	6
11	29953862	AAGCTGCGTCC	TGAGTGGGACC	A	A	G	C	T	G	C	G	T	C	C	T	G	A	G	T	G	G	G	A	C	C	0.564452	13	5
13	57838721	TTGTAGCGGCC	TGAGTGAGTCT	T	T	G	T	A	G	C	G	G	C	C	T	G	A	G	T	G	A	G	T	C	T	0.564468	12	6
X	92998376	AAGCACCGTTC	TGAGAGAGACA	A	A	G	C	A	C	C	G	T	T	C	T	G	A	G	A	G	A	G	A	C	A	0.564526	12	6
X	74292820	GAGCAGCGCCA	TGAGCGAGGAA	G	A	G	C	A	G	C	G	C	C	A	T	G	A	G	C	G	A	G	G	A	A	0.56456	14	4
6	29512655	GAGCAGCGCCA	TGAGCGAGGAA	G	A	G	C	A	G	C	G	C	C	A	T	G	A	G	C	G	A	G	G	A	A	0.56456	14	4
6	119157307	GAGCAGCGTCC	TTAGGGAAGGG	G	A	G	C	A	G	C	G	T	C	C	T	T	A	G	G	G	A	A	G	G	G	0.564569	14	4
X	152684322	GGGCAGTGTCT	TGAGGGAGGCT	G	G	G	C	A	G	T	G	T	C	T	T	G	A	G	G	G	A	G	G	C	T	0.564684	14	4
14	73993695	GAGCAAGGACC	TGAGGGAGGGA	G	A	G	C	A	A	G	G	A	C	C	T	G	A	G	G	G	A	G	G	G	A	0.5647	12	6
9	109572335	CAGCAGTGTCC	GGAGGGAGAGA	C	A	G	C	A	G	T	G	T	C	C	G	G	A	G	G	G	A	G	A	G	A	0.564701	13	5
1	73026653	AAGCCACATCT	TAAGTGAGGCA	A	A	G	C	C	A	C	A	T	C	T	T	A	A	G	T	G	A	G	G	C	A	0.56499	12	6
5	50933402	TAGCAATGGCC	GGAGTGAAGAC	T	A	G	C	A	A	T	G	G	C	C	G	G	A	G	T	G	A	A	G	A	C	0.565017	12	6
4	76909793	TAGCTGTGTCT	TGAGTGAGAGA	T	A	G	C	T	G	T	G	T	C	T	T	G	A	G	T	G	A	G	A	G	A	0.56516	14	4
10	33683890	TAGTACCGTCC	TTAGTGAGCAC	T	A	G	T	A	C	C	G	T	C	C	T	T	A	G	T	G	A	G	C	A	C	0.565201	12	6
16	65825369	GAGCAGGGGCA	GGGGTGAGGGA	G	A	G	C	A	G	G	G	G	C	A	G	G	G	G	T	G	A	G	G	G	A	0.565362	13	5
3	76688998	TAGCAACATCT	AGAGTGAGCAG	T	A	G	C	A	A	C	A	T	C	T	A	G	A	G	T	G	A	G	C	A	G	0.565388	15	3
X	12917416	AAGCATTATCC	AGAGTGAGGGC	A	A	G	C	A	T	T	A	T	C	C	A	G	A	G	T	G	A	G	G	G	C	0.565493	13	5
20	37176733	GAGGAGAGTCC	TGAGTGAGGGA	G	A	G	G	A	G	A	G	T	C	C	T	G	A	G	T	G	A	G	G	G	A	0.56557	14	4
15	86585534	AGGCAACAGCA	TGAGTGAGTGA	A	G	G	C	A	A	C	A	G	C	A	T	G	A	G	T	G	A	G	T	G	A	0.565635	11	7
18	2974900	GAGCAAAGGCT	CAAGTGAGGCG	G	A	G	C	A	A	A	G	G	C	T	C	A	A	G	T	G	A	G	G	C	G	0.565641	13	5
22	42354587	TAGCAACGTGA	TGGGTGAGATA	T	A	G	C	A	A	C	G	T	G	A	T	G	G	G	T	G	A	G	A	T	A	0.565781	12	6
11	129574106	GAGCAAGGGCA	TGAGTGTGACG	G	A	G	C	A	A	G	G	G	C	A	T	G	A	G	T	G	T	G	A	C	G	0.565823	12	6
7	102847057	AAGCAGTGTTC	AGTGTGAGGGA	A	A	G	C	A	G	T	G	T	T	C	A	G	T	G	T	G	A	G	G	G	A	0.565864	13	5
1	166698233	TAGCAACAGCA	TGTGTGAGATA	T	A	G	C	A	A	C	A	G	C	A	T	G	T	G	T	G	A	G	A	T	A	0.5661	11	7
2	44754751	CAGGAACGTCA	TTAGTGAGACC	C	A	G	G	A	A	C	G	T	C	A	T	T	A	G	T	G	A	G	A	C	C	0.566117	12	6
3	199110957	CAGCAGAGGCT	AGAGTGAGAGG	C	A	G	C	A	G	A	G	G	C	T	A	G	A	G	T	G	A	G	A	G	G	0.566137	15	3
13	24912498	GAGCAATGTCT	GCAGGGAGGGA	G	A	G	C	A	A	T	G	T	C	T	G	C	A	G	G	G	A	G	G	G	A	0.566227	13	5
22	16656505	CAGCAAGGGCA	GGAGAGAGGTC	C	A	G	C	A	A	G	G	G	C	A	G	G	A	G	A	G	A	G	G	T	C	0.566324	11	7
15	64780169	GAGCAACGGCC	TCAGAGAGCGC	G	A	G	C	A	A	C	G	G	C	C	T	C	A	G	A	G	A	G	C	G	C	0.56642	12	6
7	67502641	AAGCAATGTTT	TGAGTGAGAAG	A	A	G	C	A	A	T	G	T	T	T	T	G	A	G	T	G	A	G	A	A	G	0.566423	13	5
7	43344404	CTGCAGCGTCA	TGTGTGATGCC	C	T	G	C	A	G	C	G	T	C	A	T	G	T	G	T	G	A	T	G	C	C	0.566443	13	5
13	54109661	GAGCAGCTTCT	AAAGTGAGACC	G	A	G	C	A	G	C	T	T	C	T	A	A	A	G	T	G	A	G	A	C	C	0.566453	16	2
10	26135130	GAGCGACTTCA	TGAGTGAGGGC	G	A	G	C	G	A	C	T	T	C	A	T	G	A	G	T	G	A	G	G	G	C	0.56651	13	5
15	22855886	CAGCAGGGACT	GGAGTGAGGGA	C	A	G	C	A	G	G	G	A	C	T	G	G	A	G	T	G	A	G	G	G	A	0.56654	14	4
13	99092997	GAGCAACGGAG	GGAGGGAGGGA	G	A	G	C	A	A	C	G	G	A	G	G	G	A	G	G	G	A	G	G	G	A	0.566647	12	6
8	132889125	AAGCCACAGCT	AGAGTGAGGGA	A	A	G	C	C	A	C	A	G	C	T	A	G	A	G	T	G	A	G	G	G	A	0.566781	13	5
20	18354552	TAGCACCTTCA	GGAGTGTGGCC	T	A	G	C	A	C	C	T	T	C	A	G	G	A	G	T	G	T	G	G	C	C	0.566823	12	6
15	94379083	GAGCAAGGGCA	GCAGTGAGAGA	G	A	G	C	A	A	G	G	G	C	A	G	C	A	G	T	G	A	G	A	G	A	0.566835	12	6
16	71595188	ATGCAGAGGCA	AGAGTGAGGGG	A	T	G	C	A	G	A	G	G	C	A	A	G	A	G	T	G	A	G	G	G	G	0.5669	13	5
10	55460901	TATCACTGTCC	TGTGTGAGGGA	T	A	T	C	A	C	T	G	T	C	C	T	G	T	G	T	G	A	G	G	G	A	0.567117	11	7
X	150050481	CAGCATCGGCC	ACAGTGAGATC	C	A	G	C	A	T	C	G	G	C	C	A	C	A	G	T	G	A	G	A	T	C	0.567146	13	5
20	61624329	GAACCAGGTCC	AGAGTGAGGGC	G	A	A	C	C	A	G	G	T	C	C	A	G	A	G	T	G	A	G	G	G	C	0.567324	13	5
9	14313035	CAGCAACGTGG	GAAGTGAGGAA	C	A	G	C	A	A	C	G	T	G	G	G	A	A	G	T	G	A	G	G	A	A	0.567427	12	6
6	137776415	TGGCAACAGCT	GGAGTGAGGGG	T	G	G	C	A	A	C	A	G	C	T	G	G	A	G	T	G	A	G	G	G	G	0.567489	12	6
9	79906207	GAGCCACGGCC	TGAGTGAAACA	G	A	G	C	C	A	C	G	G	C	C	T	G	A	G	T	G	A	A	A	C	A	0.567535	13	5
9	71889033	AAGTCAGGTCA	TGAGTGAGAGC	A	A	G	T	C	A	G	G	T	C	A	T	G	A	G	T	G	A	G	A	G	C	0.567565	11	7
6	134586845	TGGCAAGGTCT	AGAGTGAGTCT	T	G	G	C	A	A	G	G	T	C	T	A	G	A	G	T	G	A	G	T	C	T	0.567654	14	4
5	27414585	TAGTAGAGTCT	TGAGTGAGTAC	T	A	G	T	A	G	A	G	T	C	T	T	G	A	G	T	G	A	G	T	A	C	0.567662	14	4
20	36438898	AAGCAAAGTCC	TCAGAGAGGGC	A	A	G	C	A	A	A	G	T	C	C	T	C	A	G	A	G	A	G	G	G	C	0.567767	11	7
3	150181452	AAACAACTTCA	TAAGTGAGGCA	A	A	A	C	A	A	C	T	T	C	A	T	A	A	G	T	G	A	G	G	C	A	0.567774	11	7
4	141930261	CAGCATGGGCA	GGAGTGAGACC	C	A	G	C	A	T	G	G	G	C	A	G	G	A	G	T	G	A	G	A	C	C	0.567832	12	6
5	9361998	GAGTAAGGGCA	TGAGTGATGCC	G	A	G	T	A	A	G	G	G	C	A	T	G	A	G	T	G	A	T	G	C	C	0.567856	12	6
1	146917735	CATCATCGTCA	TGTGTGAGAGA	C	A	T	C	A	T	C	G	T	C	A	T	G	T	G	T	G	A	G	A	G	A	0.567909	12	6
1	147079739	CATCATCGTCA	TGTGTGAGAGA	C	A	T	C	A	T	C	G	T	C	A	T	G	T	G	T	G	A	G	A	G	A	0.567909	12	6
11	64806670	GAGCAATGTGA	GCAGTGAGGGC	G	A	G	C	A	A	T	G	T	G	A	G	C	A	G	T	G	A	G	G	G	C	0.567917	12	6
5	176029194	CAGCAGCGTCA	TAAGTGACAGA	C	A	G	C	A	G	C	G	T	C	A	T	A	A	G	T	G	A	C	A	G	A	0.568055	14	4
2	142664883	AAGCAATGTCA	GAAGAGAGGGT	A	A	G	C	A	A	T	G	T	C	A	G	A	A	G	A	G	A	G	G	G	T	0.568113	11	7
18	21179529	TGGCAGCATCT	AAAGTGAGGGC	T	G	G	C	A	G	C	A	T	C	T	A	A	A	G	T	G	A	G	G	G	C	0.568239	14	4
15	62858877	GGGCAGTGTTT	GGAGTGAGGCC	G	G	G	C	A	G	T	G	T	T	T	G	G	A	G	T	G	A	G	G	C	C	0.568899	14	4
5	93360172	ATGCACCGTCA	ACAGTGAGGAT	A	T	G	C	A	C	C	G	T	C	A	A	C	A	G	T	G	A	G	G	A	T	0.568923	13	5
5	64506901	AAGCAAAGTCA	AGAGAGAGACA	A	A	G	C	A	A	A	G	T	C	A	A	G	A	G	A	G	A	G	A	C	A	0.568942	13	5
13	37643467	TAACACTGTTA	TGAGTGAGGGA	T	A	A	C	A	C	T	G	T	T	A	T	G	A	G	T	G	A	G	G	G	A	0.569099	11	7
1	43588345	GAGCAGCGGCC	AGGGGGAGGGT	G	A	G	C	A	G	C	G	G	C	C	A	G	G	G	G	G	A	G	G	G	T	0.56913	14	4
5	73503571	CAGCAGGGGTC	GGAGTGAGGGA	C	A	G	C	A	G	G	G	G	T	C	G	G	A	G	T	G	A	G	G	G	A	0.569145	12	6
10	100811956	AAGCAAGGTAA	TGTGTGAGGGA	A	A	G	C	A	A	G	G	T	A	A	T	G	T	G	T	G	A	G	G	G	A	0.569263	11	7
1	87464942	CAACAGCGTGG	AGAGTGAGGGA	C	A	A	C	A	G	C	G	T	G	G	A	G	A	G	T	G	A	G	G	G	A	0.569299	14	4
12	12090678	GATCAGCAGCA	CGAGTGAGGCC	G	A	T	C	A	G	C	A	G	C	A	C	G	A	G	T	G	A	G	G	C	C	0.569409	13	5
10	26374099	GACCAATGTCC	TAAGTGAGGAC	G	A	C	C	A	A	T	G	T	C	C	T	A	A	G	T	G	A	G	G	A	C	0.569423	12	6
12	119632887	CAGCCGGGTCA	AGAGTGAGTGC	C	A	G	C	C	G	G	G	T	C	A	A	G	A	G	T	G	A	G	T	G	C	0.569633	14	4
5	111298429	CAGCAACCTCC	TGAGGGAGGCA	C	A	G	C	A	A	C	C	T	C	C	T	G	A	G	G	G	A	G	G	C	A	0.569718	12	6
1	4887941	TAGCAAAGGCA	AGAGTGAAGCT	T	A	G	C	A	A	A	G	G	C	A	A	G	A	G	T	G	A	A	G	C	T	0.569738	13	5
18	52881992	GAGCACCTTCT	TGAGTGAAGCC	G	A	G	C	A	C	C	T	T	C	T	T	G	A	G	T	G	A	A	G	C	C	0.569789	15	3
5	169701098	ATGCAGTGGCA	TGAGTGAGAGG	A	T	G	C	A	G	T	G	G	C	A	T	G	A	G	T	G	A	G	A	G	G	0.569873	12	6
12	23373490	TAGCAAGTGCT	TGAGTGAGGGA	T	A	G	C	A	A	G	T	G	C	T	T	G	A	G	T	G	A	G	G	G	A	0.569898	12	6
4	181559939	AAGCAACATCT	GAAGGGAGGGC	A	A	G	C	A	A	C	A	T	C	T	G	A	A	G	G	G	A	G	G	G	C	0.569986	12	6
1	54836264	GAGCAAAGTCT	GGTGTGAGAGT	G	A	G	C	A	A	A	G	T	C	T	G	G	T	G	T	G	A	G	A	G	T	0.57	14	4
9	131260960	GAGCAAAGTCT	AGAGGGAGAGG	G	A	G	C	A	A	A	G	T	C	T	A	G	A	G	G	G	A	G	A	G	G	0.570065	15	3
X	10360781	CAGTAAGGTCA	AGAGGGAGGCA	C	A	G	T	A	A	G	G	T	C	A	A	G	A	G	G	G	A	G	G	C	A	0.570161	12	6
11	9884209	TAGCAGTGTCC	GGGGTGAGGAA	T	A	G	C	A	G	T	G	T	C	C	G	G	G	G	T	G	A	G	G	A	A	0.570205	13	5
8	127773871	CAGCATCGGCA	AGAGTAAGTCA	C	A	G	C	A	T	C	G	G	C	A	A	G	A	G	T	A	A	G	T	C	A	0.570384	13	5
9	34359356	GAGCAACCTCA	GGAGTGAGTTT	G	A	G	C	A	A	C	C	T	C	A	G	G	A	G	T	G	A	G	T	T	T	0.570398	14	4
3	125843106	AATCAGCATCA	TAAGTGAGGTA	A	A	T	C	A	G	C	A	T	C	A	T	A	A	G	T	G	A	G	G	T	A	0.570425	12	6
9	116751614	TATTAACGGCA	TGAGTGAAGCA	T	A	T	T	A	A	C	G	G	C	A	T	G	A	G	T	G	A	A	G	C	A	0.570438	11	7
5	44043887	GAGCAATGTGA	TCAGTGAGGTA	G	A	G	C	A	A	T	G	T	G	A	T	C	A	G	T	G	A	G	G	T	A	0.570773	12	6
1	3916729	TGGCAGGGTCC	TGAGTGTGGCA	T	G	G	C	A	G	G	G	T	C	C	T	G	A	G	T	G	T	G	G	C	A	0.570897	12	6
3	84599022	AAGCAGAGTCC	TTAGTGAGCCA	A	A	G	C	A	G	A	G	T	C	C	T	T	A	G	T	G	A	G	C	C	A	0.570944	13	5
4	80725819	GAGCAACCTTC	GGAGTGAGGGA	G	A	G	C	A	A	C	C	T	T	C	G	G	A	G	T	G	A	G	G	G	A	0.570977	13	5
10	33948005	AAGCACCAGCC	TGAGTGTGGCC	A	A	G	C	A	C	C	A	G	C	C	T	G	A	G	T	G	T	G	G	C	C	0.571182	11	7
X	12178892	CAGCAACGGCC	GGAGCAAGGGA	C	A	G	C	A	A	C	G	G	C	C	G	G	A	G	C	A	A	G	G	G	A	0.571225	11	7
19	59025732	AAGTATCATCC	TGAGTGAGGTG	A	A	G	T	A	T	C	A	T	C	C	T	G	A	G	T	G	A	G	G	T	G	0.571269	12	6
19	1345657	CAGCACAGTCC	GGAGGGAGGGA	C	A	G	C	A	C	A	G	T	C	C	G	G	A	G	G	G	A	G	G	G	A	0.571299	12	6
7	14134705	AAGTATAGTCA	TGAGTGAGAGA	A	A	G	T	A	T	A	G	T	C	A	T	G	A	G	T	G	A	G	A	G	A	0.571414	12	6
11	67592017	AGGCAAGGTCA	AGAGAGAGGCC	A	G	G	C	A	A	G	G	T	C	A	A	G	A	G	A	G	A	G	G	C	C	0.571462	12	6
X	65157151	GAGCAGCGTCC	GATGTGTGGCT	G	A	G	C	A	G	C	G	T	C	C	G	A	T	G	T	G	T	G	G	C	T	0.571515	13	5
11	61168417	CAGCAGCAGCA	TGAGAGAGGGA	C	A	G	C	A	G	C	A	G	C	A	T	G	A	G	A	G	A	G	G	G	A	0.571597	12	6
18	61994572	CAGCAGCAGCA	TGAGAGAGGGA	C	A	G	C	A	G	C	A	G	C	A	T	G	A	G	A	G	A	G	G	G	A	0.571597	12	6
11	122953259	CTGCAGCGGCA	GGAGAGAGGGA	C	T	G	C	A	G	C	G	G	C	A	G	G	A	G	A	G	A	G	G	G	A	0.571758	12	6
11	58996526	CATTAACGTCT	TGAGTGAGAAG	C	A	T	T	A	A	C	G	T	C	T	T	G	A	G	T	G	A	G	A	A	G	0.571791	13	5
13	19774097	GTGCAGCGGGA	CGAGTGAGGCC	G	T	G	C	A	G	C	G	G	G	A	C	G	A	G	T	G	A	G	G	C	C	0.571802	13	5
8	137789407	TTACAACGTCA	TGAGTGAAGTA	T	T	A	C	A	A	C	G	T	C	A	T	G	A	G	T	G	A	A	G	T	A	0.572053	12	6
17	71928809	GAGCAACGGCC	GGAGCGAAGTC	G	A	G	C	A	A	C	G	G	C	C	G	G	A	G	C	G	A	A	G	T	C	0.572119	13	5
16	1133188	TAGCAGCAGCA	GCAGTGAGGGG	T	A	G	C	A	G	C	A	G	C	A	G	C	A	G	T	G	A	G	G	G	G	0.572129	12	6
8	118694297	GGGCAGTGTCC	GGAGTGAGATG	G	G	G	C	A	G	T	G	T	C	C	G	G	A	G	T	G	A	G	A	T	G	0.572226	14	4
1	237504301	CAGCAATGTCC	TGAGAGAGTTA	C	A	G	C	A	A	T	G	T	C	C	T	G	A	G	A	G	A	G	T	T	A	0.572279	12	6
8	57521526	GAACAGCGTCA	TGAGTGAATTT	G	A	A	C	A	G	C	G	T	C	A	T	G	A	G	T	G	A	A	T	T	T	0.572325	15	3
8	22145518	AAGCAGCGTGG	AGAGAGAGGCA	A	A	G	C	A	G	C	G	T	G	G	A	G	A	G	A	G	A	G	G	C	A	0.572383	14	4
9	36950208	GAGCAGCAGCT	AGAGTGAGCCA	G	A	G	C	A	G	C	A	G	C	T	A	G	A	G	T	G	A	G	C	C	A	0.572393	16	2
20	31029054	GAGGAACGTTC	TAAGTGAGGCC	G	A	G	G	A	A	C	G	T	T	C	T	A	A	G	T	G	A	G	G	C	C	0.572398	12	6
18	9957556	GAGCACCGACT	GGAGTGGGGGA	G	A	G	C	A	C	C	G	A	C	T	G	G	A	G	T	G	G	G	G	G	A	0.572576	14	4
3	161879395	TTGTAGGGTCA	GGAGTGAGGGA	T	T	G	T	A	G	G	G	T	C	A	G	G	A	G	T	G	A	G	G	G	A	0.572757	12	6
3	81968980	AAGCACCATTT	TGAGTGAGGTG	A	A	G	C	A	C	C	A	T	T	T	T	G	A	G	T	G	A	G	G	T	G	0.572817	13	5
18	11011748	GAGCACCTGCA	TGTGTGAGGCA	G	A	G	C	A	C	C	T	G	C	A	T	G	T	G	T	G	A	G	G	C	A	0.573126	12	6
7	42612157	AAGCAACTTCA	TGAGTAAGACT	A	A	G	C	A	A	C	T	T	C	A	T	G	A	G	T	A	A	G	A	C	T	0.573195	12	6
5	80513755	CAGCAGGGGCA	TGAGTGATGTA	C	A	G	C	A	G	G	G	G	C	A	T	G	A	G	T	G	A	T	G	T	A	0.573206	13	5
15	45915257	CAGCAAGGTCA	GATGTGAGGGG	C	A	G	C	A	A	G	G	T	C	A	G	A	T	G	T	G	A	G	G	G	G	0.573244	11	7
19	9460067	AAGCTACGTCC	TAAGGGAGGCT	A	A	G	C	T	A	C	G	T	C	C	T	A	A	G	G	G	A	G	G	C	T	0.573462	11	7
16	66541897	CTGCAGGGGCC	AGAGTGAGGGA	C	T	G	C	A	G	G	G	G	C	C	A	G	A	G	T	G	A	G	G	G	A	0.573472	13	5
1	43390524	GAGCAAGGTTG	GAAGTGAGGTC	G	A	G	C	A	A	G	G	T	T	G	G	A	A	G	T	G	A	G	G	T	C	0.573557	12	6
4	6543258	CAGCCACATCC	AGAGTGAGGTG	C	A	G	C	C	A	C	A	T	C	C	A	G	A	G	T	G	A	G	G	T	G	0.573578	13	5
16	19762498	CAGCATGGTCA	CTAGTGAGGGC	C	A	G	C	A	T	G	G	T	C	A	C	T	A	G	T	G	A	G	G	G	C	0.573667	12	6
18	41390015	CAGCATGGTCA	CTAGTGAGGGC	C	A	G	C	A	T	G	G	T	C	A	C	T	A	G	T	G	A	G	G	G	C	0.573667	12	6
3	161122022	CAGCATGGTCA	CTAGTGAGGGC	C	A	G	C	A	T	G	G	T	C	A	C	T	A	G	T	G	A	G	G	G	C	0.573667	12	6
4	82472205	CAGCATGGTCA	CTAGTGAGGGC	C	A	G	C	A	T	G	G	T	C	A	C	T	A	G	T	G	A	G	G	G	C	0.573667	12	6
6	135099653	CAGCATGGTCA	CTAGTGAGGGC	C	A	G	C	A	T	G	G	T	C	A	C	T	A	G	T	G	A	G	G	G	C	0.573667	12	6
11	11793252	CAGCATGGTCA	CTAGTGAGGGC	C	A	G	C	A	T	G	G	T	C	A	C	T	A	G	T	G	A	G	G	G	C	0.573667	12	6
14	35505714	CAGCATGGTCA	CTAGTGAGGGC	C	A	G	C	A	T	G	G	T	C	A	C	T	A	G	T	G	A	G	G	G	C	0.573667	12	6
2	161009638	CAGCATGGTCA	CTAGTGAGGGC	C	A	G	C	A	T	G	G	T	C	A	C	T	A	G	T	G	A	G	G	G	C	0.573667	12	6
20	37148789	CAGCATGGTCA	CTAGTGAGGGC	C	A	G	C	A	T	G	G	T	C	A	C	T	A	G	T	G	A	G	G	G	C	0.573667	12	6
6	50329818	CAGCATGGTCA	CTAGTGAGGGC	C	A	G	C	A	T	G	G	T	C	A	C	T	A	G	T	G	A	G	G	G	C	0.573667	12	6
11	131145901	AAACAGTGGCA	AGAGTGAGGAA	A	A	A	C	A	G	T	G	G	C	A	A	G	A	G	T	G	A	G	G	A	A	0.573685	13	5
X	118214161	GAGCAAAGTCA	TGAGTGAATAC	G	A	G	C	A	A	A	G	T	C	A	T	G	A	G	T	G	A	A	T	A	C	0.573849	14	4
3	78922053	AAGCAAAGGTG	GGAGTGAGGTC	A	A	G	C	A	A	A	G	G	T	G	G	G	A	G	T	G	A	G	G	T	C	0.573873	11	7
6	40770412	TAGCAACTTCC	GGAGAGAGGGG	T	A	G	C	A	A	C	T	T	C	C	G	G	A	G	A	G	A	G	G	G	G	0.573946	12	6
1	234305838	GGGCAGAGTCC	GAAGTGAGGGA	G	G	G	C	A	G	A	G	T	C	C	G	A	A	G	T	G	A	G	G	G	A	0.573961	13	5
12	106678956	GGGCAGCGGCC	GGGGTGAGGGG	G	G	G	C	A	G	C	G	G	C	C	G	G	G	G	T	G	A	G	G	G	G	0.573964	13	5
3	124545187	CAGCAGAGGCA	GGAGGGAGGGA	C	A	G	C	A	G	A	G	G	C	A	G	G	A	G	G	G	A	G	G	G	A	0.573988	12	6
7	139177511	GAGCAGAGGCA	GGAGAGAGGTC	G	A	G	C	A	G	A	G	G	C	A	G	G	A	G	A	G	A	G	G	T	C	0.57407	13	5
17	68899687	GAGCAAGGTCT	AGAGAGAGGAG	G	A	G	C	A	A	G	G	T	C	T	A	G	A	G	A	G	A	G	G	A	G	0.574118	15	3
13	65218870	GAGCAATAGCA	TGAGTGAGTGA	G	A	G	C	A	A	T	A	G	C	A	T	G	A	G	T	G	A	G	T	G	A	0.574148	12	6
17	25534472	TAGCAGCGTAG	GGAGTGGGGCA	T	A	G	C	A	G	C	G	T	A	G	G	G	A	G	T	G	G	G	G	C	A	0.574251	13	5
11	80883406	CAGCAGCAGCA	GGAGTGAGTGG	C	A	G	C	A	G	C	A	G	C	A	G	G	A	G	T	G	A	G	T	G	G	0.574285	13	5
1	216781715	TGGCAATGGCA	TCAGTGAGGTA	T	G	G	C	A	A	T	G	G	C	A	T	C	A	G	T	G	A	G	G	T	A	0.574303	10	8
2	115283892	TAGCAGTGTTT	TGAGTGTGGCA	T	A	G	C	A	G	T	G	T	T	T	T	G	A	G	T	G	T	G	G	C	A	0.574435	13	5
4	3300388	AAGCAAAGTCA	GGTGTGTGGGC	A	A	G	C	A	A	A	G	T	C	A	G	G	T	G	T	G	T	G	G	G	C	0.574488	11	7
9	84297192	AAGCAGCGTTT	AAAGTGTGGTC	A	A	G	C	A	G	C	G	T	T	T	A	A	A	G	T	G	T	G	G	T	C	0.574533	14	4
18	75690626	AAGCAGAGGCT	GGTGTGAGGCA	A	A	G	C	A	G	A	G	G	C	T	G	G	T	G	T	G	A	G	G	C	A	0.574584	13	5
12	6438114	CAGCAATGTCG	TGAGGGTGGGC	C	A	G	C	A	A	T	G	T	C	G	T	G	A	G	G	G	T	G	G	G	C	0.574673	11	7
3	165030311	CAGTAGTGTCA	TGAGTGTGGGT	C	A	G	T	A	G	T	G	T	C	A	T	G	A	G	T	G	T	G	G	G	T	0.574775	12	6
3	145616874	CTGCACTGGCA	GGAGTGAGGCC	C	T	G	C	A	C	T	G	G	C	A	G	G	A	G	T	G	A	G	G	C	C	0.574854	11	7
14	99020238	AAGCAGTGTCT	TGAGGGAAGGC	A	A	G	C	A	G	T	G	T	C	T	T	G	A	G	G	G	A	A	G	G	C	0.574926	14	4
5	180520322	GAGCATCGTCA	GGGGTGGGGCC	G	A	G	C	A	T	C	G	T	C	A	G	G	G	G	T	G	G	G	G	C	C	0.574958	13	5
5	180520352	GAGCATCGTCA	GGGGTGGGGCC	G	A	G	C	A	T	C	G	T	C	A	G	G	G	G	T	G	G	G	G	C	C	0.574958	13	5
5	180520382	GAGCATCGTCA	GGGGTGGGGCC	G	A	G	C	A	T	C	G	T	C	A	G	G	G	G	T	G	G	G	G	C	C	0.574958	13	5
5	180520412	GAGCATCGTCA	GGGGTGGGGCC	G	A	G	C	A	T	C	G	T	C	A	G	G	G	G	T	G	G	G	G	C	C	0.574958	13	5
5	180520442	GAGCATCGTCA	GGGGTGGGGCC	G	A	G	C	A	T	C	G	T	C	A	G	G	G	G	T	G	G	G	G	C	C	0.574958	13	5
5	180520772	GAGCATCGTCA	GGGGTGGGGCC	G	A	G	C	A	T	C	G	T	C	A	G	G	G	G	T	G	G	G	G	C	C	0.574958	13	5
5	180520802	GAGCATCGTCA	GGGGTGGGGCC	G	A	G	C	A	T	C	G	T	C	A	G	G	G	G	T	G	G	G	G	C	C	0.574958	13	5
12	102220143	AAGCACCGGCC	AGAGGAAGGGG	A	A	G	C	A	C	C	G	G	C	C	A	G	A	G	G	A	A	G	G	G	G	0.574964	12	6
6	99038316	AAACAAGGTCT	AAAGTGAGGCA	A	A	A	C	A	A	G	G	T	C	T	A	A	A	G	T	G	A	G	G	C	A	0.574987	13	5
13	38077818	AAGCAACATAA	AGAGTGAGGTT	A	A	G	C	A	A	C	A	T	A	A	A	G	A	G	T	G	A	G	G	T	T	0.575004	13	5
5	121622755	CAGCAGTGTGT	AGAGTGAGGGG	C	A	G	C	A	G	T	G	T	G	T	A	G	A	G	T	G	A	G	G	G	G	0.575006	15	3
X	147660903	AAGCAACATCT	ACAGTGAGAGA	A	A	G	C	A	A	C	A	T	C	T	A	C	A	G	T	G	A	G	A	G	A	0.575051	14	4
2	64997037	GTGCAACATCC	TGAGTGGGGGC	G	T	G	C	A	A	C	A	T	C	C	T	G	A	G	T	G	G	G	G	G	C	0.575163	12	6
11	66258968	CAGCAACGGCA	CAAGTAAGTGC	C	A	G	C	A	A	C	G	G	C	A	C	A	A	G	T	A	A	G	T	G	C	0.575387	11	7
2	69310339	TGGCATGGTCA	TGAGTGAGTGA	T	G	G	C	A	T	G	G	T	C	A	T	G	A	G	T	G	A	G	T	G	A	0.575398	12	6
22	29657574	GAGCAAAGGCT	GGAGTGGGGTC	G	A	G	C	A	A	A	G	G	C	T	G	G	A	G	T	G	G	G	G	T	C	0.575469	13	5
16	87150906	TGGCCACATCA	TGAGTGAGGGG	T	G	G	C	C	A	C	A	T	C	A	T	G	A	G	T	G	A	G	G	G	G	0.575471	11	7
21	38713869	AAGCAATGTCT	GTAGTAAGGTC	A	A	G	C	A	A	T	G	T	C	T	G	T	A	G	T	A	A	G	G	T	C	0.575503	12	6
11	129214095	AAGCAGAGTCA	AGAGAGAGGAA	A	A	G	C	A	G	A	G	T	C	A	A	G	A	G	A	G	A	G	G	A	A	0.575558	14	4
4	24640978	TGGCAGCGTTT	AGAGTGTGGCC	T	G	G	C	A	G	C	G	T	T	T	A	G	A	G	T	G	T	G	G	C	C	0.575598	14	4
19	11110448	GAGCCGCGGCT	AGAGGGAGGTG	G	A	G	C	C	G	C	G	G	C	T	A	G	A	G	G	G	A	G	G	T	G	0.575693	15	3
6	51394067	GAGCTGCGTGG	AGAGTGAGGCC	G	A	G	C	T	G	C	G	T	G	G	A	G	A	G	T	G	A	G	G	C	C	0.575754	15	3
2	43231083	GAGCAGTGTCT	TGGGTGAGAGG	G	A	G	C	A	G	T	G	T	C	T	T	G	G	G	T	G	A	G	A	G	G	0.575896	15	3
7	120415104	CAGCAGCGTGC	TGGGTGAGGCT	C	A	G	C	A	G	C	G	T	G	C	T	G	G	G	T	G	A	G	G	C	T	0.575896	13	5
4	15502108	GAGCAAAGGTA	TAAGTGAGGGG	G	A	G	C	A	A	A	G	G	T	A	T	A	A	G	T	G	A	G	G	G	G	0.575902	11	7
15	88028619	AGGCAAGGTCA	TGAGTGTGGAC	A	G	G	C	A	A	G	G	T	C	A	T	G	A	G	T	G	T	G	G	A	C	0.57594	11	7
6	21358725	GAGCATTGTCA	TGAGGAAGGGC	G	A	G	C	A	T	T	G	T	C	A	T	G	A	G	G	A	A	G	G	G	C	0.576097	12	6
[truncated: 6,154 more rows]

## Sheet: Supplemental Table 5
Supplemental Table 5: Previously Identified Targets VEGFA: Potential off-targets for ZFNs targeted to VEGFA identified by Pattanayak ranked by classifier score. Mutation rates determined statistically siginificant by Pattanayak et al. are in red.
[truncated: 91 more rows]

[truncated: 5 more sheets: Supplemental Table 6, Supplemental Table 7, Supplemental Table 8, Supplemental Table 9, Supplemental Table 10]
